# Supplementary material for: Predicting substrates of the human breast cancer resistance protein using a support vector machine method
Source: BMC Bioinformatics. 2013 Apr 15;14:130. doi: 10.1186/1471-2105-14-130 (PMC3641962; doi:10.1186/1471-2105-14-130)
Supplement: Additional file 2 — The chemical structures of all wild-type BCRP substrates are shown in this sdf file which can be viewed using the free MarvinView software (http://www.chemaxon.com/products/marvin/marvinview/). The order of molecules in the sdf file is according to the supplementary Table S1. [file 1471-2105-14-130-S2.sdf]

 OpenBabel02181314303D

 25 27  0  0  0  0  0  0  0  0999 V2000
   -5.5038   -2.0147    0.0081 C   0  0  0  0  0  0  0  0  0  0  0  0
   -4.4656   -1.0659    0.0035 C   0  0  0  0  0  0  0  0  0  0  0  0
   -3.1224   -1.4949   -0.0029 C   0  0  0  0  0  0  0  0  0  0  0  0
   -2.8463   -2.8927   -0.0002 C   0  0  0  0  0  0  0  0  0  0  0  0
   -3.8813   -3.7749    0.0024 N   0  0  0  0  0  0  0  0  0  0  0  0
   -5.1814   -3.3837    0.0058 C   0  0  0  0  0  0  0  0  0  0  0  0
   -2.0307   -0.6041   -0.0076 C   0  0  0  0  0  0  0  0  0  0  0  0
   -0.7158   -1.0648    0.0020 C   0  0  0  0  0  0  0  0  0  0  0  0
   -0.4363   -2.4460    0.0076 C   0  0  0  0  0  0  0  0  0  0  0  0
   -1.5118   -3.3588    0.0022 C   0  0  0  0  0  0  0  0  0  0  0  0
   -2.0169    0.7360   -0.0166 N   0  0  0  0  0  0  0  0  0  0  0  0
    0.0913    0.0149    0.0023 N   0  0  0  0  0  0  0  0  0  0  0  0
   -0.7214    1.0989    0.0003 C   0  0  0  0  0  0  0  0  0  0  0  0
    1.5242    0.0195    0.0049 C   0  0  0  0  0  0  0  0  0  0  0  0
   -0.3441    2.3546    0.0190 N   0  0  0  0  0  0  0  0  0  0  0  0
   -6.4801   -1.7122    0.0132 H   0  0  0  0  0  0  0  0  0  0  0  0
   -4.6966   -0.0692    0.0064 H   0  0  0  0  0  0  0  0  0  0  0  0
   -5.9209   -4.0878    0.0075 H   0  0  0  0  0  0  0  0  0  0  0  0
    0.5262   -2.7876    0.0150 H   0  0  0  0  0  0  0  0  0  0  0  0
   -1.3169   -4.3632    0.0016 H   0  0  0  0  0  0  0  0  0  0  0  0
    1.8841    0.0054    1.0346 H   0  0  0  0  0  0  0  0  0  0  0  0
    1.9227   -0.8493   -0.5215 H   0  0  0  0  0  0  0  0  0  0  0  0
    1.9149    0.9090   -0.4932 H   0  0  0  0  0  0  0  0  0  0  0  0
    0.5449    2.5737    0.2082 H   0  0  0  0  0  0  0  0  0  0  0  0
   -0.9639    3.0332   -0.1536 H   0  0  0  0  0  0  0  0  0  0  0  0
  1  2  2  0  0  0  0
  1  6  1  0  0  0  0
  1 16  1  0  0  0  0
  2  3  1  0  0  0  0
  2 17  1  0  0  0  0
  3  4  2  0  0  0  0
  3  7  1  0  0  0  0
  4  5  1  0  0  0  0
  4 10  1  0  0  0  0
  5  6  2  0  0  0  0
  6 18  1  0  0  0  0
  7  8  2  0  0  0  0
  7 11  1  0  0  0  0
  8  9  1  0  0  0  0
  8 12  1  0  0  0  0
  9 10  2  0  0  0  0
  9 19  1  0  0  0  0
 10 20  1  0  0  0  0
 11 13  2  0  0  0  0
 12 13  1  0  0  0  0
 12 14  1  0  0  0  0
 13 15  1  0  0  0  0
 14 21  1  0  0  0  0
 14 22  1  0  0  0  0
 14 23  1  0  0  0  0
 15 24  1  0  0  0  0
 15 25  1  0  0  0  0
M  END
$$$$
20279
 OpenBabel02181314303D

 31 33  0  0  1  0  0  0  0  0999 V2000
   -5.4079    1.9940   -5.6638 Cl  0  0  0  0  0  0  0  0  0  0  0  0
   -0.7098    1.4349   -0.5424 O   0  0  0  0  0  0  0  0  0  0  0  0
   -2.7573    1.2316    1.8739 O   0  0  0  0  0  0  0  0  0  0  0  0
    1.4256   -0.2221    0.0051 O   0  0  0  0  0  0  0  0  0  0  0  0
   -1.6202    0.5259   -2.5668 N   0  0  0  0  0  0  0  0  0  0  0  0
   -0.6692   -0.8307   -4.0800 N   0  0  0  0  0  0  0  0  0  0  0  0
   -3.4878    1.2532   -4.0050 N   0  0  0  0  0  0  0  0  0  0  0  0
   -3.4937    0.2347   -6.1433 N   0  0  0  0  0  0  0  0  0  0  0  0
   -1.8596   -1.3170   -6.7335 N   0  0  0  0  0  0  0  0  0  0  0  0
   -1.8917    1.2148   -1.3291 C   0  0  1  0  0  0  0  0  0  0  0  0
   -2.2294    0.3098    0.9243 C   0  0  1  0  0  0  0  0  0  0  0  0
   -2.9184    0.4715   -0.4415 C   0  0  0  0  0  0  0  0  0  0  0  0
   -0.7463    0.6333    0.6476 C   0  0  1  0  0  0  0  0  0  0  0  0
    0.1669   -0.6143    0.5409 C   0  0  0  0  0  0  0  0  0  0  0  0
   -2.3661    0.5585   -3.6870 C   0  0  0  0  0  0  0  0  0  0  0  0
   -0.5848   -0.2998   -2.8491 C   0  0  0  0  0  0  0  0  0  0  0  0
   -1.7764   -0.3019   -4.6065 C   0  0  0  0  0  0  0  0  0  0  0  0
   -2.3715   -0.4835   -5.8634 C   0  0  0  0  0  0  0  0  0  0  0  0
   -4.0423    1.0997   -5.2409 C   0  0  0  0  0  0  0  0  0  0  0  0
   -2.2767    2.2121   -1.5657 H   0  0  0  0  0  0  0  0  0  0  0  0
   -2.3707   -0.7033    1.3137 H   0  0  0  0  0  0  0  0  0  0  0  0
   -3.1627   -0.5114   -0.8550 H   0  0  0  0  0  0  0  0  0  0  0  0
   -3.8478    1.0424   -0.3520 H   0  0  0  0  0  0  0  0  0  0  0  0
   -0.3414    1.2507    1.4551 H   0  0  0  0  0  0  0  0  0  0  0  0
   -0.2778   -1.3773   -0.0999 H   0  0  0  0  0  0  0  0  0  0  0  0
    0.3231   -1.0457    1.5311 H   0  0  0  0  0  0  0  0  0  0  0  0
    0.1859   -0.5163   -2.2260 H   0  0  0  0  0  0  0  0  0  0  0  0
   -2.3740    0.9684    2.7398 H   0  0  0  0  0  0  0  0  0  0  0  0
    2.0437   -0.9702    0.1419 H   0  0  0  0  0  0  0  0  0  0  0  0
   -2.3065   -1.4979   -7.5339 H   0  0  0  0  0  0  0  0  0  0  0  0
   -1.0444   -1.7393   -6.5505 H   0  0  0  0  0  0  0  0  0  0  0  0
  1 19  1  0  0  0  0
  2 10  1  0  0  0  0
  2 13  1  0  0  0  0
  3 28  1  0  0  0  0
  4 14  1  0  0  0  0
  4 29  1  0  0  0  0
  5 15  1  0  0  0  0
  5 16  1  0  0  0  0
  6 16  2  0  0  0  0
  6 17  1  0  0  0  0
  7 15  1  0  0  0  0
  7 19  2  0  0  0  0
  8 18  2  0  0  0  0
  8 19  1  0  0  0  0
  9 18  1  0  0  0  0
  9 30  1  0  0  0  0
  9 31  1  0  0  0  0
 10  5  1  0  0  0  0
 10 12  1  0  0  0  0
 10 20  1  6  0  0  0
 11  3  1  0  0  0  0
 11 12  1  0  0  0  0
 11 13  1  0  0  0  0
 11 21  1  1  0  0  0
 12 22  1  0  0  0  0
 12 23  1  0  0  0  0
 13 14  1  0  0  0  0
 13 24  1  1  0  0  0
 14 25  1  0  0  0  0
 14 26  1  0  0  0  0
 15 17  2  0  0  0  0
 16 27  1  0  0  0  0
 17 18  1  0  0  0  0
M  END
$$$$

 OpenBabel02181314303D

 61 63  0  0  1  0  0  0  0  0999 V2000
   -0.6709   -6.1168    0.0255 C   0  0  0  0  0  0  0  0  0  0  0  0
   -2.0695   -6.2757    0.0230 C   0  0  0  0  0  0  0  0  0  0  0  0
   -2.8955   -5.1305    0.0169 C   0  0  0  0  0  0  0  0  0  0  0  0
   -2.3107   -3.8495    0.0046 C   0  0  0  0  0  0  0  0  0  0  0  0
   -0.9009   -3.6612   -0.0062 C   0  0  0  0  0  0  0  0  0  0  0  0
   -0.0978   -4.8317    0.0126 C   0  0  0  0  0  0  0  0  0  0  0  0
   -2.5582   -7.4385    0.0245 O   0  0  0  0  0  0  0  0  0  0  0  0
   -4.1549   -5.2201    0.0187 O   0  0  0  0  0  0  0  0  0  0  0  0
   -0.2734   -2.4010   -0.0498 C   0  0  0  0  0  0  0  0  0  0  0  0
   -0.8965   -1.2031   -0.0741 C   0  0  0  0  0  0  0  0  0  0  0  0
   -0.3009    0.0133   -0.1520 C   0  0  0  0  0  0  0  0  0  0  0  0
   -1.0467    0.9746   -0.3207 O   0  0  0  0  0  0  0  0  0  0  0  0
    0.9427    0.1658   -0.0668 O   0  0  0  0  0  0  0  0  0  0  0  0
    1.7188    1.2779   -0.0512 C   0  0  1  0  0  0  0  0  0  0  0  0
    1.5551    2.1553   -1.3472 C   0  0  0  0  0  0  0  0  0  0  0  0
    1.6339    2.0756    1.2937 C   0  0  1  0  0  0  0  0  0  0  0  0
    2.4700    3.4181    1.2823 C   0  0  1  0  0  0  0  0  0  0  0  0
    2.6929    4.0453   -0.1388 C   0  0  0  0  0  0  0  0  0  0  0  0
    1.5332    3.7021   -1.1097 C   0  0  2  0  0  0  0  0  0  0  0  0
    0.2568    2.2684    1.6425 O   0  0  0  0  0  0  0  0  0  0  0  0
    1.8598    4.3538    2.0379 O   0  0  0  0  0  0  0  0  0  0  0  0
    0.3251    4.1066   -0.4311 O   0  0  0  0  0  0  0  0  0  0  0  0
    1.6622    4.4036   -2.3965 C   0  0  0  0  0  0  0  0  0  0  0  0
    2.7101    4.3137   -3.0478 O   0  0  0  0  0  0  0  0  0  0  0  0
    0.7431    5.0659   -2.8922 O   0  0  0  0  0  0  0  0  0  0  0  0
    2.3014    5.4040    2.5383 C   0  0  0  0  0  0  0  0  0  0  0  0
    3.4362    5.4567    3.0002 O   0  0  0  0  0  0  0  0  0  0  0  0
    1.4989    6.4906    2.4376 C   0  0  0  0  0  0  0  0  0  0  0  0
    1.9370    7.7652    2.4344 C   0  0  0  0  0  0  0  0  0  0  0  0
    1.1684    8.9088    2.1695 C   0  0  0  0  0  0  0  0  0  0  0  0
   -0.1647    8.8728    1.6802 C   0  0  0  0  0  0  0  0  0  0  0  0
   -0.8727   10.0529    1.3986 C   0  0  0  0  0  0  0  0  0  0  0  0
   -0.2681   11.3086    1.5880 C   0  0  0  0  0  0  0  0  0  0  0  0
    1.0616   11.3751    2.0617 C   0  0  0  0  0  0  0  0  0  0  0  0
    1.7614   10.1854    2.3491 C   0  0  0  0  0  0  0  0  0  0  0  0
   -0.9318   12.3476    1.3253 O   0  0  0  0  0  0  0  0  0  0  0  0
    1.6450   12.4804    2.2311 O   0  0  0  0  0  0  0  0  0  0  0  0
   -0.0615   -6.9390    0.0342 H   0  0  0  0  0  0  0  0  0  0  0  0
   -2.9501   -3.0553   -0.0012 H   0  0  0  0  0  0  0  0  0  0  0  0
    0.9242   -4.7633    0.0129 H   0  0  0  0  0  0  0  0  0  0  0  0
   -2.0375   -8.1477    0.0240 H   0  0  0  0  0  0  0  0  0  0  0  0
   -4.6577   -4.4963    0.0143 H   0  0  0  0  0  0  0  0  0  0  0  0
    0.7222   -2.3893   -0.0785 H   0  0  0  0  0  0  0  0  0  0  0  0
   -1.8857   -1.1884   -0.0408 H   0  0  0  0  0  0  0  0  0  0  0  0
    2.7417    0.8856   -0.0684 H   0  0  0  0  0  0  0  0  0  0  0  0
    2.3941    1.9046   -2.0068 H   0  0  0  0  0  0  0  0  0  0  0  0
    0.6583    1.8826   -1.9053 H   0  0  0  0  0  0  0  0  0  0  0  0
    2.0367    1.4453    2.0931 H   0  0  0  0  0  0  0  0  0  0  0  0
    3.4562    3.1882    1.7037 H   0  0  0  0  0  0  0  0  0  0  0  0
    3.6398    3.6812   -0.5470 H   0  0  0  0  0  0  0  0  0  0  0  0
    2.7863    5.1353   -0.0774 H   0  0  0  0  0  0  0  0  0  0  0  0
   -0.0757    1.3909    1.9392 H   0  0  0  0  0  0  0  0  0  0  0  0
   -0.2312    4.4193   -1.1747 H   0  0  0  0  0  0  0  0  0  0  0  0
    2.6648    4.7376   -3.8049 H   0  0  0  0  0  0  0  0  0  0  0  0
    0.5327    6.3116    2.2999 H   0  0  0  0  0  0  0  0  0  0  0  0
    2.9088    7.9067    2.6044 H   0  0  0  0  0  0  0  0  0  0  0  0
   -0.6477    7.9914    1.5037 H   0  0  0  0  0  0  0  0  0  0  0  0
   -1.8325    9.9899    1.0483 H   0  0  0  0  0  0  0  0  0  0  0  0
    2.7254   10.2597    2.6902 H   0  0  0  0  0  0  0  0  0  0  0  0
   -1.7604   12.2905    1.0328 H   0  0  0  0  0  0  0  0  0  0  0  0
    2.4761   12.5112    2.5205 H   0  0  0  0  0  0  0  0  0  0  0  0
  1  2  2  0  0  0  0
  1  6  1  0  0  0  0
  1 38  1  0  0  0  0
  2  3  1  0  0  0  0
  2  7  1  0  0  0  0
  3  4  2  0  0  0  0
  3  8  1  0  0  0  0
  4  5  1  0  0  0  0
  4 39  1  0  0  0  0
  5  6  2  0  0  0  0
  5  9  1  0  0  0  0
  6 40  1  0  0  0  0
  7 41  1  0  0  0  0
  8 42  1  0  0  0  0
  9 10  2  0  0  0  0
  9 43  1  0  0  0  0
 10 11  1  0  0  0  0
 10 44  1  0  0  0  0
 11 12  2  0  0  0  0
 11 13  1  0  0  0  0
 13 14  1  0  0  0  0
 14 16  1  0  0  0  0
 14 45  1  6  0  0  0
 15 14  1  0  0  0  0
 15 19  1  0  0  0  0
 15 46  1  0  0  0  0
 15 47  1  0  0  0  0
 16 17  1  0  0  0  0
 16 20  1  0  0  0  0
 16 48  1  1  0  0  0
 17 18  1  0  0  0  0
 17 21  1  0  0  0  0
 17 49  1  1  0  0  0
 18 19  1  0  0  0  0
 18 50  1  0  0  0  0
 18 51  1  0  0  0  0
 19 22  1  1  0  0  0
 19 23  1  0  0  0  0
 20 52  1  0  0  0  0
 21 26  1  0  0  0  0
 22 53  1  0  0  0  0
 23 24  1  0  0  0  0
 23 25  2  0  0  0  0
 24 54  1  0  0  0  0
 26 27  2  0  0  0  0
 26 28  1  0  0  0  0
 28 29  2  0  0  0  0
 28 55  1  0  0  0  0
 29 30  1  0  0  0  0
 29 56  1  0  0  0  0
 31 30  1  0  0  0  0
 31 32  2  0  0  0  0
 31 57  1  0  0  0  0
 32 33  1  0  0  0  0
 32 58  1  0  0  0  0
 33 34  2  0  0  0  0
 33 36  1  0  0  0  0
 34 35  1  0  0  0  0
 34 37  1  0  0  0  0
 35 30  2  0  0  0  0
 35 59  1  0  0  0  0
 36 60  1  0  0  0  0
 37 61  1  0  0  0  0
M  END
$$$$

 OpenBabel02181314303D

 29 31  0  0  0  0  0  0  0  0999 V2000
   -1.3707    4.6719    0.0062 C   0  0  0  0  0  0  0  0  0  0  0  0
   -1.4168    3.2667    0.0213 C   0  0  0  0  0  0  0  0  0  0  0  0
   -0.2484    2.4985    0.0365 C   0  0  0  0  0  0  0  0  0  0  0  0
    1.0145    3.1257    0.0647 C   0  0  0  0  0  0  0  0  0  0  0  0
    1.0749    4.5347    0.0389 C   0  0  0  0  0  0  0  0  0  0  0  0
   -0.1096    5.3032    0.0071 C   0  0  0  0  0  0  0  0  0  0  0  0
   -2.4835    2.4533    0.0172 N   0  0  0  0  0  0  0  0  0  0  0  0
   -2.0591    1.1749    0.0115 C   0  0  0  0  0  0  0  0  0  0  0  0
   -2.8208   -0.0144   -0.0022 C   0  0  0  0  0  0  0  0  0  0  0  0
   -2.0848   -1.2288   -0.0198 C   0  0  0  0  0  0  0  0  0  0  0  0
   -0.7238   -1.2054   -0.0473 N   0  0  0  0  0  0  0  0  0  0  0  0
    0.0316   -0.0719   -0.0318 C   0  0  0  0  0  0  0  0  0  0  0  0
   -0.6567    1.1623    0.0114 C   0  0  0  0  0  0  0  0  0  0  0  0
   -2.6582   -2.4093   -0.0045 N   0  0  0  0  0  0  0  0  0  0  0  0
   -4.3052    0.0226    0.0066 C   0  0  0  0  0  0  0  0  0  0  0  0
    1.5006   -0.2024   -0.0579 C   0  0  0  0  0  0  0  0  0  0  0  0
   -2.2311    5.2228   -0.0096 H   0  0  0  0  0  0  0  0  0  0  0  0
    1.8787    2.5881    0.1050 H   0  0  0  0  0  0  0  0  0  0  0  0
    1.9842    5.0025    0.0430 H   0  0  0  0  0  0  0  0  0  0  0  0
   -0.0516    6.3237   -0.0142 H   0  0  0  0  0  0  0  0  0  0  0  0
   -3.4102    2.7407    0.0122 H   0  0  0  0  0  0  0  0  0  0  0  0
   -2.1509   -3.1795   -0.1594 H   0  0  0  0  0  0  0  0  0  0  0  0
   -3.5743   -2.4864    0.1656 H   0  0  0  0  0  0  0  0  0  0  0  0
   -4.7273   -0.8314   -0.5260 H   0  0  0  0  0  0  0  0  0  0  0  0
   -4.6828    0.9233   -0.4802 H   0  0  0  0  0  0  0  0  0  0  0  0
   -4.6608    0.0041    1.0378 H   0  0  0  0  0  0  0  0  0  0  0  0
    1.9287    0.4539   -0.8155 H   0  0  0  0  0  0  0  0  0  0  0  0
    1.8000   -1.2234   -0.3022 H   0  0  0  0  0  0  0  0  0  0  0  0
    1.9069    0.0533    0.9222 H   0  0  0  0  0  0  0  0  0  0  0  0
  1  2  2  0  0  0  0
  1  6  1  0  0  0  0
  1 17  1  0  0  0  0
  2  3  1  0  0  0  0
  2  7  1  0  0  0  0
  3  4  2  0  0  0  0
  3 13  1  0  0  0  0
  4  5  1  0  0  0  0
  4 18  1  0  0  0  0
  5  6  2  0  0  0  0
  5 19  1  0  0  0  0
  6 20  1  0  0  0  0
  7 21  1  0  0  0  0
  8  7  1  0  0  0  0
  9  8  2  0  0  0  0
  9 10  1  0  0  0  0
  9 15  1  0  0  0  0
 10 11  2  0  0  0  0
 10 14  1  0  0  0  0
 11 12  1  0  0  0  0
 12 13  2  0  0  0  0
 12 16  1  0  0  0  0
 13  8  1  0  0  0  0
 14 22  1  0  0  0  0
 14 23  1  0  0  0  0
 15 24  1  0  0  0  0
 15 25  1  0  0  0  0
 15 26  1  0  0  0  0
 16 27  1  0  0  0  0
 16 28  1  0  0  0  0
 16 29  1  0  0  0  0
M  END
$$$$
91553
 OpenBabel02181314303D

 41 43  0  0  1  0  0  0  0  0999 V2000
   -0.9793    1.6170   -0.4404 O   0  0  0  0  0  0  0  0  0  0  0  0
    0.1759    0.0799    0.7264 O   0  0  0  0  0  0  0  0  0  0  0  0
   -1.7776    3.8997    2.9894 O   0  0  0  0  0  0  0  0  0  0  0  0
   -0.5088    1.3980    3.2486 O   0  0  0  0  0  0  0  0  0  0  0  0
   -3.1414    4.4417    0.6278 O   0  0  0  0  0  0  0  0  0  0  0  0
   -0.9947    3.4175   -2.4218 O   0  0  0  0  0  0  0  0  0  0  0  0
   -3.1218    3.5625   -2.3601 O   0  0  0  0  0  0  0  0  0  0  0  0
   -1.8948   -3.7027   -1.2069 O   0  0  0  0  0  0  0  0  0  0  0  0
   -2.9918   -5.4346   -2.1418 O   0  0  0  0  0  0  0  0  0  0  0  0
   -1.8527    2.9198    1.9699 C   0  0  2  0  0  0  0  0  0  0  0  0
   -0.6180    1.9845    1.9596 C   0  0  2  0  0  0  0  0  0  0  0  0
   -1.9921    3.6118    0.5944 C   0  0  1  0  0  0  0  0  0  0  0  0
   -0.8482    0.9402    0.8368 C   0  0  1  0  0  0  0  0  0  0  0  0
   -2.0813    2.5464   -0.5392 C   0  0  1  0  0  0  0  0  0  0  0  0
   -2.0655    3.1870   -1.8421 C   0  0  0  0  0  0  0  0  0  0  0  0
    0.2012   -0.9078   -0.0799 C   0  0  0  0  0  0  0  0  0  0  0  0
   -0.8388   -1.8603   -0.1460 C   0  0  0  0  0  0  0  0  0  0  0  0
    1.2746   -1.0009   -0.9837 C   0  0  0  0  0  0  0  0  0  0  0  0
    0.2077   -2.9144   -2.1060 C   0  0  0  0  0  0  0  0  0  0  0  0
   -0.8442   -2.8363   -1.1538 C   0  0  0  0  0  0  0  0  0  0  0  0
    1.2775   -1.9902   -1.9847 C   0  0  0  0  0  0  0  0  0  0  0  0
    0.1122   -3.9119   -3.1207 C   0  0  0  0  0  0  0  0  0  0  0  0
   -0.9982   -4.7915   -3.1286 C   0  0  0  0  0  0  0  0  0  0  0  0
    1.1496   -4.0837   -4.1726 C   0  0  0  0  0  0  0  0  0  0  0  0
   -2.0009   -4.6703   -2.1555 C   0  0  0  0  0  0  0  0  0  0  0  0
   -2.7529    2.3305    2.1779 H   0  0  0  0  0  0  0  0  0  0  0  0
    0.2971    2.5508    1.7619 H   0  0  0  0  0  0  0  0  0  0  0  0
   -1.1221    4.2546    0.4258 H   0  0  0  0  0  0  0  0  0  0  0  0
   -1.7699    0.3948    1.0709 H   0  0  0  0  0  0  0  0  0  0  0  0
   -3.0137    1.9778   -0.4423 H   0  0  0  0  0  0  0  0  0  0  0  0
   -1.4207    3.4551    3.7864 H   0  0  0  0  0  0  0  0  0  0  0  0
    0.0961    0.6291    3.1683 H   0  0  0  0  0  0  0  0  0  0  0  0
   -3.4029    4.5260   -0.3091 H   0  0  0  0  0  0  0  0  0  0  0  0
   -1.6071   -1.8401    0.5278 H   0  0  0  0  0  0  0  0  0  0  0  0
    2.0439   -0.3271   -0.9381 H   0  0  0  0  0  0  0  0  0  0  0  0
    2.0710   -2.0081   -2.6257 H   0  0  0  0  0  0  0  0  0  0  0  0
   -1.1142    3.8197   -3.1830 H   0  0  0  0  0  0  0  0  0  0  0  0
   -1.0806   -5.5266   -3.8359 H   0  0  0  0  0  0  0  0  0  0  0  0
    1.4990   -3.1218   -4.5485 H   0  0  0  0  0  0  0  0  0  0  0  0
    0.7700   -4.6352   -5.0352 H   0  0  0  0  0  0  0  0  0  0  0  0
    1.9934   -4.6341   -3.7537 H   0  0  0  0  0  0  0  0  0  0  0  0
  1 13  1  0  0  0  0
  1 14  1  0  0  0  0
  2 16  1  0  0  0  0
  3 31  1  0  0  0  0
  4 32  1  0  0  0  0
  5 33  1  0  0  0  0
  6 15  1  0  0  0  0
  6 37  1  0  0  0  0
  7 15  2  0  0  0  0
  8 20  1  0  0  0  0
  8 25  1  0  0  0  0
  9 25  2  0  0  0  0
 10  3  1  0  0  0  0
 10 11  1  0  0  0  0
 10 12  1  0  0  0  0
 10 26  1  1  0  0  0
 11  4  1  0  0  0  0
 11 13  1  0  0  0  0
 11 27  1  6  0  0  0
 12  5  1  0  0  0  0
 12 14  1  0  0  0  0
 12 28  1  6  0  0  0
 13  2  1  0  0  0  0
 13 29  1  1  0  0  0
 14 15  1  0  0  0  0
 14 30  1  1  0  0  0
 16 17  2  0  0  0  0
 16 18  1  0  0  0  0
 17 20  1  0  0  0  0
 17 34  1  0  0  0  0
 18 21  2  0  0  0  0
 18 35  1  0  0  0  0
 19 20  2  0  0  0  0
 19 21  1  0  0  0  0
 19 22  1  0  0  0  0
 21 36  1  0  0  0  0
 22 23  2  0  0  0  0
 22 24  1  0  0  0  0
 23 25  1  0  0  0  0
 23 38  1  0  0  0  0
 24 39  1  0  0  0  0
 24 40  1  0  0  0  0
 24 41  1  0  0  0  0
M  END
$$$$
667490
 OpenBabel02181314303D

 14 15  0  0  0  0  0  0  0  0999 V2000
   -2.3914   -1.2035   -0.0000 S   0  0  0  0  0  0  0  0  0  0  0  0
   -0.4088    1.3136    0.0000 N   0  0  0  0  0  0  0  0  0  0  0  0
    2.0736   -1.1242   -0.0000 N   0  0  0  0  0  0  0  0  0  0  0  0
    1.8110    1.3129    0.0000 N   0  0  0  0  0  0  0  0  0  0  0  0
    0.0164   -2.2888   -0.0000 N   0  0  0  0  0  0  0  0  0  0  0  0
   -0.0105    0.0403   -0.0000 C   0  0  0  0  0  0  0  0  0  0  0  0
    1.3812    0.0417    0.0000 C   0  0  0  0  0  0  0  0  0  0  0  0
   -0.6909   -1.1560   -0.0000 C   0  0  0  0  0  0  0  0  0  0  0  0
    0.6979    2.0761    0.0000 C   0  0  0  0  0  0  0  0  0  0  0  0
    1.3835   -2.3003   -0.0000 C   0  0  0  0  0  0  0  0  0  0  0  0
   -1.3276    1.6265    0.0000 H   0  0  0  0  0  0  0  0  0  0  0  0
    3.0443   -1.1214    0.0000 H   0  0  0  0  0  0  0  0  0  0  0  0
    0.6951    3.0964    0.0000 H   0  0  0  0  0  0  0  0  0  0  0  0
    1.8867   -3.1878   -0.0000 H   0  0  0  0  0  0  0  0  0  0  0  0
  1  8  2  0  0  0  0
  2  6  1  0  0  0  0
  2  9  1  0  0  0  0
  2 11  1  0  0  0  0
  3  7  1  0  0  0  0
  3 10  1  0  0  0  0
  3 12  1  0  0  0  0
  4  7  1  0  0  0  0
  4  9  2  0  0  0  0
  5  8  1  0  0  0  0
  5 10  2  0  0  0  0
  6  7  2  0  0  0  0
  6  8  1  0  0  0  0
  9 13  1  0  0  0  0
 10 14  1  0  0  0  0
M  END
$$$$
104842
 OpenBabel02181314303D

 49 53  0  0  1  0  0  0  0  0999 V2000
    5.6893   -6.9751   -0.6305 O   0  0  0  0  0  0  0  0  0  0  0  0
    7.7308   -4.1304   -0.7342 O   0  0  0  0  0  0  0  0  0  0  0  0
    2.0272   -5.3192    0.0280 O   0  0  0  0  0  0  0  0  0  0  0  0
    7.6580   -6.7237   -1.3406 O   0  0  0  0  0  0  0  0  0  0  0  0
    1.6614    4.8273    0.0147 O   0  0  0  0  0  0  0  0  0  0  0  0
    2.9006   -3.2788    0.0040 N   0  0  0  0  0  0  0  0  0  0  0  0
    4.2182    0.0333   -0.0031 N   0  0  0  0  0  0  0  0  0  0  0  0
    3.9680   -2.4413    0.0071 C   0  0  0  0  0  0  0  0  0  0  0  0
    5.4468   -4.3370   -0.0065 C   0  0  0  0  0  0  0  0  0  0  0  0
    6.8093   -4.9686   -0.0229 C   0  0  2  0  0  0  0  0  0  0  0  0
    1.6706   -2.5546   -0.0199 C   0  0  0  0  0  0  0  0  0  0  0  0
    2.1411   -1.1613   -0.0273 C   0  0  0  0  0  0  0  0  0  0  0  0
    3.5295   -1.1311   -0.0081 C   0  0  0  0  0  0  0  0  0  0  0  0
    4.2930   -5.1760   -0.0037 C   0  0  0  0  0  0  0  0  0  0  0  0
    5.2792   -2.9330    0.0180 C   0  0  0  0  0  0  0  0  0  0  0  0
    3.0260   -4.6098    0.0138 C   0  0  0  0  0  0  0  0  0  0  0  0
    1.3962    0.0381   -0.0326 C   0  0  0  0  0  0  0  0  0  0  0  0
    7.3093   -5.1314    1.4499 C   0  0  0  0  0  0  0  0  0  0  0  0
    4.5239   -6.6497   -0.0365 C   0  0  0  0  0  0  0  0  0  0  0  0
    6.7221   -6.2753   -0.6944 C   0  0  0  0  0  0  0  0  0  0  0  0
    2.1285    1.2659   -0.0130 C   0  0  0  0  0  0  0  0  0  0  0  0
   -0.0944   -0.0442    0.0022 C   0  0  0  0  0  0  0  0  0  0  0  0
    3.5601    1.2242   -0.0073 C   0  0  0  0  0  0  0  0  0  0  0  0
    8.7202   -5.7523    1.5789 C   0  0  0  0  0  0  0  0  0  0  0  0
    1.5035    2.5356    0.0132 C   0  0  0  0  0  0  0  0  0  0  0  0
   -0.5960   -0.0012    1.4626 C   0  0  0  0  0  0  0  0  0  0  0  0
    4.3126    2.4172    0.0026 C   0  0  0  0  0  0  0  0  0  0  0  0
    2.2566    3.7222    0.0118 C   0  0  0  0  0  0  0  0  0  0  0  0
    3.6613    3.6627    0.0066 C   0  0  0  0  0  0  0  0  0  0  0  0
    1.1042   -2.7804   -0.9271 H   0  0  0  0  0  0  0  0  0  0  0  0
    1.0736   -2.7630    0.8713 H   0  0  0  0  0  0  0  0  0  0  0  0
    6.0754   -2.2912    0.0350 H   0  0  0  0  0  0  0  0  0  0  0  0
    6.6107   -5.7557    2.0169 H   0  0  0  0  0  0  0  0  0  0  0  0
    7.3304   -4.1508    1.9358 H   0  0  0  0  0  0  0  0  0  0  0  0
    3.7254   -7.1582   -0.5801 H   0  0  0  0  0  0  0  0  0  0  0  0
    4.5295   -7.0278    0.9888 H   0  0  0  0  0  0  0  0  0  0  0  0
   -0.4543   -0.9656   -0.4606 H   0  0  0  0  0  0  0  0  0  0  0  0
   -0.5493    0.7564   -0.5809 H   0  0  0  0  0  0  0  0  0  0  0  0
    9.4539   -5.1349    1.0582 H   0  0  0  0  0  0  0  0  0  0  0  0
    9.0014   -5.8193    2.6304 H   0  0  0  0  0  0  0  0  0  0  0  0
    8.7376   -6.7581    1.1566 H   0  0  0  0  0  0  0  0  0  0  0  0
    7.3285   -3.9803   -1.6158 H   0  0  0  0  0  0  0  0  0  0  0  0
    0.4876    2.6219    0.0377 H   0  0  0  0  0  0  0  0  0  0  0  0
   -1.6859   -0.0069    1.4798 H   0  0  0  0  0  0  0  0  0  0  0  0
   -0.2353   -0.8736    2.0125 H   0  0  0  0  0  0  0  0  0  0  0  0
   -0.2421    0.8999    1.9676 H   0  0  0  0  0  0  0  0  0  0  0  0
    5.3357    2.3852    0.0074 H   0  0  0  0  0  0  0  0  0  0  0  0
    4.2123    4.5246    0.0077 H   0  0  0  0  0  0  0  0  0  0  0  0
    0.7796    4.8498    0.0106 H   0  0  0  0  0  0  0  0  0  0  0  0
  1 19  1  0  0  0  0
  1 20  1  0  0  0  0
  2 42  1  0  0  0  0
  3 16  2  0  0  0  0
  4 20  2  0  0  0  0
  5 28  1  0  0  0  0
  5 49  1  0  0  0  0
  6  8  1  0  0  0  0
  6 11  1  0  0  0  0
  6 16  1  0  0  0  0
  7 13  1  0  0  0  0
  7 23  2  0  0  0  0
  8 13  1  0  0  0  0
  8 15  2  0  0  0  0
  9 10  1  0  0  0  0
  9 14  2  0  0  0  0
  9 15  1  0  0  0  0
 10  2  1  6  0  0  0
 10 18  1  0  0  0  0
 10 20  1  0  0  0  0
 11 12  1  0  0  0  0
 11 30  1  0  0  0  0
 11 31  1  0  0  0  0
 12 13  2  0  0  0  0
 12 17  1  0  0  0  0
 14 16  1  0  0  0  0
 14 19  1  0  0  0  0
 15 32  1  0  0  0  0
 17 21  2  0  0  0  0
 17 22  1  0  0  0  0
 18 24  1  0  0  0  0
 18 33  1  0  0  0  0
 18 34  1  0  0  0  0
 19 35  1  0  0  0  0
 19 36  1  0  0  0  0
 21 23  1  0  0  0  0
 21 25  1  0  0  0  0
 22 26  1  0  0  0  0
 22 37  1  0  0  0  0
 22 38  1  0  0  0  0
 23 27  1  0  0  0  0
 24 39  1  0  0  0  0
 24 40  1  0  0  0  0
 24 41  1  0  0  0  0
 25 28  2  0  0  0  0
 25 43  1  0  0  0  0
 26 44  1  0  0  0  0
 26 45  1  0  0  0  0
 26 46  1  0  0  0  0
 27 29  2  0  0  0  0
 27 47  1  0  0  0  0
 28 29  1  0  0  0  0
 29 48  1  0  0  0  0
M  END
$$$$
23705732
 OpenBabel02181314303D

 54 56  0  0  1  0  0  0  0  0999 V2000
    5.5460   -5.7738   -5.9375 O   0  0  0  0  0  0  0  0  0  0  0  0
    3.1861   -6.0760   -1.8142 O   0  0  0  0  0  0  0  0  0  0  0  0
    4.8229   -3.8102   -6.3011 O   0  0  0  0  0  0  0  0  0  0  0  0
    0.3649   -3.5109   -7.4722 O   0  5  0  0  0  0  0  0  0  0  0  0
   -0.6602   -4.9998   -6.4025 O   0  0  0  0  0  0  0  0  0  0  0  0
    1.8784   -0.5340    0.9507 N   0  0  0  0  0  0  0  0  0  0  0  0
    4.0389   -4.5677   -3.5421 N   0  0  0  0  0  0  0  0  0  0  0  0
   -0.7941    1.0236    0.4311 N   0  0  0  0  0  0  0  0  0  0  0  0
   -1.8813   -0.8690   -1.1930 N   0  0  0  0  0  0  0  0  0  0  0  0
   -3.1155    0.7962   -2.3334 N   0  0  0  0  0  0  0  0  0  0  0  0
   -2.9252    3.0581   -1.7058 N   0  0  0  0  0  0  0  0  0  0  0  0
   -1.5161    3.7211   -0.0010 N   0  0  0  0  0  0  0  0  0  0  0  0
   -4.3410    2.4193   -3.4147 N   0  0  0  0  0  0  0  0  0  0  0  0
    3.6439   -5.1239   -4.7523 C   0  0  1  0  0  0  0  0  0  0  0  0
    2.2594   -4.5240   -5.1576 C   0  0  0  0  0  0  0  0  0  0  0  0
    1.6610   -5.1457   -6.4457 C   0  0  0  0  0  0  0  0  0  0  0  0
    2.3120   -1.5957    0.2018 C   0  0  0  0  0  0  0  0  0  0  0  0
    0.6134   -0.5669    1.6091 C   0  0  0  0  0  0  0  0  0  0  0  0
    3.1186   -3.8334   -1.4763 C   0  0  0  0  0  0  0  0  0  0  0  0
    3.4704   -4.9269   -2.3049 C   0  0  0  0  0  0  0  0  0  0  0  0
    2.9651   -1.4039   -1.0421 C   0  0  0  0  0  0  0  0  0  0  0  0
    2.0974   -2.9424    0.5906 C   0  0  0  0  0  0  0  0  0  0  0  0
    4.7095   -4.8897   -5.7133 C   0  0  0  0  0  0  0  0  0  0  0  0
    3.3655   -2.4825   -1.8462 C   0  0  0  0  0  0  0  0  0  0  0  0
    2.4609   -4.0213   -0.2317 C   0  0  0  0  0  0  0  0  0  0  0  0
   -0.4297   -0.2714    0.6088 C   0  0  0  0  0  0  0  0  0  0  0  0
    2.5613    0.7143    0.9109 C   0  0  0  0  0  0  0  0  0  0  0  0
    0.3975   -4.5307   -6.7957 C   0  0  0  0  0  0  0  0  0  0  0  0
   -0.9995   -1.2526   -0.2343 C   0  0  0  0  0  0  0  0  0  0  0  0
   -1.6704    1.4137   -0.5230 C   0  0  0  0  0  0  0  0  0  0  0  0
   -2.2363    0.4297   -1.3697 C   0  0  0  0  0  0  0  0  0  0  0  0
   -2.0317    2.7585   -0.7282 C   0  0  0  0  0  0  0  0  0  0  0  0
   -3.4699    2.0970   -2.4986 C   0  0  0  0  0  0  0  0  0  0  0  0
    3.5238   -6.2056   -4.6184 H   0  0  0  0  0  0  0  0  0  0  0  0
    1.5489   -4.6973   -4.3416 H   0  0  0  0  0  0  0  0  0  0  0  0
    2.3537   -3.4391   -5.2782 H   0  0  0  0  0  0  0  0  0  0  0  0
    1.5181   -6.2189   -6.2897 H   0  0  0  0  0  0  0  0  0  0  0  0
    2.3605   -5.0249   -7.2766 H   0  0  0  0  0  0  0  0  0  0  0  0
    4.6761   -3.8877   -3.5137 H   0  0  0  0  0  0  0  0  0  0  0  0
    0.3903   -1.5111    2.1048 H   0  0  0  0  0  0  0  0  0  0  0  0
    0.5524    0.1696    2.4171 H   0  0  0  0  0  0  0  0  0  0  0  0
    3.1501   -0.4629   -1.3964 H   0  0  0  0  0  0  0  0  0  0  0  0
    1.6622   -3.1708    1.4839 H   0  0  0  0  0  0  0  0  0  0  0  0
    3.8338   -2.2454   -2.7231 H   0  0  0  0  0  0  0  0  0  0  0  0
    2.2233   -4.9589    0.1022 H   0  0  0  0  0  0  0  0  0  0  0  0
    2.4123    1.3121    1.8125 H   0  0  0  0  0  0  0  0  0  0  0  0
    2.1921    1.2975    0.0620 H   0  0  0  0  0  0  0  0  0  0  0  0
    3.6406    0.5872    0.7994 H   0  0  0  0  0  0  0  0  0  0  0  0
   -0.7505   -2.2397   -0.1456 H   0  0  0  0  0  0  0  0  0  0  0  0
    6.1431   -5.5157   -6.5136 H   0  0  0  0  0  0  0  0  0  0  0  0
   -0.9784    3.5143    0.7370 H   0  0  0  0  0  0  0  0  0  0  0  0
   -1.6768    4.6152   -0.2205 H   0  0  0  0  0  0  0  0  0  0  0  0
   -4.6786    3.2903   -3.4537 H   0  0  0  0  0  0  0  0  0  0  0  0
   -4.6337    1.7772   -4.0282 H   0  0  0  0  0  0  0  0  0  0  0  0
  1 23  1  0  0  0  0
  1 50  1  0  0  0  0
  2 20  2  0  0  0  0
  3 23  2  0  0  0  0
  4 28  1  0  0  0  0
  5 28  2  0  0  0  0
  6 17  1  0  0  0  0
  6 18  1  0  0  0  0
  6 27  1  0  0  0  0
  7 14  1  0  0  0  0
  7 20  1  0  0  0  0
  7 39  1  0  0  0  0
  8 26  1  0  0  0  0
  8 30  2  0  0  0  0
  9 29  1  0  0  0  0
  9 31  2  0  0  0  0
 10 31  1  0  0  0  0
 10 33  2  0  0  0  0
 11 32  2  0  0  0  0
 11 33  1  0  0  0  0
 12 32  1  0  0  0  0
 12 51  1  0  0  0  0
 12 52  1  0  0  0  0
 13 33  1  0  0  0  0
 13 53  1  0  0  0  0
 13 54  1  0  0  0  0
 14 15  1  0  0  0  0
 14 23  1  0  0  0  0
 14 34  1  1  0  0  0
 15 16  1  0  0  0  0
 15 35  1  0  0  0  0
 15 36  1  0  0  0  0
 16 28  1  0  0  0  0
 16 37  1  0  0  0  0
 16 38  1  0  0  0  0
 17 21  2  0  0  0  0
 17 22  1  0  0  0  0
 18 26  1  0  0  0  0
 18 40  1  0  0  0  0
 18 41  1  0  0  0  0
 19 20  1  0  0  0  0
 19 24  2  0  0  0  0
 19 25  1  0  0  0  0
 21 24  1  0  0  0  0
 21 42  1  0  0  0  0
 22 25  2  0  0  0  0
 22 43  1  0  0  0  0
 24 44  1  0  0  0  0
 25 45  1  0  0  0  0
 26 29  2  0  0  0  0
 27 46  1  0  0  0  0
 27 47  1  0  0  0  0
 27 48  1  0  0  0  0
 29 49  1  0  0  0  0
 30 31  1  0  0  0  0
 30 32  1  0  0  0  0
M  CHG  1   4  -1
M  END
$$$$
72402
 OpenBabel02181314303D

 44 48  0  0  1  0  0  0  0  0999 V2000
   -3.6965   -9.6160    0.4170 O   0  0  0  0  0  0  0  0  0  0  0  0
   -5.8965   -6.9123    0.0783 O   0  0  0  0  0  0  0  0  0  0  0  0
   -0.0788   -7.7381    0.2729 O   0  0  0  0  0  0  0  0  0  0  0  0
   -5.7646   -9.4727    0.7988 O   0  0  0  0  0  0  0  0  0  0  0  0
   -1.0614   -5.7601    0.0620 N   0  0  0  0  0  0  0  0  0  0  0  0
   -2.5740   -2.5461   -0.2916 N   0  0  0  0  0  0  0  0  0  0  0  0
    1.2881    0.2756    0.2351 N   0  0  0  0  0  0  0  0  0  0  0  0
   -4.8245   -7.7101   -0.4441 C   0  0  2  0  0  0  0  0  0  0  0  0
   -3.5158   -6.9907   -0.2737 C   0  0  0  0  0  0  0  0  0  0  0  0
   -2.1700   -5.0026   -0.1482 C   0  0  0  0  0  0  0  0  0  0  0  0
   -2.3262   -7.7473   -0.0559 C   0  0  0  0  0  0  0  0  0  0  0  0
    0.1089   -4.9492    0.2374 C   0  0  0  0  0  0  0  0  0  0  0  0
   -3.4311   -5.5811   -0.3375 C   0  0  0  0  0  0  0  0  0  0  0  0
   -0.4612   -3.6087    0.0963 C   0  0  0  0  0  0  0  0  0  0  0  0
   -1.8280   -3.6661   -0.1325 C   0  0  0  0  0  0  0  0  0  0  0  0
   -1.1077   -7.0969    0.0977 C   0  0  0  0  0  0  0  0  0  0  0  0
   -5.0765   -7.9531   -1.9688 C   0  0  0  0  0  0  0  0  0  0  0  0
   -2.4710   -9.2313    0.0076 C   0  0  0  0  0  0  0  0  0  0  0  0
   -4.7667   -8.9849    0.2880 C   0  0  0  0  0  0  0  0  0  0  0  0
    0.1802   -2.3672    0.1623 C   0  0  0  0  0  0  0  0  0  0  0  0
   -0.5843   -1.1845   -0.0061 C   0  0  0  0  0  0  0  0  0  0  0  0
   -6.4077   -8.6707   -2.2965 C   0  0  0  0  0  0  0  0  0  0  0  0
   -1.9909   -1.3153   -0.2352 C   0  0  0  0  0  0  0  0  0  0  0  0
   -0.0022    0.1067    0.0299 C   0  0  0  0  0  0  0  0  0  0  0  0
   -2.7870   -0.1669   -0.4117 C   0  0  0  0  0  0  0  0  0  0  0  0
   -0.8145    1.2443   -0.1596 C   0  0  0  0  0  0  0  0  0  0  0  0
   -2.1981    1.1080   -0.3729 C   0  0  0  0  0  0  0  0  0  0  0  0
    0.5441   -5.0816    1.2313 H   0  0  0  0  0  0  0  0  0  0  0  0
    0.8531   -5.1398   -0.5398 H   0  0  0  0  0  0  0  0  0  0  0  0
   -4.2523   -4.9955   -0.5082 H   0  0  0  0  0  0  0  0  0  0  0  0
   -4.2598   -8.5462   -2.3931 H   0  0  0  0  0  0  0  0  0  0  0  0
   -5.0806   -6.9916   -2.4916 H   0  0  0  0  0  0  0  0  0  0  0  0
   -1.7447   -9.6639    0.6980 H   0  0  0  0  0  0  0  0  0  0  0  0
   -2.2831   -9.6460   -0.9859 H   0  0  0  0  0  0  0  0  0  0  0  0
    1.1878   -2.3435    0.3262 H   0  0  0  0  0  0  0  0  0  0  0  0
   -6.5094   -8.7869   -3.3764 H   0  0  0  0  0  0  0  0  0  0  0  0
   -7.2536   -8.0892   -1.9263 H   0  0  0  0  0  0  0  0  0  0  0  0
   -6.4324   -9.6629   -1.8435 H   0  0  0  0  0  0  0  0  0  0  0  0
   -5.6473   -6.7034    1.0034 H   0  0  0  0  0  0  0  0  0  0  0  0
   -3.7943   -0.2538   -0.5711 H   0  0  0  0  0  0  0  0  0  0  0  0
   -0.4041    2.1812   -0.1364 H   0  0  0  0  0  0  0  0  0  0  0  0
   -2.7782    1.9404   -0.5004 H   0  0  0  0  0  0  0  0  0  0  0  0
    1.6879    1.1050    0.0797 H   0  0  0  0  0  0  0  0  0  0  0  0
    1.8119   -0.4384    0.5358 H   0  0  0  0  0  0  0  0  0  0  0  0
  1 18  1  0  0  0  0
  1 19  1  0  0  0  0
  2 39  1  0  0  0  0
  3 16  2  0  0  0  0
  4 19  2  0  0  0  0
  5 10  1  0  0  0  0
  5 12  1  0  0  0  0
  5 16  1  0  0  0  0
  6 15  2  0  0  0  0
  6 23  1  0  0  0  0
  7 24  1  0  0  0  0
  7 43  1  0  0  0  0
  7 44  1  0  0  0  0
  8  2  1  1  0  0  0
  8  9  1  0  0  0  0
  8 17  1  0  0  0  0
  8 19  1  0  0  0  0
  9 11  2  0  0  0  0
  9 13  1  0  0  0  0
 10 13  2  0  0  0  0
 10 15  1  0  0  0  0
 11 16  1  0  0  0  0
 11 18  1  0  0  0  0
 12 14  1  0  0  0  0
 12 28  1  0  0  0  0
 12 29  1  0  0  0  0
 13 30  1  0  0  0  0
 14 15  1  0  0  0  0
 14 20  2  0  0  0  0
 17 22  1  0  0  0  0
 17 31  1  0  0  0  0
 17 32  1  0  0  0  0
 18 33  1  0  0  0  0
 18 34  1  0  0  0  0
 20 21  1  0  0  0  0
 20 35  1  0  0  0  0
 21 23  1  0  0  0  0
 21 24  2  0  0  0  0
 22 36  1  0  0  0  0
 22 37  1  0  0  0  0
 22 38  1  0  0  0  0
 23 25  2  0  0  0  0
 24 26  1  0  0  0  0
 25 27  1  0  0  0  0
 25 40  1  0  0  0  0
 26 27  2  0  0  0  0
 26 41  1  0  0  0  0
 27 42  1  0  0  0  0
M  END
$$$$
54684141
 OpenBabel02181314303D

 28 28  0  0  0  0  0  0  0  0999 V2000
    6.9181   -1.5753   -0.7696 F   0  0  0  0  0  0  0  0  0  0  0  0
    5.7932   -1.8285   -2.6788 F   0  0  0  0  0  0  0  0  0  0  0  0
    6.7037    0.1181   -2.1678 F   0  0  0  0  0  0  0  0  0  0  0  0
   -1.2362    0.4585    0.2744 O   0  0  0  0  0  0  0  0  0  0  0  0
    1.1360   -0.5421   -2.5315 O   0  0  0  0  0  0  0  0  0  0  0  0
    0.8413   -0.0516    0.3352 N   0  0  0  0  0  0  0  0  0  0  0  0
   -1.4033    3.1083   -1.9068 N   0  0  0  0  0  0  0  0  0  0  0  0
    2.1397   -0.1558    0.0503 C   0  0  0  0  0  0  0  0  0  0  0  0
    4.7566   -0.6359   -0.9646 C   0  0  0  0  0  0  0  0  0  0  0  0
    2.7674   -1.3999    0.2612 C   0  0  0  0  0  0  0  0  0  0  0  0
    2.8911    0.8955   -0.5222 C   0  0  0  0  0  0  0  0  0  0  0  0
    4.0552   -1.6398   -0.2525 C   0  0  0  0  0  0  0  0  0  0  0  0
    4.1724    0.6512   -1.0461 C   0  0  0  0  0  0  0  0  0  0  0  0
    6.0447   -0.9668   -1.6379 C   0  0  0  0  0  0  0  0  0  0  0  0
   -0.1626    0.4893   -0.3351 C   0  0  0  0  0  0  0  0  0  0  0  0
   -0.0972    1.0793   -1.5868 C   0  0  0  0  0  0  0  0  0  0  0  0
    0.6452    0.5857   -2.6107 C   0  0  0  0  0  0  0  0  0  0  0  0
    0.9840    1.2630   -3.8615 C   0  0  0  0  0  0  0  0  0  0  0  0
   -0.7779    2.1583   -1.7504 C   0  0  0  0  0  0  0  0  0  0  0  0
    2.2745   -2.1538    0.7481 H   0  0  0  0  0  0  0  0  0  0  0  0
    2.4899    1.8328   -0.6047 H   0  0  0  0  0  0  0  0  0  0  0  0
    4.4686   -2.5670   -0.1248 H   0  0  0  0  0  0  0  0  0  0  0  0
    4.6566    1.4189   -1.5160 H   0  0  0  0  0  0  0  0  0  0  0  0
    0.5620   -0.3622    1.1647 H   0  0  0  0  0  0  0  0  0  0  0  0
    2.0727    1.3163   -3.9531 H   0  0  0  0  0  0  0  0  0  0  0  0
    0.6110    2.2858   -3.9220 H   0  0  0  0  0  0  0  0  0  0  0  0
    0.5911    0.7037   -4.7116 H   0  0  0  0  0  0  0  0  0  0  0  0
    0.9712   -1.0699   -1.8479 H   0  0  0  0  0  0  0  0  0  0  0  0
  1 14  1  0  0  0  0
  2 14  1  0  0  0  0
  3 14  1  0  0  0  0
  4 15  2  0  0  0  0
  5 17  1  0  0  0  0
  5 28  1  0  0  0  0
  6  8  1  0  0  0  0
  6 15  1  0  0  0  0
  6 24  1  0  0  0  0
  7 19  3  0  0  0  0
  8 10  2  0  0  0  0
  8 11  1  0  0  0  0
  9 12  2  0  0  0  0
  9 13  1  0  0  0  0
  9 14  1  0  0  0  0
 10 12  1  0  0  0  0
 10 20  1  0  0  0  0
 11 13  2  0  0  0  0
 11 21  1  0  0  0  0
 12 22  1  0  0  0  0
 13 23  1  0  0  0  0
 15 16  1  0  0  0  0
 16 17  2  0  0  0  0
 16 19  1  0  0  0  0
 17 18  1  0  0  0  0
 18 25  1  0  0  0  0
 18 26  1  0  0  0  0
 18 27  1  0  0  0  0
M  END
$$$$
83944
 OpenBabel02181314303D

 40 41  0  0  1  0  0  0  0  0999 V2000
    0.0205    0.2311    2.4037 O   0  0  0  0  0  0  0  0  0  0  0  0
   -0.6685    0.1327    0.2599 O   0  0  0  0  0  0  0  0  0  0  0  0
   -1.2583    4.2122    2.8274 O   0  0  0  0  0  0  0  0  0  0  0  0
    0.3193    3.0590    4.8024 O   0  0  0  0  0  0  0  0  0  0  0  0
   -1.2877    3.0058    0.2849 O   0  0  0  0  0  0  0  0  0  0  0  0
   -0.1602   -0.7991    4.8557 O   0  0  0  0  0  0  0  0  0  0  0  0
    1.5062    0.3337    5.5568 O   0  0  0  0  0  0  0  0  0  0  0  0
    4.0258   -5.3377   -1.8434 O   0  0  0  0  0  0  0  0  0  0  0  0
    2.3222   -4.1369   -1.2690 N   0  0  0  0  0  0  0  0  0  0  0  0
   -0.4779    3.0659    2.5342 C   0  0  1  0  0  0  0  0  0  0  0  0
   -0.2839    2.2318    3.8200 C   0  0  1  0  0  0  0  0  0  0  0  0
   -1.1168    2.1848    1.4318 C   0  0  2  0  0  0  0  0  0  0  0  0
    0.5803    0.9715    3.5145 C   0  0  1  0  0  0  0  0  0  0  0  0
   -0.1684    0.9823    1.1771 C   0  0  1  0  0  0  0  0  0  0  0  0
    0.6571    0.1166    4.6861 C   0  0  0  0  0  0  0  0  0  0  0  0
   -0.0216   -0.8446   -0.2468 C   0  0  0  0  0  0  0  0  0  0  0  0
   -0.5068   -2.1570   -0.0814 C   0  0  0  0  0  0  0  0  0  0  0  0
    1.1993   -0.6470   -0.9279 C   0  0  0  0  0  0  0  0  0  0  0  0
    0.2893   -3.2584   -0.4597 C   0  0  0  0  0  0  0  0  0  0  0  0
    1.9727   -1.7447   -1.3353 C   0  0  0  0  0  0  0  0  0  0  0  0
    1.5685   -3.0631   -1.0288 C   0  0  0  0  0  0  0  0  0  0  0  0
    3.6272   -4.2977   -1.3162 C   0  0  0  0  0  0  0  0  0  0  0  0
    4.6475   -3.4359   -0.7392 C   0  0  0  0  0  0  0  0  0  0  0  0
    0.4935    3.4351    2.1869 H   0  0  0  0  0  0  0  0  0  0  0  0
   -1.2629    1.9230    4.2007 H   0  0  0  0  0  0  0  0  0  0  0  0
   -2.1002    1.8242    1.7471 H   0  0  0  0  0  0  0  0  0  0  0  0
    1.5970    1.2784    3.2425 H   0  0  0  0  0  0  0  0  0  0  0  0
    0.7938    1.3846    0.8376 H   0  0  0  0  0  0  0  0  0  0  0  0
   -1.5923    4.5578    1.9736 H   0  0  0  0  0  0  0  0  0  0  0  0
    0.7703    2.4289    5.3947 H   0  0  0  0  0  0  0  0  0  0  0  0
   -1.4256    2.4110   -0.4830 H   0  0  0  0  0  0  0  0  0  0  0  0
   -1.4213   -2.3185    0.3488 H   0  0  0  0  0  0  0  0  0  0  0  0
    1.5411    0.2967   -1.1196 H   0  0  0  0  0  0  0  0  0  0  0  0
   -0.0241   -1.2265    5.6000 H   0  0  0  0  0  0  0  0  0  0  0  0
   -0.0651   -4.2042   -0.2929 H   0  0  0  0  0  0  0  0  0  0  0  0
    2.8389   -1.5674   -1.8464 H   0  0  0  0  0  0  0  0  0  0  0  0
    1.8905   -4.9413   -1.4255 H   0  0  0  0  0  0  0  0  0  0  0  0
    4.2383   -2.5709   -0.2203 H   0  0  0  0  0  0  0  0  0  0  0  0
    5.3215   -3.0846   -1.5235 H   0  0  0  0  0  0  0  0  0  0  0  0
    5.2284   -3.9992   -0.0070 H   0  0  0  0  0  0  0  0  0  0  0  0
  1 13  1  0  0  0  0
  1 14  1  0  0  0  0
  2 16  1  0  0  0  0
  3 29  1  0  0  0  0
  4 30  1  0  0  0  0
  5 31  1  0  0  0  0
  6 15  1  0  0  0  0
  6 34  1  0  0  0  0
  7 15  2  0  0  0  0
  8 22  2  0  0  0  0
  9 21  1  0  0  0  0
  9 22  1  0  0  0  0
  9 37  1  0  0  0  0
 10  3  1  0  0  0  0
 10 11  1  0  0  0  0
 10 12  1  0  0  0  0
 10 24  1  6  0  0  0
 11  4  1  0  0  0  0
 11 13  1  0  0  0  0
 11 25  1  1  0  0  0
 12  5  1  0  0  0  0
 12 14  1  0  0  0  0
 12 26  1  1  0  0  0
 13 15  1  0  0  0  0
 13 27  1  6  0  0  0
 14  2  1  0  0  0  0
 14 28  1  6  0  0  0
 16 17  2  0  0  0  0
 16 18  1  0  0  0  0
 17 19  1  0  0  0  0
 17 32  1  0  0  0  0
 18 20  2  0  0  0  0
 18 33  1  0  0  0  0
 19 21  2  0  0  0  0
 19 35  1  0  0  0  0
 20 21  1  0  0  0  0
 20 36  1  0  0  0  0
 22 23  1  0  0  0  0
 23 38  1  0  0  0  0
 23 39  1  0  0  0  0
 23 40  1  0  0  0  0
M  END
$$$$
83939
 OpenBabel02181314303D

 24 24  0  0  0  0  0  0  0  0999 V2000
   -0.1597   -0.2409   -0.3114 S   0  0  0  0  0  0  0  0  0  0  0  0
   -0.5023   -0.7044    1.2154 O   0  0  0  0  0  0  0  0  0  0  0  0
   -0.9343   -1.1763   -1.3756 O   0  0  0  0  0  0  0  0  0  0  0  0
    1.8223    2.7152    7.5431 O   0  0  0  0  0  0  0  0  0  0  0  0
    1.4187   -0.3614   -0.5713 O   0  0  0  0  0  0  0  0  0  0  0  0
   -0.6205    1.2814   -0.5218 O   0  0  0  0  0  0  0  0  0  0  0  0
    0.9892    1.3946    6.0401 N   0  0  0  0  0  0  0  0  0  0  0  0
    0.7025    0.8762    4.8423 C   0  0  0  0  0  0  0  0  0  0  0  0
   -0.0768   -0.2135    2.3158 C   0  0  0  0  0  0  0  0  0  0  0  0
   -0.2130   -0.1975    4.7681 C   0  0  0  0  0  0  0  0  0  0  0  0
    1.2887    1.3312    3.6401 C   0  0  0  0  0  0  0  0  0  0  0  0
   -0.5961   -0.7368    3.5211 C   0  0  0  0  0  0  0  0  0  0  0  0
    0.8837    0.8203    2.4004 C   0  0  0  0  0  0  0  0  0  0  0  0
    1.4014    2.5951    6.3920 C   0  0  0  0  0  0  0  0  0  0  0  0
    1.3359    3.7989    5.5777 C   0  0  0  0  0  0  0  0  0  0  0  0
   -0.6187   -0.5895    5.6234 H   0  0  0  0  0  0  0  0  0  0  0  0
    2.0215    2.0384    3.6470 H   0  0  0  0  0  0  0  0  0  0  0  0
   -1.2667   -1.5099    3.4981 H   0  0  0  0  0  0  0  0  0  0  0  0
    1.3068    1.2202    1.5629 H   0  0  0  0  0  0  0  0  0  0  0  0
    0.8855    0.8523    6.7850 H   0  0  0  0  0  0  0  0  0  0  0  0
    1.1882    4.6856    6.1972 H   0  0  0  0  0  0  0  0  0  0  0  0
    0.5046    3.7510    4.8716 H   0  0  0  0  0  0  0  0  0  0  0  0
    2.2697    3.9237    5.0268 H   0  0  0  0  0  0  0  0  0  0  0  0
   -1.7933   -1.0591   -1.5217 H   0  0  0  0  0  0  0  0  0  0  0  0
  1  2  1  0  0  0  0
  1  3  1  0  0  0  0
  1  5  2  0  0  0  0
  1  6  2  0  0  0  0
  2  9  1  0  0  0  0
  3 24  1  0  0  0  0
  4 14  2  0  0  0  0
  7  8  1  0  0  0  0
  7 14  1  0  0  0  0
  7 20  1  0  0  0  0
  8 10  2  0  0  0  0
  8 11  1  0  0  0  0
  9 12  2  0  0  0  0
  9 13  1  0  0  0  0
 10 12  1  0  0  0  0
 10 16  1  0  0  0  0
 11 13  2  0  0  0  0
 11 17  1  0  0  0  0
 12 18  1  0  0  0  0
 13 19  1  0  0  0  0
 14 15  1  0  0  0  0
 15 21  1  0  0  0  0
 15 22  1  0  0  0  0
 15 23  1  0  0  0  0
M  END
$$$$
2022
 OpenBabel02181314303D

 27 28  0  0  0  0  0  0  0  0999 V2000
   -0.4858   -0.8334   -0.7783 O   0  0  0  0  0  0  0  0  0  0  0  0
    5.4942    1.6079   -0.2690 O   0  0  0  0  0  0  0  0  0  0  0  0
   -3.8687   -1.6023   -2.0100 O   0  0  0  0  0  0  0  0  0  0  0  0
    1.5111   -0.3310    0.3199 N   0  0  0  0  0  0  0  0  0  0  0  0
    1.5563    2.0946   -0.0713 N   0  0  0  0  0  0  0  0  0  0  0  0
    3.7155   -0.6535    0.1781 N   0  0  0  0  0  0  0  0  0  0  0  0
    3.7382    2.9488   -0.3283 N   0  0  0  0  0  0  0  0  0  0  0  0
    1.8908    4.3527   -0.4022 N   0  0  0  0  0  0  0  0  0  0  0  0
    2.0870    0.8557    0.0803 C   0  0  0  0  0  0  0  0  0  0  0  0
    0.1170   -0.5768    0.5041 C   0  0  0  0  0  0  0  0  0  0  0  0
    3.4603    0.6526    0.0082 C   0  0  0  0  0  0  0  0  0  0  0  0
    2.5138   -1.2366    0.3641 C   0  0  0  0  0  0  0  0  0  0  0  0
    4.2825    1.7367   -0.2017 C   0  0  0  0  0  0  0  0  0  0  0  0
    2.3884    3.1521   -0.2710 C   0  0  0  0  0  0  0  0  0  0  0  0
   -1.9041   -1.0713   -0.7027 C   0  0  0  0  0  0  0  0  0  0  0  0
   -2.4691   -1.3582   -2.1048 C   0  0  0  0  0  0  0  0  0  0  0  0
   -0.0202   -1.4329    1.1719 H   0  0  0  0  0  0  0  0  0  0  0  0
   -0.3475    0.2946    0.9779 H   0  0  0  0  0  0  0  0  0  0  0  0
    2.3883   -2.2387    0.5235 H   0  0  0  0  0  0  0  0  0  0  0  0
    0.5956    2.2251   -0.0281 H   0  0  0  0  0  0  0  0  0  0  0  0
   -2.1099   -1.9337   -0.0616 H   0  0  0  0  0  0  0  0  0  0  0  0
   -2.4133   -0.1930   -0.2946 H   0  0  0  0  0  0  0  0  0  0  0  0
   -2.2992   -0.5020   -2.7608 H   0  0  0  0  0  0  0  0  0  0  0  0
   -1.9818   -2.2368   -2.5328 H   0  0  0  0  0  0  0  0  0  0  0  0
    0.9670    4.4680   -0.4972 H   0  0  0  0  0  0  0  0  0  0  0  0
    2.4541    5.0986   -0.3983 H   0  0  0  0  0  0  0  0  0  0  0  0
   -4.1601   -1.7802   -2.9280 H   0  0  0  0  0  0  0  0  0  0  0  0
  1 10  1  0  0  0  0
  1 15  1  0  0  0  0
  2 13  2  0  0  0  0
  3 16  1  0  0  0  0
  3 27  1  0  0  0  0
  4  9  1  0  0  0  0
  4 10  1  0  0  0  0
  4 12  1  0  0  0  0
  5  9  1  0  0  0  0
  5 14  1  0  0  0  0
  5 20  1  0  0  0  0
  6 11  1  0  0  0  0
  6 12  2  0  0  0  0
  7 13  1  0  0  0  0
  7 14  2  0  0  0  0
  8 14  1  0  0  0  0
  8 25  1  0  0  0  0
  8 26  1  0  0  0  0
  9 11  2  0  0  0  0
 10 17  1  0  0  0  0
 10 18  1  0  0  0  0
 11 13  1  0  0  0  0
 12 19  1  0  0  0  0
 15 16  1  0  0  0  0
 15 21  1  0  0  0  0
 15 22  1  0  0  0  0
 16 23  1  0  0  0  0
 16 24  1  0  0  0  0
M  END
$$$$
14403
 OpenBabel02181314303D

 35 39  0  0  1  0  0  0  0  0999 V2000
    4.2928    2.0907   -0.1671 O   0  0  0  0  0  0  0  0  0  0  0  0
    6.1315    1.9873   -1.4006 O   0  0  0  0  0  0  0  0  0  0  0  0
    3.9995   -2.4901   -0.2068 O   0  0  0  0  0  0  0  0  0  0  0  0
    0.0350    0.1315    0.1510 O   0  0  0  0  0  0  0  0  0  0  0  0
    1.3670   -5.9043   -0.1153 O   0  0  0  0  0  0  0  0  0  0  0  0
    4.0147   -4.7480   -0.2386 O   0  0  0  0  0  0  0  0  0  0  0  0
    5.5264    0.1272   -0.2315 C   0  0  2  0  0  0  0  0  0  0  0  0
    4.0892   -0.0886   -0.1650 C   0  0  0  0  0  0  0  0  0  0  0  0
    5.5657    1.6729   -0.2304 C   0  0  2  0  0  0  0  0  0  0  0  0
    3.3534   -1.2847   -0.1551 C   0  0  0  0  0  0  0  0  0  0  0  0
    1.9324   -1.2184   -0.0810 C   0  0  0  0  0  0  0  0  0  0  0  0
    3.4624    1.1492   -0.1259 C   0  0  0  0  0  0  0  0  0  0  0  0
    1.2560   -2.4659   -0.0635 C   0  0  0  0  0  0  0  0  0  0  0  0
   -0.1894   -2.7216    0.0185 C   0  0  0  0  0  0  0  0  0  0  0  0
    6.1006   -0.1342   -1.5125 C   0  0  0  0  0  0  0  0  0  0  0  0
    1.9436   -3.6807   -0.1187 C   0  0  0  0  0  0  0  0  0  0  0  0
    1.2946    0.0551   -0.0015 C   0  0  0  0  0  0  0  0  0  0  0  0
   -0.3010   -4.2639   -0.0032 C   0  0  0  0  0  0  0  0  0  0  0  0
    2.0677    1.2417   -0.0621 C   0  0  0  0  0  0  0  0  0  0  0  0
    1.0605   -4.7209   -0.0843 C   0  0  0  0  0  0  0  0  0  0  0  0
    6.4169    1.0156   -2.0990 C   0  0  0  0  0  0  0  0  0  0  0  0
    3.3476   -3.6891   -0.1914 C   0  0  0  0  0  0  0  0  0  0  0  0
   -0.6041    0.7063    1.1774 C   0  0  0  0  0  0  0  0  0  0  0  0
    6.0750   -0.3247    0.6001 H   0  0  0  0  0  0  0  0  0  0  0  0
    6.1452    2.0699    0.6093 H   0  0  0  0  0  0  0  0  0  0  0  0
   -0.5935   -2.3194    0.9508 H   0  0  0  0  0  0  0  0  0  0  0  0
   -0.7059   -2.2766   -0.8362 H   0  0  0  0  0  0  0  0  0  0  0  0
    6.2314   -1.0364   -1.9055 H   0  0  0  0  0  0  0  0  0  0  0  0
   -0.7736   -4.6335    0.9108 H   0  0  0  0  0  0  0  0  0  0  0  0
   -0.8706   -4.6026   -0.8725 H   0  0  0  0  0  0  0  0  0  0  0  0
    1.6245    2.1628   -0.0561 H   0  0  0  0  0  0  0  0  0  0  0  0
    6.8226    1.0873   -3.0003 H   0  0  0  0  0  0  0  0  0  0  0  0
   -1.6763    0.5776    1.0372 H   0  0  0  0  0  0  0  0  0  0  0  0
   -0.3168    0.2183    2.1130 H   0  0  0  0  0  0  0  0  0  0  0  0
   -0.3881    1.7737    1.2490 H   0  0  0  0  0  0  0  0  0  0  0  0
  1  9  1  0  0  0  0
  1 12  1  0  0  0  0
  2  9  1  0  0  0  0
  2 21  1  0  0  0  0
  3 10  1  0  0  0  0
  3 22  1  0  0  0  0
  4 17  1  0  0  0  0
  4 23  1  0  0  0  0
  5 20  2  0  0  0  0
  6 22  2  0  0  0  0
  7  8  1  0  0  0  0
  7  9  1  0  0  0  0
  7 15  1  0  0  0  0
  7 24  1  1  0  0  0
  8 10  2  0  0  0  0
  8 12  1  0  0  0  0
  9 25  1  1  0  0  0
 10 11  1  0  0  0  0
 11 13  1  0  0  0  0
 11 17  2  0  0  0  0
 12 19  2  0  0  0  0
 13 14  1  0  0  0  0
 13 16  2  0  0  0  0
 14 18  1  0  0  0  0
 14 26  1  0  0  0  0
 14 27  1  0  0  0  0
 15 21  2  0  0  0  0
 15 28  1  0  0  0  0
 16 20  1  0  0  0  0
 16 22  1  0  0  0  0
 17 19  1  0  0  0  0
 18 20  1  0  0  0  0
 18 29  1  0  0  0  0
 18 30  1  0  0  0  0
 19 31  1  0  0  0  0
 21 32  1  0  0  0  0
 23 33  1  0  0  0  0
 23 34  1  0  0  0  0
 23 35  1  0  0  0  0
M  END
$$$$
6450551
 OpenBabel02181314303D

 46 49  0  0  0  0  0  0  0  0999 V2000
   -8.5799    5.7544    0.1527 S   0  0  0  0  0  0  0  0  0  0  0  0
   -9.2694    8.1423   -1.0429 O   0  0  0  0  0  0  0  0  0  0  0  0
   -3.3764    6.7608   -0.0012 N   0  0  0  0  0  0  0  0  0  0  0  0
   -2.3515    5.9592   -0.0115 N   0  0  0  0  0  0  0  0  0  0  0  0
   -9.6361   10.3238   -0.0238 N   0  0  0  0  0  0  0  0  0  0  0  0
   -0.5595    1.0931   -0.0002 N   0  0  0  0  0  0  0  0  0  0  0  0
   -4.1667    4.7169   -0.0034 C   0  0  0  0  0  0  0  0  0  0  0  0
   -4.5205    6.0586    0.0114 C   0  0  0  0  0  0  0  0  0  0  0  0
   -2.7784    4.6770   -0.0100 C   0  0  0  0  0  0  0  0  0  0  0  0
   -5.8721    6.4495    0.0419 C   0  0  0  0  0  0  0  0  0  0  0  0
   -6.8593    5.4302    0.0667 C   0  0  0  0  0  0  0  0  0  0  0  0
   -5.1347    3.6981   -0.0054 C   0  0  0  0  0  0  0  0  0  0  0  0
   -6.4882    4.0683    0.0257 C   0  0  0  0  0  0  0  0  0  0  0  0
   -8.7967    6.9445    1.4374 C   0  0  0  0  0  0  0  0  0  0  0  0
   -2.0191    3.5247   -0.0076 C   0  0  0  0  0  0  0  0  0  0  0  0
   -9.1936    8.3134    1.2408 C   0  0  0  0  0  0  0  0  0  0  0  0
   -8.5656    6.4216    2.7319 C   0  0  0  0  0  0  0  0  0  0  0  0
   -0.6766    3.4904   -0.0034 C   0  0  0  0  0  0  0  0  0  0  0  0
   -9.3816    9.0705    2.4382 C   0  0  0  0  0  0  0  0  0  0  0  0
   -8.7578    7.2118    3.8702 C   0  0  0  0  0  0  0  0  0  0  0  0
   -9.3737    8.9315   -0.0400 C   0  0  0  0  0  0  0  0  0  0  0  0
   -9.1773    8.5372    3.7230 C   0  0  0  0  0  0  0  0  0  0  0  0
    0.0606    2.3098   -0.0007 C   0  0  0  0  0  0  0  0  0  0  0  0
    1.4744    2.3317    0.0001 C   0  0  0  0  0  0  0  0  0  0  0  0
    2.1874    1.1190    0.0004 C   0  0  0  0  0  0  0  0  0  0  0  0
   -9.0652   11.1938   -0.9346 C   0  0  0  0  0  0  0  0  0  0  0  0
    0.0930   -0.0943    0.0004 C   0  0  0  0  0  0  0  0  0  0  0  0
    1.4970   -0.1062    0.0003 C   0  0  0  0  0  0  0  0  0  0  0  0
   -6.1222    7.4410    0.0500 H   0  0  0  0  0  0  0  0  0  0  0  0
   -4.8752    2.7111   -0.0252 H   0  0  0  0  0  0  0  0  0  0  0  0
   -7.2003    3.3345    0.0249 H   0  0  0  0  0  0  0  0  0  0  0  0
   -3.3151    7.7293    0.0007 H   0  0  0  0  0  0  0  0  0  0  0  0
   -2.5149    2.6642   -0.0065 H   0  0  0  0  0  0  0  0  0  0  0  0
   -8.2586    5.4531    2.8639 H   0  0  0  0  0  0  0  0  0  0  0  0
   -0.1827    4.3545   -0.0024 H   0  0  0  0  0  0  0  0  0  0  0  0
   -9.6750   10.0479    2.4142 H   0  0  0  0  0  0  0  0  0  0  0  0
   -8.5977    6.8225    4.8028 H   0  0  0  0  0  0  0  0  0  0  0  0
   -9.3310    9.1162    4.5519 H   0  0  0  0  0  0  0  0  0  0  0  0
  -10.2417   10.6202    0.6175 H   0  0  0  0  0  0  0  0  0  0  0  0
    1.9880    3.2171    0.0002 H   0  0  0  0  0  0  0  0  0  0  0  0
    3.2089    1.1295    0.0004 H   0  0  0  0  0  0  0  0  0  0  0  0
   -9.6501   12.1114   -0.9747 H   0  0  0  0  0  0  0  0  0  0  0  0
   -8.0501   11.4288   -0.6112 H   0  0  0  0  0  0  0  0  0  0  0  0
   -9.0291   10.7555   -1.9351 H   0  0  0  0  0  0  0  0  0  0  0  0
   -0.4394   -0.9660    0.0005 H   0  0  0  0  0  0  0  0  0  0  0  0
    2.0065   -0.9915    0.0002 H   0  0  0  0  0  0  0  0  0  0  0  0
  1 11  1  0  0  0  0
  1 14  1  0  0  0  0
  2 21  2  0  0  0  0
  3  4  1  0  0  0  0
  3  8  1  0  0  0  0
  3 32  1  0  0  0  0
  4  9  2  0  0  0  0
  5 21  1  0  0  0  0
  5 26  1  0  0  0  0
  5 39  1  0  0  0  0
  6 23  1  0  0  0  0
  6 27  2  0  0  0  0
  7  8  2  0  0  0  0
  7  9  1  0  0  0  0
  7 12  1  0  0  0  0
  8 10  1  0  0  0  0
  9 15  1  0  0  0  0
 10 11  2  0  0  0  0
 10 29  1  0  0  0  0
 11 13  1  0  0  0  0
 12 13  2  0  0  0  0
 12 30  1  0  0  0  0
 13 31  1  0  0  0  0
 14 16  1  0  0  0  0
 14 17  2  0  0  0  0
 15 18  2  0  0  0  0
 15 33  1  0  0  0  0
 16 19  2  0  0  0  0
 16 21  1  0  0  0  0
 17 20  1  0  0  0  0
 17 34  1  0  0  0  0
 18 23  1  0  0  0  0
 18 35  1  0  0  0  0
 19 22  1  0  0  0  0
 19 36  1  0  0  0  0
 20 22  2  0  0  0  0
 20 37  1  0  0  0  0
 22 38  1  0  0  0  0
 23 24  2  0  0  0  0
 24 25  1  0  0  0  0
 24 40  1  0  0  0  0
 25 28  2  0  0  0  0
 25 41  1  0  0  0  0
 26 42  1  0  0  0  0
 26 43  1  0  0  0  0
 26 44  1  0  0  0  0
 27 28  1  0  0  0  0
 27 45  1  0  0  0  0
 28 46  1  0  0  0  0
M  END
$$$$
656406
 OpenBabel02181314303D

 66 68  0  0  1  0  0  0  0  0999 V2000
   -0.9681    4.6429   -1.5847 F   0  0  0  0  0  0  0  0  0  0  0  0
    0.4150    5.1727    0.0482 F   0  0  0  0  0  0  0  0  0  0  0  0
   -1.5837    4.5555    0.4991 F   0  0  0  0  0  0  0  0  0  0  0  0
   -0.9753    2.7408    2.5875 O   0  0  0  0  0  0  0  0  0  0  0  0
   -2.0041    1.7333   -2.6467 O   0  0  0  0  0  0  0  0  0  0  0  0
   -3.0228    3.0251    3.1738 O   0  0  0  0  0  0  0  0  0  0  0  0
   -3.3366    0.1415   -3.0175 O   0  0  0  0  0  0  0  0  0  0  0  0
    3.2356    5.2087    1.1679 O   0  0  0  0  0  0  0  0  0  0  0  0
   -3.9449   -0.3159    1.0385 N   0  0  0  0  0  0  0  0  0  0  0  0
    1.5679    5.1900    2.9855 N   0  0  0  0  0  0  0  0  0  0  0  0
    5.2971   10.1507    4.4293 N   0  0  0  0  0  0  0  0  0  0  0  0
    6.2991   10.6624    4.1209 N   0  3  0  0  0  0  0  0  0  0  0  0
    7.2965   11.1752    3.8228 N   0  5  0  0  0  0  0  0  0  0  0  0
   -2.3311    1.6764    0.1285 C   0  0  2  0  0  0  0  0  0  0  0  0
   -2.6428    1.5084    1.5800 C   0  0  0  0  0  0  0  0  0  0  0  0
   -3.0205    0.7346   -0.8182 C   0  0  0  0  0  0  0  0  0  0  0  0
   -0.8331    1.6710   -0.0839 C   0  0  0  0  0  0  0  0  0  0  0  0
   -3.4319    0.4660    1.9489 C   0  0  0  0  0  0  0  0  0  0  0  0
   -3.8064   -0.2341   -0.2617 C   0  0  0  0  0  0  0  0  0  0  0  0
   -0.0425    2.8427   -0.3530 C   0  0  0  0  0  0  0  0  0  0  0  0
   -0.1924    0.4011   -0.0488 C   0  0  0  0  0  0  0  0  0  0  0  0
   -2.1895    2.4341    2.4950 C   0  0  0  0  0  0  0  0  0  0  0  0
   -2.7987    0.8710   -2.1923 C   0  0  0  0  0  0  0  0  0  0  0  0
   -3.7678    0.1109    3.3308 C   0  0  0  0  0  0  0  0  0  0  0  0
   -4.5515   -1.2656   -0.9894 C   0  0  0  0  0  0  0  0  0  0  0  0
    1.3327    2.6514   -0.6637 C   0  0  0  0  0  0  0  0  0  0  0  0
   -0.5447    4.2679   -0.3427 C   0  0  0  0  0  0  0  0  0  0  0  0
    1.1699    0.2545   -0.3396 C   0  0  0  0  0  0  0  0  0  0  0  0
    1.9334    1.3831   -0.6531 C   0  0  0  0  0  0  0  0  0  0  0  0
   -0.4001    3.7632    3.2630 C   0  0  0  0  0  0  0  0  0  0  0  0
   -1.1216    1.6259   -3.6673 C   0  0  0  0  0  0  0  0  0  0  0  0
    1.1239    3.8678    2.9825 C   0  0  0  0  0  0  0  0  0  0  0  0
   -0.8572    2.9588   -4.3951 C   0  0  0  0  0  0  0  0  0  0  0  0
    2.6724    5.6683    2.2263 C   0  0  0  0  0  0  0  0  0  0  0  0
    3.3089    6.8412    2.7289 C   0  0  0  0  0  0  0  0  0  0  0  0
    2.8439    7.5290    3.8871 C   0  0  0  0  0  0  0  0  0  0  0  0
    4.4828    7.3853    2.1257 C   0  0  0  0  0  0  0  0  0  0  0  0
    3.5188    8.6371    4.4296 C   0  0  0  0  0  0  0  0  0  0  0  0
    5.1657    8.4919    2.6653 C   0  0  0  0  0  0  0  0  0  0  0  0
    4.6976    9.1243    3.8377 C   0  0  0  0  0  0  0  0  0  0  0  0
   -2.7615    2.6358   -0.1524 H   0  0  0  0  0  0  0  0  0  0  0  0
   -4.4819   -1.0146    1.3535 H   0  0  0  0  0  0  0  0  0  0  0  0
   -0.7241   -0.4467    0.1676 H   0  0  0  0  0  0  0  0  0  0  0  0
   -4.4932   -0.7059    3.3897 H   0  0  0  0  0  0  0  0  0  0  0  0
   -4.2068    0.9523    3.8659 H   0  0  0  0  0  0  0  0  0  0  0  0
   -2.8646   -0.2115    3.8518 H   0  0  0  0  0  0  0  0  0  0  0  0
   -5.1116   -1.9394   -0.3336 H   0  0  0  0  0  0  0  0  0  0  0  0
   -3.8642   -1.8870   -1.5665 H   0  0  0  0  0  0  0  0  0  0  0  0
   -5.2775   -0.8016   -1.6595 H   0  0  0  0  0  0  0  0  0  0  0  0
    1.9321    3.4464   -0.8966 H   0  0  0  0  0  0  0  0  0  0  0  0
    1.6016   -0.6730   -0.3328 H   0  0  0  0  0  0  0  0  0  0  0  0
    2.9276    1.2816   -0.8702 H   0  0  0  0  0  0  0  0  0  0  0  0
   -0.8826    4.7003    2.9674 H   0  0  0  0  0  0  0  0  0  0  0  0
   -0.5605    3.6371    4.3376 H   0  0  0  0  0  0  0  0  0  0  0  0
   -0.1770    1.2762   -3.2443 H   0  0  0  0  0  0  0  0  0  0  0  0
   -1.4371    0.8981   -4.4204 H   0  0  0  0  0  0  0  0  0  0  0  0
    1.6675    3.3360    3.7663 H   0  0  0  0  0  0  0  0  0  0  0  0
    1.3703    3.3862    2.0371 H   0  0  0  0  0  0  0  0  0  0  0  0
   -1.7865    3.3682   -4.7941 H   0  0  0  0  0  0  0  0  0  0  0  0
   -0.4020    3.6844   -3.7277 H   0  0  0  0  0  0  0  0  0  0  0  0
   -0.1613    2.7930   -5.2194 H   0  0  0  0  0  0  0  0  0  0  0  0
    1.1590    5.7938    3.5637 H   0  0  0  0  0  0  0  0  0  0  0  0
    2.0011    7.2367    4.3809 H   0  0  0  0  0  0  0  0  0  0  0  0
    4.8781    6.9745    1.2763 H   0  0  0  0  0  0  0  0  0  0  0  0
    3.1433    9.0822    5.2723 H   0  0  0  0  0  0  0  0  0  0  0  0
    6.0119    8.8292    2.1991 H   0  0  0  0  0  0  0  0  0  0  0  0
  1 27  1  0  0  0  0
  2 27  1  0  0  0  0
  3 27  1  0  0  0  0
  4 22  1  0  0  0  0
  4 30  1  0  0  0  0
  5 23  1  0  0  0  0
  5 31  1  0  0  0  0
  6 22  2  0  0  0  0
  7 23  2  0  0  0  0
  8 34  2  0  0  0  0
  9 18  1  0  0  0  0
  9 19  1  0  0  0  0
  9 42  1  0  0  0  0
 10 32  1  0  0  0  0
 10 34  1  0  0  0  0
 10 62  1  0  0  0  0
 11 12  2  0  0  0  0
 11 40  1  0  0  0  0
 12 13  2  0  0  0  0
 14 15  1  0  0  0  0
 14 16  1  0  0  0  0
 14 17  1  0  0  0  0
 14 41  1  6  0  0  0
 15 18  2  0  0  0  0
 15 22  1  0  0  0  0
 16 19  2  0  0  0  0
 16 23  1  0  0  0  0
 17 20  1  0  0  0  0
 17 21  2  0  0  0  0
 18 24  1  0  0  0  0
 19 25  1  0  0  0  0
 20 26  2  0  0  0  0
 20 27  1  0  0  0  0
 21 28  1  0  0  0  0
 21 43  1  0  0  0  0
 24 44  1  0  0  0  0
 24 45  1  0  0  0  0
 24 46  1  0  0  0  0
 25 47  1  0  0  0  0
 25 48  1  0  0  0  0
 25 49  1  0  0  0  0
 26 29  1  0  0  0  0
 26 50  1  0  0  0  0
 28 29  2  0  0  0  0
 28 51  1  0  0  0  0
 29 52  1  0  0  0  0
 30 32  1  0  0  0  0
 30 53  1  0  0  0  0
 30 54  1  0  0  0  0
 31 33  1  0  0  0  0
 31 55  1  0  0  0  0
 31 56  1  0  0  0  0
 32 57  1  0  0  0  0
 32 58  1  0  0  0  0
 33 59  1  0  0  0  0
 33 60  1  0  0  0  0
 33 61  1  0  0  0  0
 34 35  1  0  0  0  0
 35 36  2  0  0  0  0
 35 37  1  0  0  0  0
 36 38  1  0  0  0  0
 36 63  1  0  0  0  0
 37 39  2  0  0  0  0
 37 64  1  0  0  0  0
 38 40  2  0  0  0  0
 38 65  1  0  0  0  0
 39 40  1  0  0  0  0
 39 66  1  0  0  0  0
M  CHG  2  12   1  13  -1
M  END
$$$$
65374
 OpenBabel02181314303D

 37 38  0  0  1  0  0  0  0  0999 V2000
   -0.0041    0.0639   -0.1067 P   0  0  0  0  0  0  0  0  0  0  0  0
   -0.6390   -1.0829    3.9439 O   0  0  0  0  0  0  0  0  0  0  0  0
   -0.6323   -0.4529    1.1825 O   0  0  0  0  0  0  0  0  0  0  0  0
    1.1755    0.6690    7.2549 O   0  0  0  0  0  0  0  0  0  0  0  0
    4.2467    2.6984    4.7346 O   0  0  0  0  0  0  0  0  0  0  0  0
   -0.5611   -0.7205   -1.2703 O   0  0  0  0  0  0  0  0  0  0  0  0
   -0.3338    1.5268   -0.3041 O   0  0  0  0  0  0  0  0  0  0  0  0
    1.4617   -0.1107   -0.0461 O   0  0  0  0  0  0  0  0  0  0  0  0
    0.9362    0.4408    5.0080 N   0  0  0  0  0  0  0  0  0  0  0  0
   -3.6899   -0.4147    4.8388 N   0  0  0  0  0  0  0  0  0  0  0  0
    2.6917    1.6314    5.9424 N   0  0  0  0  0  0  0  0  0  0  0  0
   -4.6244   -0.7046    4.2030 N   0  3  0  0  0  0  0  0  0  0  0  0
   -5.5412   -0.9932    3.5500 N   0  5  0  0  0  0  0  0  0  0  0  0
   -2.6025    0.2724    4.2974 C   0  0  2  0  0  0  0  0  0  0  0  0
   -1.8045   -0.5807    3.2722 C   0  0  1  0  0  0  0  0  0  0  0  0
   -1.5420    0.6484    5.3537 C   0  0  0  0  0  0  0  0  0  0  0  0
   -0.3296   -0.2856    5.1021 C   0  0  1  0  0  0  0  0  0  0  0  0
   -1.4730    0.2168    1.9818 C   0  0  0  0  0  0  0  0  0  0  0  0
    1.4852    0.7149    3.7775 C   0  0  0  0  0  0  0  0  0  0  0  0
    1.5774    0.8983    6.1038 C   0  0  0  0  0  0  0  0  0  0  0  0
    2.6061    1.5577    3.6127 C   0  0  0  0  0  0  0  0  0  0  0  0
    3.2264    1.9959    4.7697 C   0  0  0  0  0  0  0  0  0  0  0  0
    3.0319    1.9334    2.2401 C   0  0  0  0  0  0  0  0  0  0  0  0
   -2.9849    1.1965    3.8437 H   0  0  0  0  0  0  0  0  0  0  0  0
   -2.3759   -1.4608    2.9616 H   0  0  0  0  0  0  0  0  0  0  0  0
   -1.2504    1.6954    5.2211 H   0  0  0  0  0  0  0  0  0  0  0  0
   -1.9234    0.5370    6.3735 H   0  0  0  0  0  0  0  0  0  0  0  0
   -0.2663   -1.0099    5.9216 H   0  0  0  0  0  0  0  0  0  0  0  0
   -2.4063    0.4074    1.4435 H   0  0  0  0  0  0  0  0  0  0  0  0
   -1.0395    1.1814    2.2646 H   0  0  0  0  0  0  0  0  0  0  0  0
    1.0786    0.3237    2.9346 H   0  0  0  0  0  0  0  0  0  0  0  0
    3.1285    1.9265    6.7279 H   0  0  0  0  0  0  0  0  0  0  0  0
    3.5516    1.0955    1.7736 H   0  0  0  0  0  0  0  0  0  0  0  0
    2.1576    2.1849    1.6337 H   0  0  0  0  0  0  0  0  0  0  0  0
    3.6889    2.8037    2.2375 H   0  0  0  0  0  0  0  0  0  0  0  0
   -0.3281   -0.5083   -2.0922 H   0  0  0  0  0  0  0  0  0  0  0  0
   -0.1171    1.9352   -1.0521 H   0  0  0  0  0  0  0  0  0  0  0  0
  1  3  1  0  0  0  0
  1  6  1  0  0  0  0
  1  7  1  0  0  0  0
  1  8  2  0  0  0  0
  2 15  1  0  0  0  0
  2 17  1  0  0  0  0
  3 18  1  0  0  0  0
  4 20  2  0  0  0  0
  5 22  2  0  0  0  0
  6 36  1  0  0  0  0
  7 37  1  0  0  0  0
  9 19  1  0  0  0  0
  9 20  1  0  0  0  0
 10 12  2  0  0  0  0
 11 20  1  0  0  0  0
 11 22  1  0  0  0  0
 11 32  1  0  0  0  0
 12 13  2  0  0  0  0
 14 10  1  0  0  0  0
 14 15  1  0  0  0  0
 14 16  1  0  0  0  0
 14 24  1  6  0  0  0
 15 18  1  0  0  0  0
 15 25  1  6  0  0  0
 16 17  1  0  0  0  0
 16 26  1  0  0  0  0
 16 27  1  0  0  0  0
 17  9  1  0  0  0  0
 17 28  1  1  0  0  0
 18 29  1  0  0  0  0
 18 30  1  0  0  0  0
 19 21  2  0  0  0  0
 19 31  1  0  0  0  0
 21 22  1  0  0  0  0
 21 23  1  0  0  0  0
 23 33  1  0  0  0  0
 23 34  1  0  0  0  0
 23 35  1  0  0  0  0
M  CHG  2  12   1  13  -1
M  END
$$$$
368860
 OpenBabel02181314303D

 80 86  0  0  1  0  0  0  0  0999 V2000
   -1.6989   -9.4704    7.6178 Cl  0  0  0  0  0  0  0  0  0  0  0  0
    5.0082  -11.6795    2.3155 Cl  0  0  0  0  0  0  0  0  0  0  0  0
    2.3023  -10.2344    5.7004 O   0  0  0  0  0  0  0  0  0  0  0  0
   -1.2457  -10.7758    4.6597 O   0  0  0  0  0  0  0  0  0  0  0  0
    2.2516  -13.9621    5.8150 O   0  0  0  0  0  0  0  0  0  0  0  0
   -0.1732  -13.3203    4.3165 O   0  0  0  0  0  0  0  0  0  0  0  0
    4.6792  -10.6396    7.0187 O   0  0  0  0  0  0  0  0  0  0  0  0
    0.2376   -3.5766    3.6267 O   0  0  0  0  0  0  0  0  0  0  0  0
    3.3222   -4.7211    0.8132 O   0  0  0  0  0  0  0  0  0  0  0  0
    0.6046   -8.5879    5.2482 N   0  0  0  0  0  0  0  0  0  0  0  0
    3.0569   -9.3225    3.2396 N   0  0  0  0  0  0  0  0  0  0  0  0
    1.4323   -4.0704    1.8009 N   0  0  0  0  0  0  0  0  0  0  0  0
   -0.5322   -1.3176   -0.0823 N   0  0  0  0  0  0  0  0  0  0  0  0
    0.8928   -9.9479    5.6379 C   0  0  1  0  0  0  0  0  0  0  0  0
    0.1684  -10.9476    4.6923 C   0  0  1  0  0  0  0  0  0  0  0  0
    0.4498  -12.3881    5.1786 C   0  0  2  0  0  0  0  0  0  0  0  0
    1.2673   -7.8732    4.2870 C   0  0  0  0  0  0  0  0  0  0  0  0
    1.9751  -12.6713    5.2327 C   0  0  1  0  0  0  0  0  0  0  0  0
    2.6566  -11.5755    6.1167 C   0  0  1  0  0  0  0  0  0  0  0  0
    0.6796   -6.5989    4.1860 C   0  0  0  0  0  0  0  0  0  0  0  0
   -0.4241   -7.8216    5.7374 C   0  0  0  0  0  0  0  0  0  0  0  0
    2.3546   -8.1873    3.4140 C   0  0  0  0  0  0  0  0  0  0  0  0
   -0.4051   -6.5883    5.0633 C   0  0  0  0  0  0  0  0  0  0  0  0
    1.1911   -5.6452    3.2717 C   0  0  0  0  0  0  0  0  0  0  0  0
    2.8690   -7.2407    2.5081 C   0  0  0  0  0  0  0  0  0  0  0  0
    2.2574   -5.9727    2.4325 C   0  0  0  0  0  0  0  0  0  0  0  0
    4.2015  -11.6363    6.1211 C   0  0  0  0  0  0  0  0  0  0  0  0
    3.9342   -7.8451    1.8259 C   0  0  0  0  0  0  0  0  0  0  0  0
    0.8611   -4.3624    2.9316 C   0  0  0  0  0  0  0  0  0  0  0  0
    2.4194   -4.8954    1.6166 C   0  0  0  0  0  0  0  0  0  0  0  0
    4.0048   -9.1573    2.3012 C   0  0  0  0  0  0  0  0  0  0  0  0
   -1.4530   -8.0590    6.7061 C   0  0  0  0  0  0  0  0  0  0  0  0
   -1.3967   -5.6123    5.2893 C   0  0  0  0  0  0  0  0  0  0  0  0
    0.9525   -3.2280    0.7711 C   0  0  0  0  0  0  0  0  0  0  0  0
   -2.4134   -7.0544    6.9571 C   0  0  0  0  0  0  0  0  0  0  0  0
   -2.3921   -5.8446    6.2489 C   0  0  0  0  0  0  0  0  0  0  0  0
    4.8524   -7.4003    0.8509 C   0  0  0  0  0  0  0  0  0  0  0  0
    4.9612  -10.0683    1.8042 C   0  0  0  0  0  0  0  0  0  0  0  0
   -0.0117   -2.0601    1.1177 C   0  0  0  0  0  0  0  0  0  0  0  0
    1.8986  -15.1560    5.0952 C   0  0  0  0  0  0  0  0  0  0  0  0
    5.8337   -8.2877    0.3683 C   0  0  0  0  0  0  0  0  0  0  0  0
    5.8883   -9.6137    0.8412 C   0  0  0  0  0  0  0  0  0  0  0  0
   -1.5018   -2.0789   -0.9510 C   0  0  0  0  0  0  0  0  0  0  0  0
    0.5047   -0.6075   -0.9128 C   0  0  0  0  0  0  0  0  0  0  0  0
   -2.7189   -2.7140   -0.2356 C   0  0  0  0  0  0  0  0  0  0  0  0
    1.4830    0.3146   -0.1465 C   0  0  0  0  0  0  0  0  0  0  0  0
    0.5714  -10.1022    6.6614 H   0  0  0  0  0  0  0  0  0  0  0  0
    0.5404  -10.8186    3.6723 H   0  0  0  0  0  0  0  0  0  0  0  0
    0.0144  -12.5284    6.1735 H   0  0  0  0  0  0  0  0  0  0  0  0
    2.3941  -12.6174    4.2218 H   0  0  0  0  0  0  0  0  0  0  0  0
    2.3307  -11.7153    7.1533 H   0  0  0  0  0  0  0  0  0  0  0  0
    4.5506  -12.6141    6.4545 H   0  0  0  0  0  0  0  0  0  0  0  0
    4.5998  -11.4359    5.1268 H   0  0  0  0  0  0  0  0  0  0  0  0
    2.9070  -10.1272    3.7438 H   0  0  0  0  0  0  0  0  0  0  0  0
   -1.4360   -4.7463    4.7671 H   0  0  0  0  0  0  0  0  0  0  0  0
   -1.4321   -9.8149    4.6090 H   0  0  0  0  0  0  0  0  0  0  0  0
   -1.0550  -12.9594    4.0876 H   0  0  0  0  0  0  0  0  0  0  0  0
    0.4425   -3.8868    0.0636 H   0  0  0  0  0  0  0  0  0  0  0  0
    1.8047   -2.7894    0.2475 H   0  0  0  0  0  0  0  0  0  0  0  0
   -3.1524   -7.1950    7.6523 H   0  0  0  0  0  0  0  0  0  0  0  0
   -3.1082   -5.1363    6.4264 H   0  0  0  0  0  0  0  0  0  0  0  0
    4.8443   -6.4565    0.4852 H   0  0  0  0  0  0  0  0  0  0  0  0
   -0.8581   -2.4336    1.6915 H   0  0  0  0  0  0  0  0  0  0  0  0
    0.5030   -1.3688    1.7868 H   0  0  0  0  0  0  0  0  0  0  0  0
    2.4894  -15.9796    5.4947 H   0  0  0  0  0  0  0  0  0  0  0  0
    2.1019  -15.0708    4.0259 H   0  0  0  0  0  0  0  0  0  0  0  0
    0.8473  -15.3979    5.2559 H   0  0  0  0  0  0  0  0  0  0  0  0
    5.5313  -10.9520    7.3863 H   0  0  0  0  0  0  0  0  0  0  0  0
    6.5089   -7.9666   -0.3301 H   0  0  0  0  0  0  0  0  0  0  0  0
    6.6076  -10.2424    0.4752 H   0  0  0  0  0  0  0  0  0  0  0  0
   -0.9808   -2.8663   -1.5026 H   0  0  0  0  0  0  0  0  0  0  0  0
   -1.9157   -1.3913   -1.6936 H   0  0  0  0  0  0  0  0  0  0  0  0
   -0.0082    0.0295   -1.6383 H   0  0  0  0  0  0  0  0  0  0  0  0
    1.0920   -1.3323   -1.4843 H   0  0  0  0  0  0  0  0  0  0  0  0
    2.1056    0.8620   -0.8568 H   0  0  0  0  0  0  0  0  0  0  0  0
    2.1459   -0.2642    0.4983 H   0  0  0  0  0  0  0  0  0  0  0  0
   -2.4111   -3.5475    0.3978 H   0  0  0  0  0  0  0  0  0  0  0  0
   -3.2301   -1.9671    0.3738 H   0  0  0  0  0  0  0  0  0  0  0  0
   -3.4207   -3.1032   -0.9760 H   0  0  0  0  0  0  0  0  0  0  0  0
    0.9277    1.0312    0.4603 H   0  0  0  0  0  0  0  0  0  0  0  0
  1 32  1  0  0  0  0
  2 38  1  0  0  0  0
  3 14  1  0  0  0  0
  3 19  1  0  0  0  0
  4 15  1  0  0  0  0
  4 56  1  0  0  0  0
  5 18  1  0  0  0  0
  5 40  1  0  0  0  0
  6 16  1  0  0  0  0
  6 57  1  0  0  0  0
  7 27  1  0  0  0  0
  7 68  1  0  0  0  0
  8 29  2  0  0  0  0
  9 30  2  0  0  0  0
 10 14  1  0  0  0  0
 10 17  1  0  0  0  0
 10 21  1  0  0  0  0
 11 22  1  0  0  0  0
 11 31  1  0  0  0  0
 11 54  1  0  0  0  0
 12 29  1  0  0  0  0
 12 30  1  0  0  0  0
 12 34  1  0  0  0  0
 13 39  1  0  0  0  0
 13 43  1  0  0  0  0
 13 44  1  0  0  0  0
 14 15  1  0  0  0  0
 14 47  1  1  0  0  0
 15 16  1  0  0  0  0
 15 48  1  6  0  0  0
 16 18  1  0  0  0  0
 16 49  1  1  0  0  0
 17 20  1  0  0  0  0
 17 22  2  0  0  0  0
 18 19  1  0  0  0  0
 18 50  1  6  0  0  0
 19 27  1  0  0  0  0
 19 51  1  1  0  0  0
 20 23  1  0  0  0  0
 20 24  2  0  0  0  0
 21 23  2  0  0  0  0
 21 32  1  0  0  0  0
 22 25  1  0  0  0  0
 23 33  1  0  0  0  0
 24 26  1  0  0  0  0
 24 29  1  0  0  0  0
 25 26  2  0  0  0  0
 25 28  1  0  0  0  0
 26 30  1  0  0  0  0
 27 52  1  0  0  0  0
 27 53  1  0  0  0  0
 28 31  2  0  0  0  0
 28 37  1  0  0  0  0
 31 38  1  0  0  0  0
 32 35  2  0  0  0  0
 33 36  2  0  0  0  0
 33 55  1  0  0  0  0
 34 39  1  0  0  0  0
 34 58  1  0  0  0  0
 34 59  1  0  0  0  0
 35 36  1  0  0  0  0
 35 60  1  0  0  0  0
 36 61  1  0  0  0  0
 37 41  2  0  0  0  0
 37 62  1  0  0  0  0
 38 42  2  0  0  0  0
 39 63  1  0  0  0  0
 39 64  1  0  0  0  0
 40 65  1  0  0  0  0
 40 66  1  0  0  0  0
 40 67  1  0  0  0  0
 41 42  1  0  0  0  0
 41 69  1  0  0  0  0
 42 70  1  0  0  0  0
 43 45  1  0  0  0  0
 43 71  1  0  0  0  0
 43 72  1  0  0  0  0
 44 46  1  0  0  0  0
 44 73  1  0  0  0  0
 44 74  1  0  0  0  0
 45 77  1  0  0  0  0
 45 78  1  0  0  0  0
 45 79  1  0  0  0  0
 46 75  1  0  0  0  0
 46 76  1  0  0  0  0
 46 80  1  0  0  0  0
M  END
$$$$
2375
 OpenBabel02181314303D

 43 44  0  0  1  0  0  0  0  0999 V2000
    0.0059   -0.4326    0.0011 S   0  0  0  0  0  0  0  0  0  0  0  0
   -3.9606   -4.8011   -0.1141 F   0  0  0  0  0  0  0  0  0  0  0  0
   -3.1457    7.6415   -2.8028 F   0  0  0  0  0  0  0  0  0  0  0  0
   -3.3432    5.5373   -2.2063 F   0  0  0  0  0  0  0  0  0  0  0  0
   -2.6494    6.9993   -0.7206 F   0  0  0  0  0  0  0  0  0  0  0  0
    0.8855    2.3874    0.7332 O   0  0  0  0  0  0  0  0  0  0  0  0
    0.5810   -0.2691    1.4912 O   0  0  0  0  0  0  0  0  0  0  0  0
    1.2244   -0.7974   -0.9757 O   0  0  0  0  0  0  0  0  0  0  0  0
    1.7246    1.7034   -1.7797 O   0  0  0  0  0  0  0  0  0  0  0  0
    1.2495    3.6564   -2.3359 N   0  0  0  0  0  0  0  0  0  0  0  0
   -0.8526    9.8903   -2.1158 N   0  0  0  0  0  0  0  0  0  0  0  0
    0.0191    2.4641   -0.4005 C   0  0  1  0  0  0  0  0  0  0  0  0
   -0.8128    1.1314   -0.5243 C   0  0  0  0  0  0  0  0  0  0  0  0
   -0.9734    3.6131   -0.0310 C   0  0  0  0  0  0  0  0  0  0  0  0
    0.9581    2.6391   -1.5465 C   0  0  0  0  0  0  0  0  0  0  0  0
   -1.1909   -1.7411   -0.0317 C   0  0  0  0  0  0  0  0  0  0  0  0
    0.7672    4.8819   -2.4726 C   0  0  0  0  0  0  0  0  0  0  0  0
   -1.9204   -2.0712    1.1298 C   0  0  0  0  0  0  0  0  0  0  0  0
   -1.4286   -2.4525   -1.2263 C   0  0  0  0  0  0  0  0  0  0  0  0
   -0.6065    5.1635   -2.5888 C   0  0  0  0  0  0  0  0  0  0  0  0
   -2.8645   -3.1142    1.1019 C   0  0  0  0  0  0  0  0  0  0  0  0
   -2.3728   -3.4953   -1.2544 C   0  0  0  0  0  0  0  0  0  0  0  0
    1.6782    5.9548   -2.5146 C   0  0  0  0  0  0  0  0  0  0  0  0
   -1.1062    6.4711   -2.3767 C   0  0  0  0  0  0  0  0  0  0  0  0
   -3.0893   -3.8302   -0.0895 C   0  0  0  0  0  0  0  0  0  0  0  0
   -0.1688    7.5466   -2.3737 C   0  0  0  0  0  0  0  0  0  0  0  0
    1.2145    7.2801   -2.5006 C   0  0  0  0  0  0  0  0  0  0  0  0
   -2.5581    6.6569   -2.0492 C   0  0  0  0  0  0  0  0  0  0  0  0
   -0.5325    8.7944   -2.2377 C   0  0  0  0  0  0  0  0  0  0  0  0
   -1.7103    1.1813    0.0975 H   0  0  0  0  0  0  0  0  0  0  0  0
   -1.1560    1.0060   -1.5545 H   0  0  0  0  0  0  0  0  0  0  0  0
   -1.4235    3.4335    0.9483 H   0  0  0  0  0  0  0  0  0  0  0  0
   -0.4709    4.5784    0.0254 H   0  0  0  0  0  0  0  0  0  0  0  0
   -1.8050    3.6536   -0.7334 H   0  0  0  0  0  0  0  0  0  0  0  0
    1.9965    3.4611   -2.8503 H   0  0  0  0  0  0  0  0  0  0  0  0
    0.3735    2.6244    1.5377 H   0  0  0  0  0  0  0  0  0  0  0  0
   -1.7708   -1.5566    2.0007 H   0  0  0  0  0  0  0  0  0  0  0  0
   -0.9179   -2.2164   -2.0802 H   0  0  0  0  0  0  0  0  0  0  0  0
   -1.2407    4.3829   -2.7627 H   0  0  0  0  0  0  0  0  0  0  0  0
   -3.3855   -3.3493    1.9500 H   0  0  0  0  0  0  0  0  0  0  0  0
   -2.5356   -4.0082   -2.1242 H   0  0  0  0  0  0  0  0  0  0  0  0
    2.6875    5.7793   -2.5370 H   0  0  0  0  0  0  0  0  0  0  0  0
    1.9021    8.0400   -2.5495 H   0  0  0  0  0  0  0  0  0  0  0  0
  1  7  2  0  0  0  0
  1  8  2  0  0  0  0
  1 13  1  0  0  0  0
  1 16  1  0  0  0  0
  2 25  1  0  0  0  0
  3 28  1  0  0  0  0
  4 28  1  0  0  0  0
  5 28  1  0  0  0  0
  6 36  1  0  0  0  0
  9 15  2  0  0  0  0
 10 15  1  0  0  0  0
 10 17  1  0  0  0  0
 10 35  1  0  0  0  0
 11 29  3  0  0  0  0
 12  6  1  1  0  0  0
 12 13  1  0  0  0  0
 12 14  1  0  0  0  0
 12 15  1  0  0  0  0
 13 30  1  0  0  0  0
 13 31  1  0  0  0  0
 14 32  1  0  0  0  0
 14 33  1  0  0  0  0
 14 34  1  0  0  0  0
 16 18  2  0  0  0  0
 16 19  1  0  0  0  0
 17 20  2  0  0  0  0
 17 23  1  0  0  0  0
 18 21  1  0  0  0  0
 18 37  1  0  0  0  0
 19 22  2  0  0  0  0
 19 38  1  0  0  0  0
 20 24  1  0  0  0  0
 20 39  1  0  0  0  0
 21 25  2  0  0  0  0
 21 40  1  0  0  0  0
 22 25  1  0  0  0  0
 22 41  1  0  0  0  0
 23 27  2  0  0  0  0
 23 42  1  0  0  0  0
 24 26  2  0  0  0  0
 24 28  1  0  0  0  0
 26 27  1  0  0  0  0
 26 29  1  0  0  0  0
 27 43  1  0  0  0  0
M  END
$$$$

 OpenBabel02181314303D

 33 35  0  0  0  0  0  0  0  0999 V2000
    4.3342   -4.0999   -0.3010 O   0  0  0  0  0  0  0  0  0  0  0  0
    4.1604   -4.2771   -1.4929 C   0  0  0  0  0  0  0  0  0  0  0  0
    4.9148   -5.3149   -2.0566 C   0  0  0  0  0  0  0  0  0  0  0  0
    4.6643   -5.6068   -3.4230 C   0  0  0  0  0  0  0  0  0  0  0  0
    3.7458   -4.8813   -4.1064 O   0  0  0  0  0  0  0  0  0  0  0  0
    3.0490   -3.8612   -3.5444 C   0  0  0  0  0  0  0  0  0  0  0  0
    3.2272   -3.4761   -2.1855 C   0  0  0  0  0  0  0  0  0  0  0  0
    2.4560   -2.3517   -1.6135 C   0  0  0  0  0  0  0  0  0  0  0  0
    1.4675   -1.6297   -2.3554 C   0  0  0  0  0  0  0  0  0  0  0  0
    0.6638   -0.6163   -1.7946 C   0  0  0  0  0  0  0  0  0  0  0  0
    0.7817   -0.2809   -0.4367 C   0  0  0  0  0  0  0  0  0  0  0  0
   -0.0433    0.5523    0.0643 O   0  0  0  0  0  0  0  0  0  0  0  0
   -0.6870    0.4642    1.2382 C   0  0  0  0  0  0  0  0  0  0  0  0
    1.8072   -0.8916    0.3048 C   0  0  0  0  0  0  0  0  0  0  0  0
    2.6200   -1.8767   -0.2757 C   0  0  0  0  0  0  0  0  0  0  0  0
    5.3397   -6.6351   -4.1033 C   0  0  0  0  0  0  0  0  0  0  0  0
    6.3046   -7.4021   -3.4327 C   0  0  0  0  0  0  0  0  0  0  0  0
    6.9137   -8.3191   -4.0367 O   0  0  0  0  0  0  0  0  0  0  0  0
    6.5849   -7.1353   -2.0831 C   0  0  0  0  0  0  0  0  0  0  0  0
    5.9068   -6.1095   -1.3906 C   0  0  0  0  0  0  0  0  0  0  0  0
    6.2580   -5.9714   -0.1810 O   0  0  0  0  0  0  0  0  0  0  0  0
    2.3952   -3.4072   -4.1736 H   0  0  0  0  0  0  0  0  0  0  0  0
    1.2829   -1.8182   -3.3365 H   0  0  0  0  0  0  0  0  0  0  0  0
   -0.0316   -0.1409   -2.3773 H   0  0  0  0  0  0  0  0  0  0  0  0
   -1.2351    1.3893    1.4110 H   0  0  0  0  0  0  0  0  0  0  0  0
   -1.4033   -0.3600    1.1979 H   0  0  0  0  0  0  0  0  0  0  0  0
   -0.0128    0.3070    2.0825 H   0  0  0  0  0  0  0  0  0  0  0  0
    1.9764   -0.6200    1.2761 H   0  0  0  0  0  0  0  0  0  0  0  0
    3.3368   -2.2173    0.3496 H   0  0  0  0  0  0  0  0  0  0  0  0
    5.1285   -6.8230   -5.0869 H   0  0  0  0  0  0  0  0  0  0  0  0
    7.5218   -8.8014   -3.6198 H   0  0  0  0  0  0  0  0  0  0  0  0
    7.2936   -7.6980   -1.6016 H   0  0  0  0  0  0  0  0  0  0  0  0
    6.8887   -6.5008    0.1328 H   0  0  0  0  0  0  0  0  0  0  0  0
  1  2  2  0  0  0  0
  2  3  1  0  0  0  0
  2  7  1  0  0  0  0
  3  4  2  0  0  0  0
  3 20  1  0  0  0  0
  4  5  1  0  0  0  0
  4 16  1  0  0  0  0
  5  6  1  0  0  0  0
  6  7  2  0  0  0  0
  6 22  1  0  0  0  0
  7  8  1  0  0  0  0
  8  9  2  0  0  0  0
  8 15  1  0  0  0  0
  9 10  1  0  0  0  0
  9 23  1  0  0  0  0
 10 11  2  0  0  0  0
 10 24  1  0  0  0  0
 11 12  1  0  0  0  0
 11 14  1  0  0  0  0
 12 13  1  0  0  0  0
 13 25  1  0  0  0  0
 13 26  1  0  0  0  0
 13 27  1  0  0  0  0
 14 15  2  0  0  0  0
 14 28  1  0  0  0  0
 15 29  1  0  0  0  0
 16 17  2  0  0  0  0
 16 30  1  0  0  0  0
 17 18  1  0  0  0  0
 17 19  1  0  0  0  0
 18 31  1  0  0  0  0
 19 20  2  0  0  0  0
 19 32  1  0  0  0  0
 20 21  1  0  0  0  0
 21 33  1  0  0  0  0
M  END
$$$$
5351322
 OpenBabel02181314303D

 52 56  0  0  0  0  0  0  0  0999 V2000
   -2.7671    1.5345    0.1568 N   0  0  0  0  0  0  0  0  0  0  0  0
   10.7015   -2.3958    2.1583 N   0  0  0  0  0  0  0  0  0  0  0  0
    0.3244    0.1926    0.5133 N   0  0  0  0  0  0  0  0  0  0  0  0
    7.4760   -1.3634    2.1684 N   0  0  0  0  0  0  0  0  0  0  0  0
   -0.7702    0.4642    0.0032 N   0  0  0  0  0  0  0  0  0  0  0  0
    8.6860   -1.3815    2.4259 N   0  0  0  0  0  0  0  0  0  0  0  0
   -1.5809    1.4870    1.8927 N   0  0  0  0  0  0  0  0  0  0  0  0
    9.0133   -3.4430    1.4692 N   0  0  0  0  0  0  0  0  0  0  0  0
    3.0565    0.5484    1.7145 C   0  0  0  0  0  0  0  0  0  0  0  0
    4.3726    0.4183    2.2752 C   0  0  0  0  0  0  0  0  0  0  0  0
    3.5856   -1.2401    0.0918 C   0  0  0  0  0  0  0  0  0  0  0  0
    4.9387   -1.2806    0.5714 C   0  0  0  0  0  0  0  0  0  0  0  0
    2.6633   -0.2657    0.5981 C   0  0  0  0  0  0  0  0  0  0  0  0
    5.3463   -0.4329    1.6562 C   0  0  0  0  0  0  0  0  0  0  0  0
    2.2010    1.5384    2.2936 C   0  0  0  0  0  0  0  0  0  0  0  0
    4.6893    1.1765    3.4449 C   0  0  0  0  0  0  0  0  0  0  0  0
    3.1977   -2.1768   -0.9165 C   0  0  0  0  0  0  0  0  0  0  0  0
    5.8410   -2.1617   -0.1049 C   0  0  0  0  0  0  0  0  0  0  0  0
    6.6932   -0.3511    2.0806 C   0  0  0  0  0  0  0  0  0  0  0  0
    1.4306   -0.0821   -0.0736 C   0  0  0  0  0  0  0  0  0  0  0  0
    2.5508    2.2886    3.4207 C   0  0  0  0  0  0  0  0  0  0  0  0
    3.7991    2.1005    4.0069 C   0  0  0  0  0  0  0  0  0  0  0  0
    4.1054   -3.0622   -1.5117 C   0  0  0  0  0  0  0  0  0  0  0  0
    5.4380   -3.0465   -1.1094 C   0  0  0  0  0  0  0  0  0  0  0  0
   11.2755   -3.5385    1.6396 C   0  0  0  0  0  0  0  0  0  0  0  0
   -3.5461    2.2475    1.0447 C   0  0  0  0  0  0  0  0  0  0  0  0
   10.0372   -4.3009    1.1331 C   0  0  0  0  0  0  0  0  0  0  0  0
   -2.6741    2.2127    2.3133 C   0  0  0  0  0  0  0  0  0  0  0  0
   -1.6704    1.1218    0.6678 C   0  0  0  0  0  0  0  0  0  0  0  0
    9.4283   -2.3764    2.0455 C   0  0  0  0  0  0  0  0  0  0  0  0
    1.2904    1.7704    1.9194 H   0  0  0  0  0  0  0  0  0  0  0  0
    5.5837    1.0787    3.9264 H   0  0  0  0  0  0  0  0  0  0  0  0
    2.2357   -2.2433   -1.2502 H   0  0  0  0  0  0  0  0  0  0  0  0
    6.8332   -2.1933    0.0906 H   0  0  0  0  0  0  0  0  0  0  0  0
    7.0756    0.5445    2.2859 H   0  0  0  0  0  0  0  0  0  0  0  0
    1.4192   -0.1293   -1.0678 H   0  0  0  0  0  0  0  0  0  0  0  0
    1.8959    2.9717    3.8119 H   0  0  0  0  0  0  0  0  0  0  0  0
    4.0611    2.6424    4.8336 H   0  0  0  0  0  0  0  0  0  0  0  0
    3.8017   -3.7090   -2.2433 H   0  0  0  0  0  0  0  0  0  0  0  0
    6.1161   -3.6767   -1.5472 H   0  0  0  0  0  0  0  0  0  0  0  0
   -3.7032    3.2693    0.6890 H   0  0  0  0  0  0  0  0  0  0  0  0
   -4.5072    1.7517    1.2004 H   0  0  0  0  0  0  0  0  0  0  0  0
   11.9609   -3.2925    0.8242 H   0  0  0  0  0  0  0  0  0  0  0  0
   11.8021   -4.0947    2.4186 H   0  0  0  0  0  0  0  0  0  0  0  0
   10.0640   -4.4493    0.0501 H   0  0  0  0  0  0  0  0  0  0  0  0
    9.9090   -5.2607    1.6386 H   0  0  0  0  0  0  0  0  0  0  0  0
   -2.3656    3.2146    2.6241 H   0  0  0  0  0  0  0  0  0  0  0  0
   -3.1720    1.7018    3.1407 H   0  0  0  0  0  0  0  0  0  0  0  0
   -3.0150    1.3800   -0.7319 H   0  0  0  0  0  0  0  0  0  0  0  0
   11.1984   -1.7024    2.5421 H   0  0  0  0  0  0  0  0  0  0  0  0
   -0.9254    0.2599   -0.8974 H   0  0  0  0  0  0  0  0  0  0  0  0
    9.0877   -0.6366    2.8268 H   0  0  0  0  0  0  0  0  0  0  0  0
  1 26  1  0  0  0  0
  1 29  1  0  0  0  0
  1 49  1  0  0  0  0
  2 25  1  0  0  0  0
  2 30  1  0  0  0  0
  2 50  1  0  0  0  0
  3  5  1  0  0  0  0
  3 20  2  0  0  0  0
  4  6  1  0  0  0  0
  4 19  2  0  0  0  0
  5 29  1  0  0  0  0
  5 51  1  0  0  0  0
  6 30  1  0  0  0  0
  6 52  1  0  0  0  0
  7 28  1  0  0  0  0
  7 29  2  0  0  0  0
  8 27  1  0  0  0  0
  8 30  2  0  0  0  0
  9 10  1  0  0  0  0
  9 13  2  0  0  0  0
  9 15  1  0  0  0  0
 10 14  2  0  0  0  0
 10 16  1  0  0  0  0
 11 12  1  0  0  0  0
 11 13  1  0  0  0  0
 11 17  2  0  0  0  0
 12 14  1  0  0  0  0
 12 18  2  0  0  0  0
 13 20  1  0  0  0  0
 14 19  1  0  0  0  0
 15 21  2  0  0  0  0
 15 31  1  0  0  0  0
 16 22  2  0  0  0  0
 16 32  1  0  0  0  0
 17 23  1  0  0  0  0
 17 33  1  0  0  0  0
 18 24  1  0  0  0  0
 18 34  1  0  0  0  0
 19 35  1  0  0  0  0
 20 36  1  0  0  0  0
 21 22  1  0  0  0  0
 21 37  1  0  0  0  0
 22 38  1  0  0  0  0
 23 24  2  0  0  0  0
 23 39  1  0  0  0  0
 24 40  1  0  0  0  0
 25 27  1  0  0  0  0
 25 43  1  0  0  0  0
 25 44  1  0  0  0  0
 26 28  1  0  0  0  0
 26 41  1  0  0  0  0
 26 42  1  0  0  0  0
 27 45  1  0  0  0  0
 27 46  1  0  0  0  0
 28 47  1  0  0  0  0
 28 48  1  0  0  0  0
M  END
$$$$

 OpenBabel02181314303D

 45 49  0  0  1  0  0  0  0  0999 V2000
    8.3402    2.3790   -2.4102 F   0  0  0  0  0  0  0  0  0  0  0  0
    8.4167    3.5451   -4.8829 F   0  0  0  0  0  0  0  0  0  0  0  0
   -1.5307    1.4510   -5.3171 O   0  0  0  0  0  0  0  0  0  0  0  0
   -3.6412    0.4675   -2.2608 O   0  0  0  0  0  0  0  0  0  0  0  0
   -1.6324   -1.6305   -1.1009 O   0  0  0  0  0  0  0  0  0  0  0  0
   -4.5367    0.1939   -0.3890 O   0  0  0  0  0  0  0  0  0  0  0  0
    0.4519    1.4834   -4.3803 N   0  0  0  0  0  0  0  0  0  0  0  0
    3.7017    1.5427   -2.9121 N   0  0  0  0  0  0  0  0  0  0  0  0
    1.2803    1.1925   -3.3550 C   0  0  0  0  0  0  0  0  0  0  0  0
    2.5615    1.6181   -3.6397 C   0  0  0  0  0  0  0  0  0  0  0  0
   -0.5563    0.2331   -2.0916 C   0  0  0  0  0  0  0  0  0  0  0  0
    2.5250    2.2011   -4.8986 C   0  0  0  0  0  0  0  0  0  0  0  0
   -1.3970    0.5092   -3.2292 C   0  0  0  0  0  0  0  0  0  0  0  0
   -0.8469    1.1617   -4.3426 C   0  0  0  0  0  0  0  0  0  0  0  0
   -1.1180   -0.3283   -0.7931 C   0  0  1  0  0  0  0  0  0  0  0  0
    0.8208    0.5641   -2.1981 C   0  0  0  0  0  0  0  0  0  0  0  0
    1.1626    2.1448   -5.4456 C   0  0  0  0  0  0  0  0  0  0  0  0
    4.8695    2.0439   -3.4033 C   0  0  0  0  0  0  0  0  0  0  0  0
    4.9021    2.6547   -4.6940 C   0  0  0  0  0  0  0  0  0  0  0  0
    3.7054    2.7319   -5.4471 C   0  0  0  0  0  0  0  0  0  0  0  0
   -2.8351    0.0669   -3.2545 C   0  0  0  0  0  0  0  0  0  0  0  0
   -2.2638    0.6443   -0.3370 C   0  0  0  0  0  0  0  0  0  0  0  0
   -0.0706   -0.5442    0.3695 C   0  0  0  0  0  0  0  0  0  0  0  0
    6.0448    1.9569   -2.6331 C   0  0  0  0  0  0  0  0  0  0  0  0
   -3.5193    0.4191   -1.0293 C   0  0  0  0  0  0  0  0  0  0  0  0
    6.1243    3.1637   -5.1843 C   0  0  0  0  0  0  0  0  0  0  0  0
    7.2572    2.4683   -3.1346 C   0  0  0  0  0  0  0  0  0  0  0  0
    7.2960    3.0699   -4.4092 C   0  0  0  0  0  0  0  0  0  0  0  0
   -0.5514   -1.2003    1.6905 C   0  0  0  0  0  0  0  0  0  0  0  0
   -1.9458   -2.0119   -0.2550 H   0  0  0  0  0  0  0  0  0  0  0  0
    1.5001    0.3798   -1.4623 H   0  0  0  0  0  0  0  0  0  0  0  0
    1.1394    1.5570   -6.3665 H   0  0  0  0  0  0  0  0  0  0  0  0
    0.7733    3.1507   -5.6212 H   0  0  0  0  0  0  0  0  0  0  0  0
    3.6855    3.1631   -6.3740 H   0  0  0  0  0  0  0  0  0  0  0  0
   -3.3490    0.4005   -4.1572 H   0  0  0  0  0  0  0  0  0  0  0  0
   -2.8510   -1.0241   -3.2975 H   0  0  0  0  0  0  0  0  0  0  0  0
   -2.4457    0.5801    0.7340 H   0  0  0  0  0  0  0  0  0  0  0  0
   -1.9692    1.6840   -0.5175 H   0  0  0  0  0  0  0  0  0  0  0  0
    0.3754    0.4198    0.6320 H   0  0  0  0  0  0  0  0  0  0  0  0
    0.7269   -1.1954   -0.0007 H   0  0  0  0  0  0  0  0  0  0  0  0
    6.0211    1.5213   -1.7067 H   0  0  0  0  0  0  0  0  0  0  0  0
    6.1650    3.6035   -6.1075 H   0  0  0  0  0  0  0  0  0  0  0  0
   -0.9838   -2.1833    1.5036 H   0  0  0  0  0  0  0  0  0  0  0  0
    0.3026   -1.3261    2.3591 H   0  0  0  0  0  0  0  0  0  0  0  0
   -1.2809   -0.5824    2.2110 H   0  0  0  0  0  0  0  0  0  0  0  0
  1 27  1  0  0  0  0
  2 28  1  0  0  0  0
  3 14  2  0  0  0  0
  4 21  1  0  0  0  0
  4 25  1  0  0  0  0
  5 30  1  0  0  0  0
  6 25  2  0  0  0  0
  7  9  1  0  0  0  0
  7 14  1  0  0  0  0
  7 17  1  0  0  0  0
  8 10  1  0  0  0  0
  8 18  2  0  0  0  0
  9 10  1  0  0  0  0
  9 16  2  0  0  0  0
 10 12  2  0  0  0  0
 11 13  2  0  0  0  0
 11 15  1  0  0  0  0
 11 16  1  0  0  0  0
 12 17  1  0  0  0  0
 12 20  1  0  0  0  0
 13 14  1  0  0  0  0
 13 21  1  0  0  0  0
 15  5  1  6  0  0  0
 15 22  1  0  0  0  0
 15 23  1  0  0  0  0
 16 31  1  0  0  0  0
 17 32  1  0  0  0  0
 17 33  1  0  0  0  0
 18 19  1  0  0  0  0
 18 24  1  0  0  0  0
 19 20  2  0  0  0  0
 19 26  1  0  0  0  0
 20 34  1  0  0  0  0
 21 35  1  0  0  0  0
 21 36  1  0  0  0  0
 22 25  1  0  0  0  0
 22 37  1  0  0  0  0
 22 38  1  0  0  0  0
 23 29  1  0  0  0  0
 23 39  1  0  0  0  0
 23 40  1  0  0  0  0
 24 27  2  0  0  0  0
 24 41  1  0  0  0  0
 26 28  2  0  0  0  0
 26 42  1  0  0  0  0
 27 28  1  0  0  0  0
 29 43  1  0  0  0  0
 29 44  1  0  0  0  0
 29 45  1  0  0  0  0
M  END
$$$$

 OpenBabel02181314303D

 93 98  0  0  1  0  0  0  0  0999 V2000
  -14.2834    5.6656    2.8305 B   0  5  0  0  0  0  0  0  0  0  0  0
  -13.1135    6.5203    3.3536 N   0  0  0  0  0  0  0  0  0  0  0  0
  -11.9040    6.7460    2.7906 C   0  0  0  0  0  0  0  0  0  0  0  0
  -11.2055    7.6044    3.6394 C   0  0  0  0  0  0  0  0  0  0  0  0
  -12.0212    7.8796    4.7283 C   0  0  0  0  0  0  0  0  0  0  0  0
  -13.2105    7.1884    4.5218 C   0  0  0  0  0  0  0  0  0  0  0  0
  -14.3428    7.1510    5.3176 C   0  0  0  0  0  0  0  0  0  0  0  0
  -15.4074    6.4372    4.9001 C   0  0  0  0  0  0  0  0  0  0  0  0
  -15.4629    5.7473    3.7909 N   0  3  0  0  0  0  0  0  0  0  0  0
  -16.6218    5.1843    3.6662 C   0  0  0  0  0  0  0  0  0  0  0  0
  -17.3399    5.5349    4.7498 C   0  0  0  0  0  0  0  0  0  0  0  0
  -16.5810    6.3079    5.5178 C   0  0  0  0  0  0  0  0  0  0  0  0
  -14.6934    6.1825    1.5000 F   0  0  0  0  0  0  0  0  0  0  0  0
  -13.8541    4.2494    2.7199 F   0  0  0  0  0  0  0  0  0  0  0  0
  -17.0135    4.3866    2.6186 C   0  0  0  0  0  0  0  0  0  0  0  0
  -18.2154    3.8180    2.4054 C   0  0  0  0  0  0  0  0  0  0  0  0
  -18.5675    3.0134    1.3013 C   0  0  0  0  0  0  0  0  0  0  0  0
  -17.6939    2.7038    0.2188 C   0  0  0  0  0  0  0  0  0  0  0  0
  -19.8779    2.4690    1.2446 C   0  0  0  0  0  0  0  0  0  0  0  0
  -20.2940    1.6604    0.1699 C   0  0  0  0  0  0  0  0  0  0  0  0
  -19.4079    1.3729   -0.8805 C   0  0  0  0  0  0  0  0  0  0  0  0
  -18.1066    1.8955   -0.8551 C   0  0  0  0  0  0  0  0  0  0  0  0
  -11.3831    6.1823    1.5233 C   0  0  0  0  0  0  0  0  0  0  0  0
  -10.7088    4.8022    1.7596 C   0  0  0  0  0  0  0  0  0  0  0  0
  -10.3430    4.1120    0.5299 C   0  0  0  0  0  0  0  0  0  0  0  0
  -11.3657    3.8412   -0.1918 O   0  0  0  0  0  0  0  0  0  0  0  0
   -8.9661    3.8594    0.4191 N   0  0  0  0  0  0  0  0  0  0  0  0
   -8.4231    3.1212   -0.6223 C   0  0  0  0  0  0  0  0  0  0  0  0
   -6.9030    2.8466   -0.4201 C   0  0  1  0  0  0  0  0  0  0  0  0
   -6.5124    2.1242   -1.5829 O   0  0  0  0  0  0  0  0  0  0  0  0
   -6.0030    4.0042   -0.2536 C   0  0  0  0  0  0  0  0  0  0  0  0
   -6.5697    5.0801   -0.3802 O   0  0  0  0  0  0  0  0  0  0  0  0
   -4.6157    3.9574   -0.0084 C   0  0  0  0  0  0  0  0  0  0  0  0
   -2.4421    2.6126    0.1444 C   0  0  0  0  0  0  0  0  0  0  0  0
   -1.8070    3.8128    0.1954 C   0  0  0  0  0  0  0  0  0  0  0  0
   -2.5017    4.9247    0.1592 N   0  0  0  0  0  0  0  0  0  0  0  0
   -3.8026    5.0559    0.0305 C   0  0  0  0  0  0  0  0  0  0  0  0
   -3.9413    2.6466    0.2315 C   0  0  1  0  0  0  0  0  0  0  0  0
   -4.2336    6.4566   -0.0411 C   0  0  0  0  0  0  0  0  0  0  0  0
   -0.3588    4.0159    0.2306 C   0  0  0  0  0  0  0  0  0  0  0  0
   -1.7928    1.3891   -0.0555 C   0  0  0  0  0  0  0  0  0  0  0  0
   -2.4528    0.4483   -0.4838 O   0  0  0  0  0  0  0  0  0  0  0  0
   -0.5590    1.1746    0.0909 O   0  0  0  0  0  0  0  0  0  0  0  0
    0.1021   -0.0098    0.0317 C   0  0  0  0  0  0  0  0  0  0  0  0
    1.6339    0.1395    0.0477 C   0  0  0  0  0  0  0  0  0  0  0  0
   -4.4518    1.9059    1.4700 C   0  0  0  0  0  0  0  0  0  0  0  0
   -4.6610    2.4552    2.7905 C   0  0  0  0  0  0  0  0  0  0  0  0
   -5.1640    1.6032    3.8133 C   0  0  0  0  0  0  0  0  0  0  0  0
   -5.4228    0.2459    3.5929 C   0  0  0  0  0  0  0  0  0  0  0  0
   -5.2274   -0.2938    2.3216 C   0  0  0  0  0  0  0  0  0  0  0  0
   -4.7848    0.5321    1.2804 C   0  0  0  0  0  0  0  0  0  0  0  0
   -4.4288    3.8868    3.1773 C   0  0  0  0  0  0  0  0  0  0  0  0
   -5.4086    4.6906    2.6518 F   0  0  0  0  0  0  0  0  0  0  0  0
   -3.1802    4.3023    2.8123 F   0  0  0  0  0  0  0  0  0  0  0  0
   -4.4596    4.1644    4.5257 F   0  0  0  0  0  0  0  0  0  0  0  0
  -10.2610    7.9650    3.4909 H   0  0  0  0  0  0  0  0  0  0  0  0
  -11.7888    8.4774    5.5232 H   0  0  0  0  0  0  0  0  0  0  0  0
  -14.3647    7.6505    6.1768 H   0  0  0  0  0  0  0  0  0  0  0  0
  -18.2740    5.2729    4.9592 H   0  0  0  0  0  0  0  0  0  0  0  0
  -16.8476    6.7134    6.3849 H   0  0  0  0  0  0  0  0  0  0  0  0
  -16.3200    4.2167    1.9429 H   0  0  0  0  0  0  0  0  0  0  0  0
  -18.9190    3.9826    3.0881 H   0  0  0  0  0  0  0  0  0  0  0  0
  -16.7377    3.0550    0.1768 H   0  0  0  0  0  0  0  0  0  0  0  0
  -20.5533    2.6557    1.9913 H   0  0  0  0  0  0  0  0  0  0  0  0
  -21.2429    1.2810    0.1524 H   0  0  0  0  0  0  0  0  0  0  0  0
  -19.7077    0.7857   -1.6617 H   0  0  0  0  0  0  0  0  0  0  0  0
  -17.4576    1.6890   -1.6187 H   0  0  0  0  0  0  0  0  0  0  0  0
  -10.6550    6.8704    1.0852 H   0  0  0  0  0  0  0  0  0  0  0  0
  -12.2046    6.0923    0.8106 H   0  0  0  0  0  0  0  0  0  0  0  0
   -9.8381    4.9651    2.4038 H   0  0  0  0  0  0  0  0  0  0  0  0
  -11.3777    4.1428    2.3149 H   0  0  0  0  0  0  0  0  0  0  0  0
   -8.4042    4.2233    1.0705 H   0  0  0  0  0  0  0  0  0  0  0  0
   -8.5835    3.6545   -1.5636 H   0  0  0  0  0  0  0  0  0  0  0  0
   -8.9462    2.1607   -0.6806 H   0  0  0  0  0  0  0  0  0  0  0  0
   -6.8430    2.1976    0.4527 H   0  0  0  0  0  0  0  0  0  0  0  0
   -5.9227    1.3969   -1.2912 H   0  0  0  0  0  0  0  0  0  0  0  0
   -2.0009    5.7170    0.1376 H   0  0  0  0  0  0  0  0  0  0  0  0
   -4.2216    2.1018   -0.6705 H   0  0  0  0  0  0  0  0  0  0  0  0
   -4.7834    6.6506   -0.9625 H   0  0  0  0  0  0  0  0  0  0  0  0
   -3.4025    7.1670   -0.0198 H   0  0  0  0  0  0  0  0  0  0  0  0
   -4.8676    6.6860    0.8180 H   0  0  0  0  0  0  0  0  0  0  0  0
    0.0989    3.4009    1.0063 H   0  0  0  0  0  0  0  0  0  0  0  0
   -0.0872    5.0504    0.4632 H   0  0  0  0  0  0  0  0  0  0  0  0
    0.0748    3.7673   -0.7392 H   0  0  0  0  0  0  0  0  0  0  0  0
   -0.1558   -0.5478   -0.8873 H   0  0  0  0  0  0  0  0  0  0  0  0
   -0.1981   -0.6271    0.8836 H   0  0  0  0  0  0  0  0  0  0  0  0
    2.0934   -0.8527    0.0373 H   0  0  0  0  0  0  0  0  0  0  0  0
    1.9689    0.6845   -0.8366 H   0  0  0  0  0  0  0  0  0  0  0  0
    1.9596    0.6672    0.9443 H   0  0  0  0  0  0  0  0  0  0  0  0
   -5.3638    1.9560    4.7515 H   0  0  0  0  0  0  0  0  0  0  0  0
   -5.7628   -0.3446    4.3555 H   0  0  0  0  0  0  0  0  0  0  0  0
   -5.4168   -1.2843    2.1516 H   0  0  0  0  0  0  0  0  0  0  0  0
   -4.7196    0.0966    0.3593 H   0  0  0  0  0  0  0  0  0  0  0  0
  1  2  1  0  0  0  0
  1  9  1  0  0  0  0
  1 13  1  0  0  0  0
  1 14  1  0  0  0  0
  2  3  1  0  0  0  0
  2  6  1  0  0  0  0
  3  4  2  0  0  0  0
  3 23  1  0  0  0  0
  4  5  1  0  0  0  0
  4 56  1  0  0  0  0
  5  6  2  0  0  0  0
  5 57  1  0  0  0  0
  6  7  1  0  0  0  0
  7  8  2  0  0  0  0
  7 58  1  0  0  0  0
  8  9  1  0  0  0  0
  8 12  1  0  0  0  0
  9 10  2  0  0  0  0
 10 11  1  0  0  0  0
 11 12  2  0  0  0  0
 11 59  1  0  0  0  0
 12 60  1  0  0  0  0
 15 10  1  0  0  0  0
 15 16  2  0  0  0  0
 15 61  1  0  0  0  0
 16 17  1  0  0  0  0
 16 62  1  0  0  0  0
 17 19  1  0  0  0  0
 18 17  2  0  0  0  0
 18 22  1  0  0  0  0
 18 63  1  0  0  0  0
 19 20  2  0  0  0  0
 19 64  1  0  0  0  0
 20 21  1  0  0  0  0
 20 65  1  0  0  0  0
 21 22  2  0  0  0  0
 21 66  1  0  0  0  0
 22 67  1  0  0  0  0
 23 24  1  0  0  0  0
 23 68  1  0  0  0  0
 23 69  1  0  0  0  0
 24 25  1  0  0  0  0
 24 70  1  0  0  0  0
 24 71  1  0  0  0  0
 25 26  2  0  0  0  0
 25 27  1  0  0  0  0
 27 28  1  0  0  0  0
 27 72  1  0  0  0  0
 28 29  1  0  0  0  0
 28 73  1  0  0  0  0
 28 74  1  0  0  0  0
 29 30  1  0  0  0  0
 29 31  1  0  0  0  0
 29 75  1  1  0  0  0
 30 76  1  0  0  0  0
 31 32  2  0  0  0  0
 31 33  1  0  0  0  0
 33 37  2  0  0  0  0
 34 35  2  0  0  0  0
 34 38  1  0  0  0  0
 34 41  1  0  0  0  0
 35 36  1  0  0  0  0
 35 40  1  0  0  0  0
 36 37  1  0  0  0  0
 36 77  1  0  0  0  0
 37 39  1  0  0  0  0
 38 33  1  0  0  0  0
 38 46  1  0  0  0  0
 38 78  1  6  0  0  0
 39 79  1  0  0  0  0
 39 80  1  0  0  0  0
 39 81  1  0  0  0  0
 40 82  1  0  0  0  0
 40 83  1  0  0  0  0
 40 84  1  0  0  0  0
 41 42  2  0  0  0  0
 41 43  1  0  0  0  0
 43 44  1  0  0  0  0
 44 45  1  0  0  0  0
 44 85  1  0  0  0  0
 44 86  1  0  0  0  0
 45 87  1  0  0  0  0
 45 88  1  0  0  0  0
 45 89  1  0  0  0  0
 46 47  1  0  0  0  0
 46 51  2  0  0  0  0
 47 48  2  0  0  0  0
 47 52  1  0  0  0  0
 48 49  1  0  0  0  0
 48 90  1  0  0  0  0
 49 50  2  0  0  0  0
 49 91  1  0  0  0  0
 50 51  1  0  0  0  0
 50 92  1  0  0  0  0
 51 93  1  0  0  0  0
 52 53  1  0  0  0  0
 52 54  1  0  0  0  0
 52 55  1  0  0  0  0
M  CHG  2   1  -1   9   1
M  END
$$$$

 OpenBabel02181314303D

 73 78  0  0  0  0  0  0  0  0999 V2000
    1.3739   -0.2036    0.3528 C   0  0  0  0  0  0  0  0  0  0  0  0
    0.0863   -0.0018    0.0343 O   0  0  0  0  0  0  0  0  0  0  0  0
   -0.4451    0.5714   -0.9832 C   0  0  0  0  0  0  0  0  0  0  0  0
   -1.8567    0.7046   -1.0283 C   0  0  0  0  0  0  0  0  0  0  0  0
   -2.5289    0.2973   -0.0220 O   0  0  0  0  0  0  0  0  0  0  0  0
   -3.5589    0.8978    0.5900 C   0  0  0  0  0  0  0  0  0  0  0  0
   -2.4778    1.2954   -2.1584 C   0  0  0  0  0  0  0  0  0  0  0  0
   -1.7099    1.8371   -3.2088 C   0  0  0  0  0  0  0  0  0  0  0  0
   -2.2404    2.4946   -4.3460 C   0  0  0  0  0  0  0  0  0  0  0  0
   -3.5240    2.6526   -4.5653 N   0  0  0  0  0  0  0  0  0  0  0  0
   -1.3956    3.0096   -5.2742 N   0  0  0  0  0  0  0  0  0  0  0  0
   -0.0413    2.9220   -5.1726 C   0  0  0  0  0  0  0  0  0  0  0  0
    0.4668    2.2761   -4.0921 N   0  0  0  0  0  0  0  0  0  0  0  0
   -0.3017    1.7405   -3.1241 C   0  0  0  0  0  0  0  0  0  0  0  0
    0.3227    1.1039   -2.0434 C   0  0  0  0  0  0  0  0  0  0  0  0
    0.7929    3.4354   -6.0925 N   0  0  0  0  0  0  0  0  0  0  0  0
    2.1284    3.7474   -5.6949 C   0  0  0  0  0  0  0  0  0  0  0  0
    2.9202    4.6183   -6.6951 C   0  0  0  0  0  0  0  0  0  0  0  0
    2.6386    4.0909   -7.9822 N   0  0  0  0  0  0  0  0  0  0  0  0
    1.2965    4.3093   -8.3891 C   0  0  0  0  0  0  0  0  0  0  0  0
    0.3995    3.4442   -7.4636 C   0  0  0  0  0  0  0  0  0  0  0  0
    3.4458    3.2608   -8.6374 C   0  0  0  0  0  0  0  0  0  0  0  0
    2.9857    2.4738   -9.4605 O   0  0  0  0  0  0  0  0  0  0  0  0
    4.8737    3.1104   -8.4097 C   0  0  0  0  0  0  0  0  0  0  0  0
    5.1867    1.8670   -7.5232 C   0  0  0  0  0  0  0  0  0  0  0  0
    8.6621    1.3110   -7.7560 C   0  0  0  0  0  0  0  0  0  0  0  0
    7.1104    0.3209   -9.4269 B   0  0  0  0  0  0  0  0  0  0  0  0
    9.6259    0.2361   -9.6155 C   0  0  0  0  0  0  0  0  0  0  0  0
    9.7663    0.9059   -8.4085 C   0  0  0  0  0  0  0  0  0  0  0  0
   10.6111   -0.2305  -10.4877 C   0  0  0  0  0  0  0  0  0  0  0  0
    9.9343   -0.7909  -11.5680 C   0  0  0  0  0  0  0  0  0  0  0  0
    8.5660   -0.6694  -11.3378 C   0  0  0  0  0  0  0  0  0  0  0  0
    8.4176   -0.0560  -10.1442 N   0  0  0  0  0  0  0  0  0  0  0  0
   12.0736   -0.1350  -10.3352 C   0  0  0  0  0  0  0  0  0  0  0  0
    7.4981   -1.0901  -12.2670 C   0  0  0  0  0  0  0  0  0  0  0  0
    6.2831    1.0765  -10.3955 F   0  0  0  0  0  0  0  0  0  0  0  0
    6.3921   -0.9189   -9.0394 F   0  0  0  0  0  0  0  0  0  0  0  0
    6.6227    1.7138   -7.3701 C   0  0  0  0  0  0  0  0  0  0  0  0
    7.4382    1.1232   -8.1748 N   0  0  0  0  0  0  0  0  0  0  0  0
    7.3357    2.2409   -6.3647 C   0  0  0  0  0  0  0  0  0  0  0  0
    8.6137    1.9904   -6.6066 C   0  0  0  0  0  0  0  0  0  0  0  0
    1.8743   -0.8071   -0.4085 H   0  0  0  0  0  0  0  0  0  0  0  0
    1.4248   -0.7352    1.3021 H   0  0  0  0  0  0  0  0  0  0  0  0
    1.8977    0.7495    0.4615 H   0  0  0  0  0  0  0  0  0  0  0  0
   -3.9304    0.2391    1.3735 H   0  0  0  0  0  0  0  0  0  0  0  0
   -3.2177    1.8277    1.0516 H   0  0  0  0  0  0  0  0  0  0  0  0
   -4.3845    1.1178   -0.0887 H   0  0  0  0  0  0  0  0  0  0  0  0
   -3.4962    1.3354   -2.2149 H   0  0  0  0  0  0  0  0  0  0  0  0
   -4.1541    2.2791   -3.9859 H   0  0  0  0  0  0  0  0  0  0  0  0
   -3.8119    3.1428   -5.3086 H   0  0  0  0  0  0  0  0  0  0  0  0
    1.3440    1.0440   -2.0299 H   0  0  0  0  0  0  0  0  0  0  0  0
    2.6691    2.8028   -5.5725 H   0  0  0  0  0  0  0  0  0  0  0  0
    2.1466    4.2635   -4.7287 H   0  0  0  0  0  0  0  0  0  0  0  0
    2.6009    5.6628   -6.6111 H   0  0  0  0  0  0  0  0  0  0  0  0
    3.9665    4.6084   -6.3920 H   0  0  0  0  0  0  0  0  0  0  0  0
    1.1037    4.0508   -9.4354 H   0  0  0  0  0  0  0  0  0  0  0  0
    1.0196    5.3647   -8.2895 H   0  0  0  0  0  0  0  0  0  0  0  0
   -0.6284    3.7948   -7.5923 H   0  0  0  0  0  0  0  0  0  0  0  0
    0.4433    2.4107   -7.8244 H   0  0  0  0  0  0  0  0  0  0  0  0
    5.3093    4.0046   -7.9651 H   0  0  0  0  0  0  0  0  0  0  0  0
    5.3591    3.0353   -9.3808 H   0  0  0  0  0  0  0  0  0  0  0  0
    4.7603    0.9602   -7.9599 H   0  0  0  0  0  0  0  0  0  0  0  0
    4.7242    1.9865   -6.5399 H   0  0  0  0  0  0  0  0  0  0  0  0
   10.6694    1.0966   -8.0402 H   0  0  0  0  0  0  0  0  0  0  0  0
   10.3659   -1.2061  -12.3958 H   0  0  0  0  0  0  0  0  0  0  0  0
   12.4109    0.8396  -10.6904 H   0  0  0  0  0  0  0  0  0  0  0  0
   12.3580   -0.2523   -9.2887 H   0  0  0  0  0  0  0  0  0  0  0  0
   12.5694   -0.9158  -10.9138 H   0  0  0  0  0  0  0  0  0  0  0  0
    7.2273   -0.2478  -12.9059 H   0  0  0  0  0  0  0  0  0  0  0  0
    7.8330   -1.9171  -12.8940 H   0  0  0  0  0  0  0  0  0  0  0  0
    6.6126   -1.4134  -11.7191 H   0  0  0  0  0  0  0  0  0  0  0  0
    6.9778    2.7360   -5.5801 H   0  0  0  0  0  0  0  0  0  0  0  0
    9.3816    2.2671   -6.0393 H   0  0  0  0  0  0  0  0  0  0  0  0
  1  2  1  0  0  0  0
  1 42  1  0  0  0  0
  1 43  1  0  0  0  0
  1 44  1  0  0  0  0
  2  3  1  0  0  0  0
  3  4  2  0  0  0  0
  3 15  1  0  0  0  0
  4  5  1  0  0  0  0
  4  7  1  0  0  0  0
  5  6  1  0  0  0  0
  6 45  1  0  0  0  0
  6 46  1  0  0  0  0
  6 47  1  0  0  0  0
  7  8  2  0  0  0  0
  7 48  1  0  0  0  0
  8  9  1  0  0  0  0
  8 14  1  0  0  0  0
  9 10  1  0  0  0  0
  9 11  2  0  0  0  0
 10 49  1  0  0  0  0
 10 50  1  0  0  0  0
 11 12  1  0  0  0  0
 12 13  2  0  0  0  0
 12 16  1  0  0  0  0
 13 14  1  0  0  0  0
 14 15  2  0  0  0  0
 15 51  1  0  0  0  0
 16 17  1  0  0  0  0
 16 21  1  0  0  0  0
 17 18  1  0  0  0  0
 17 52  1  0  0  0  0
 17 53  1  0  0  0  0
 18 19  1  0  0  0  0
 18 54  1  0  0  0  0
 18 55  1  0  0  0  0
 19 20  1  0  0  0  0
 19 22  1  0  0  0  0
 20 21  1  0  0  0  0
 20 56  1  0  0  0  0
 20 57  1  0  0  0  0
 21 58  1  0  0  0  0
 21 59  1  0  0  0  0
 22 23  2  0  0  0  0
 22 24  1  0  0  0  0
 24 25  1  0  0  0  0
 24 60  1  0  0  0  0
 24 61  1  0  0  0  0
 25 38  1  0  0  0  0
 25 62  1  0  0  0  0
 25 63  1  0  0  0  0
 26 29  2  0  0  0  0
 26 39  1  0  0  0  0
 27 33  1  0  0  0  0
 27 36  1  0  0  0  0
 27 37  1  0  0  0  0
 28 29  1  0  0  0  0
 29 64  1  0  0  0  0
 30 28  2  0  0  0  0
 30 31  1  0  0  0  0
 30 34  1  0  0  0  0
 31 32  2  0  0  0  0
 31 65  1  0  0  0  0
 32 33  1  0  0  0  0
 32 35  1  0  0  0  0
 33 28  1  0  0  0  0
 34 66  1  0  0  0  0
 34 67  1  0  0  0  0
 34 68  1  0  0  0  0
 35 69  1  0  0  0  0
 35 70  1  0  0  0  0
 35 71  1  0  0  0  0
 38 40  1  0  0  0  0
 39 27  1  0  0  0  0
 39 38  2  0  0  0  0
 40 41  2  0  0  0  0
 40 72  1  0  0  0  0
 41 26  1  0  0  0  0
 41 73  1  0  0  0  0
M  END
$$$$
175700
 OpenBabel02181314303D

 54 59  0  0  1  0  0  0  0  0999 V2000
   -0.0599    0.1842    2.4455 O   0  0  0  0  0  0  0  0  0  0  0  0
   -0.5114    0.1676    0.1901 O   0  0  0  0  0  0  0  0  0  0  0  0
   -1.2748    4.1877    2.8337 O   0  0  0  0  0  0  0  0  0  0  0  0
   -1.2634    2.9739    0.2886 O   0  0  0  0  0  0  0  0  0  0  0  0
    0.3100    3.0356    4.8103 O   0  0  0  0  0  0  0  0  0  0  0  0
   -0.2041   -0.8454    4.9081 O   0  0  0  0  0  0  0  0  0  0  0  0
    1.4628    0.2979    5.5901 O   0  0  0  0  0  0  0  0  0  0  0  0
   -3.4397   -6.1625    0.5938 O   0  0  0  0  0  0  0  0  0  0  0  0
   -0.4971    3.0377    2.5540 C   0  0  2  0  0  0  0  0  0  0  0  0
   -1.1144    2.1539    1.4394 C   0  0  2  0  0  0  0  0  0  0  0  0
   -0.3150    2.2056    3.8451 C   0  0  1  0  0  0  0  0  0  0  0  0
   -0.1486    0.9562    1.2229 C   0  0  1  0  0  0  0  0  0  0  0  0
    0.5199    0.9194    3.5551 C   0  0  1  0  0  0  0  0  0  0  0  0
    0.2955   -3.2954   -0.4742 C   0  0  0  0  0  0  0  0  0  0  0  0
    0.1450   -0.8477   -0.2554 C   0  0  0  0  0  0  0  0  0  0  0  0
   -0.4526   -2.1300   -0.1429 C   0  0  0  0  0  0  0  0  0  0  0  0
    1.6537   -3.1785   -0.9098 C   0  0  0  0  0  0  0  0  0  0  0  0
   -0.3169   -4.5828   -0.3496 C   0  0  0  0  0  0  0  0  0  0  0  0
    1.4593   -0.7210   -0.7905 C   0  0  0  0  0  0  0  0  0  0  0  0
    2.2505   -1.8860   -1.0382 C   0  0  0  0  0  0  0  0  0  0  0  0
   -1.6639   -4.7147    0.1000 C   0  0  0  0  0  0  0  0  0  0  0  0
    0.4188   -5.7553   -0.6711 C   0  0  0  0  0  0  0  0  0  0  0  0
   -1.7857   -2.2821    0.3160 C   0  0  0  0  0  0  0  0  0  0  0  0
    0.6033    0.0755    4.7311 C   0  0  0  0  0  0  0  0  0  0  0  0
    2.3499   -4.3795   -1.2106 C   0  0  0  0  0  0  0  0  0  0  0  0
   -2.3797   -3.5471    0.4330 C   0  0  0  0  0  0  0  0  0  0  0  0
    1.7512   -5.6387   -1.0978 C   0  0  0  0  0  0  0  0  0  0  0  0
    2.0118    0.5568   -1.0775 C   0  0  0  0  0  0  0  0  0  0  0  0
    3.6165   -1.6886   -1.3996 C   0  0  0  0  0  0  0  0  0  0  0  0
   -2.2516   -6.0026    0.2054 C   0  0  0  0  0  0  0  0  0  0  0  0
   -0.1795   -7.0276   -0.5623 C   0  0  0  0  0  0  0  0  0  0  0  0
   -1.5070   -7.1484   -0.1286 C   0  0  0  0  0  0  0  0  0  0  0  0
    3.3697    0.7198   -1.3768 C   0  0  0  0  0  0  0  0  0  0  0  0
    4.1773   -0.4092   -1.5282 C   0  0  0  0  0  0  0  0  0  0  0  0
    0.4778    3.4105    2.2193 H   0  0  0  0  0  0  0  0  0  0  0  0
   -2.1036    1.7907    1.7329 H   0  0  0  0  0  0  0  0  0  0  0  0
   -1.2983    1.9222    4.2325 H   0  0  0  0  0  0  0  0  0  0  0  0
    0.8361    1.3787    1.0302 H   0  0  0  0  0  0  0  0  0  0  0  0
    1.5435    1.2042    3.2803 H   0  0  0  0  0  0  0  0  0  0  0  0
   -2.3511   -1.4684    0.5712 H   0  0  0  0  0  0  0  0  0  0  0  0
    3.3153   -4.3814   -1.5307 H   0  0  0  0  0  0  0  0  0  0  0  0
   -1.5929    4.5362    1.9745 H   0  0  0  0  0  0  0  0  0  0  0  0
   -1.4054    2.3790   -0.4788 H   0  0  0  0  0  0  0  0  0  0  0  0
    0.7646    2.4069    5.4011 H   0  0  0  0  0  0  0  0  0  0  0  0
   -3.3463   -3.6038    0.7663 H   0  0  0  0  0  0  0  0  0  0  0  0
    2.3000   -6.4710   -1.3323 H   0  0  0  0  0  0  0  0  0  0  0  0
    1.4369    1.4009   -1.0647 H   0  0  0  0  0  0  0  0  0  0  0  0
    4.2519   -2.4637   -1.5696 H   0  0  0  0  0  0  0  0  0  0  0  0
    0.3436   -7.8760   -0.7969 H   0  0  0  0  0  0  0  0  0  0  0  0
   -1.9262   -8.0796   -0.0570 H   0  0  0  0  0  0  0  0  0  0  0  0
    3.7666    1.6563   -1.4846 H   0  0  0  0  0  0  0  0  0  0  0  0
    5.1705   -0.2996   -1.7464 H   0  0  0  0  0  0  0  0  0  0  0  0
   -0.0547   -1.2724    5.6498 H   0  0  0  0  0  0  0  0  0  0  0  0
   -3.7881   -6.9698    0.6510 H   0  0  0  0  0  0  0  0  0  0  0  0
  1 12  1  0  0  0  0
  1 13  1  0  0  0  0
  2 15  1  0  0  0  0
  3 42  1  0  0  0  0
  4 43  1  0  0  0  0
  5 44  1  0  0  0  0
  6 24  1  0  0  0  0
  6 53  1  0  0  0  0
  7 24  2  0  0  0  0
  8 30  1  0  0  0  0
  8 54  1  0  0  0  0
  9  3  1  0  0  0  0
  9 10  1  0  0  0  0
  9 11  1  0  0  0  0
  9 35  1  6  0  0  0
 10  4  1  0  0  0  0
 10 12  1  0  0  0  0
 10 36  1  1  0  0  0
 11  5  1  0  0  0  0
 11 13  1  0  0  0  0
 11 37  1  1  0  0  0
 12  2  1  0  0  0  0
 12 38  1  6  0  0  0
 13 24  1  0  0  0  0
 13 39  1  6  0  0  0
 14 16  1  0  0  0  0
 14 17  2  0  0  0  0
 14 18  1  0  0  0  0
 15 16  2  0  0  0  0
 15 19  1  0  0  0  0
 16 23  1  0  0  0  0
 17 20  1  0  0  0  0
 17 25  1  0  0  0  0
 18 21  1  0  0  0  0
 18 22  2  0  0  0  0
 19 20  1  0  0  0  0
 19 28  2  0  0  0  0
 20 29  2  0  0  0  0
 21 26  1  0  0  0  0
 21 30  2  0  0  0  0
 22 27  1  0  0  0  0
 22 31  1  0  0  0  0
 23 26  2  0  0  0  0
 23 40  1  0  0  0  0
 25 27  2  0  0  0  0
 25 41  1  0  0  0  0
 26 45  1  0  0  0  0
 27 46  1  0  0  0  0
 28 33  1  0  0  0  0
 28 47  1  0  0  0  0
 29 34  1  0  0  0  0
 29 48  1  0  0  0  0
 30 32  1  0  0  0  0
 31 32  2  0  0  0  0
 31 49  1  0  0  0  0
 32 50  1  0  0  0  0
 33 34  2  0  0  0  0
 33 51  1  0  0  0  0
 34 52  1  0  0  0  0
M  END
$$$$
132128
 OpenBabel02181314303D

 51 54  0  0  0  0  0  0  0  0999 V2000
    1.3237    1.5645   -0.7988 O   0  0  0  0  0  0  0  0  0  0  0  0
    4.7715    4.4414   -2.8845 O   0  0  0  0  0  0  0  0  0  0  0  0
    4.1518   -0.9533   -2.1273 N   0  0  0  0  0  0  0  0  0  0  0  0
   -0.0841   -0.5698    0.1519 N   0  0  0  0  0  0  0  0  0  0  0  0
   -2.2064   -0.0418    3.2468 N   0  0  0  0  0  0  0  0  0  0  0  0
    4.1687   -3.1934   -2.0092 N   0  0  0  0  0  0  0  0  0  0  0  0
    3.0425   -1.3857   -1.5106 C   0  0  0  0  0  0  0  0  0  0  0  0
    2.0029   -0.5780   -1.0182 C   0  0  0  0  0  0  0  0  0  0  0  0
    4.3460    0.3994   -2.3023 C   0  0  0  0  0  0  0  0  0  0  0  0
    0.9190   -1.2600   -0.3822 C   0  0  0  0  0  0  0  0  0  0  0  0
    3.0522   -2.7633   -1.4198 C   0  0  0  0  0  0  0  0  0  0  0  0
    3.3251    1.3021   -1.8401 C   0  0  0  0  0  0  0  0  0  0  0  0
    4.8294   -2.0964   -2.4496 C   0  0  0  0  0  0  0  0  0  0  0  0
    2.1836    0.7925   -1.2039 C   0  0  0  0  0  0  0  0  0  0  0  0
   -0.5022   -0.7271    1.4709 C   0  0  0  0  0  0  0  0  0  0  0  0
   -1.7881    0.0658    1.8028 C   0  0  0  0  0  0  0  0  0  0  0  0
    0.9285   -2.6845   -0.2962 C   0  0  0  0  0  0  0  0  0  0  0  0
    1.9999   -3.4463   -0.8013 C   0  0  0  0  0  0  0  0  0  0  0  0
    5.5009    0.9454   -2.9138 C   0  0  0  0  0  0  0  0  0  0  0  0
    3.4960    2.6985   -2.0434 C   0  0  0  0  0  0  0  0  0  0  0  0
   -1.1633    0.3570    4.2589 C   0  0  0  0  0  0  0  0  0  0  0  0
   -3.5792    0.5253    3.4776 C   0  0  0  0  0  0  0  0  0  0  0  0
    6.0921   -2.2625   -3.1880 C   0  0  0  0  0  0  0  0  0  0  0  0
    5.6377    2.3263   -3.1229 C   0  0  0  0  0  0  0  0  0  0  0  0
    4.6361    3.2067   -2.6908 C   0  0  0  0  0  0  0  0  0  0  0  0
   -0.7272    1.8404    4.2031 C   0  0  0  0  0  0  0  0  0  0  0  0
   -4.1967    0.2393    4.8674 C   0  0  0  0  0  0  0  0  0  0  0  0
   -0.6874   -1.7724    1.7268 H   0  0  0  0  0  0  0  0  0  0  0  0
    0.3306   -0.3628    2.0710 H   0  0  0  0  0  0  0  0  0  0  0  0
   -1.6585    1.1137    1.5194 H   0  0  0  0  0  0  0  0  0  0  0  0
   -2.5783   -0.3442    1.1652 H   0  0  0  0  0  0  0  0  0  0  0  0
   -0.4054    0.1686   -0.3229 H   0  0  0  0  0  0  0  0  0  0  0  0
    0.1492   -3.1868    0.1338 H   0  0  0  0  0  0  0  0  0  0  0  0
    2.0072   -4.4652   -0.7225 H   0  0  0  0  0  0  0  0  0  0  0  0
    6.2696    0.3583   -3.2178 H   0  0  0  0  0  0  0  0  0  0  0  0
    2.7865    3.3640   -1.7242 H   0  0  0  0  0  0  0  0  0  0  0  0
   -4.2700    0.0899    2.7494 H   0  0  0  0  0  0  0  0  0  0  0  0
   -3.5718    1.6052    3.3100 H   0  0  0  0  0  0  0  0  0  0  0  0
   -1.5077    0.1332    5.2668 H   0  0  0  0  0  0  0  0  0  0  0  0
   -0.2789   -0.2704    4.1560 H   0  0  0  0  0  0  0  0  0  0  0  0
    6.0354   -1.7376   -4.1416 H   0  0  0  0  0  0  0  0  0  0  0  0
    6.2805   -3.3167   -3.4008 H   0  0  0  0  0  0  0  0  0  0  0  0
    6.9204   -1.8776   -2.5926 H   0  0  0  0  0  0  0  0  0  0  0  0
    6.4737    2.6862   -3.5911 H   0  0  0  0  0  0  0  0  0  0  0  0
    0.0404    2.0279    4.9548 H   0  0  0  0  0  0  0  0  0  0  0  0
   -4.2190   -0.8360    5.0542 H   0  0  0  0  0  0  0  0  0  0  0  0
   -3.6335    0.7306    5.6609 H   0  0  0  0  0  0  0  0  0  0  0  0
   -5.2164    0.6252    4.9043 H   0  0  0  0  0  0  0  0  0  0  0  0
   -1.5767    2.4933    4.4044 H   0  0  0  0  0  0  0  0  0  0  0  0
   -0.3131    2.0879    3.2250 H   0  0  0  0  0  0  0  0  0  0  0  0
    4.1538    5.0090   -2.6179 H   0  0  0  0  0  0  0  0  0  0  0  0
  1 14  2  0  0  0  0
  2 25  1  0  0  0  0
  2 51  1  0  0  0  0
  3  7  1  0  0  0  0
  3  9  1  0  0  0  0
  3 13  1  0  0  0  0
  4 10  1  0  0  0  0
  4 15  1  0  0  0  0
  4 32  1  0  0  0  0
  5 16  1  0  0  0  0
  5 21  1  0  0  0  0
  5 22  1  0  0  0  0
  6 11  1  0  0  0  0
  6 13  2  0  0  0  0
  7  8  1  0  0  0  0
  7 11  2  0  0  0  0
  8 10  2  0  0  0  0
  8 14  1  0  0  0  0
  9 12  2  0  0  0  0
  9 19  1  0  0  0  0
 10 17  1  0  0  0  0
 11 18  1  0  0  0  0
 12 14  1  0  0  0  0
 12 20  1  0  0  0  0
 13 23  1  0  0  0  0
 15 16  1  0  0  0  0
 15 28  1  0  0  0  0
 15 29  1  0  0  0  0
 16 30  1  0  0  0  0
 16 31  1  0  0  0  0
 17 18  2  0  0  0  0
 17 33  1  0  0  0  0
 18 34  1  0  0  0  0
 19 24  2  0  0  0  0
 19 35  1  0  0  0  0
 20 25  2  0  0  0  0
 20 36  1  0  0  0  0
 21 26  1  0  0  0  0
 21 39  1  0  0  0  0
 21 40  1  0  0  0  0
 22 27  1  0  0  0  0
 22 37  1  0  0  0  0
 22 38  1  0  0  0  0
 23 41  1  0  0  0  0
 23 42  1  0  0  0  0
 23 43  1  0  0  0  0
 24 25  1  0  0  0  0
 24 44  1  0  0  0  0
 26 45  1  0  0  0  0
 26 49  1  0  0  0  0
 26 50  1  0  0  0  0
 27 46  1  0  0  0  0
 27 47  1  0  0  0  0
 27 48  1  0  0  0  0
M  END
$$$$
756377
 OpenBabel02181314303D

 36 38  0  0  0  0  0  0  0  0999 V2000
   -9.3385   -1.5665    1.0666 Cl  0  0  0  0  0  0  0  0  0  0  0  0
   -4.9425   -0.8332    0.1047 O   0  0  0  0  0  0  0  0  0  0  0  0
   -6.3511    0.2714    3.8096 O   0  0  0  0  0  0  0  0  0  0  0  0
   -6.9193   -1.5921   -0.5336 O   0  0  0  0  0  0  0  0  0  0  0  0
   -7.9793    0.4970    5.3544 O   0  0  0  0  0  0  0  0  0  0  0  0
   -0.4952    0.7899    1.0762 N   0  0  0  0  0  0  0  0  0  0  0  0
   -1.7769    0.5079    1.4966 C   0  0  0  0  0  0  0  0  0  0  0  0
   -4.5223    0.0957    2.2735 C   0  0  0  0  0  0  0  0  0  0  0  0
    0.1156    2.0237    1.4628 C   0  0  0  0  0  0  0  0  0  0  0  0
    0.1182   -0.0067    0.0503 C   0  0  0  0  0  0  0  0  0  0  0  0
   -4.0706   -0.2729    0.9886 C   0  0  0  0  0  0  0  0  0  0  0  0
   -2.7358   -0.0569    0.6091 C   0  0  0  0  0  0  0  0  0  0  0  0
   -2.2431    0.8007    2.8098 C   0  0  0  0  0  0  0  0  0  0  0  0
   -5.8864   -0.1069    2.5814 C   0  0  0  0  0  0  0  0  0  0  0  0
   -3.5899    0.6378    3.1822 C   0  0  0  0  0  0  0  0  0  0  0  0
   -6.7884   -0.6958    1.6469 C   0  0  0  0  0  0  0  0  0  0  0  0
    1.6619   -0.1043   -0.0514 C   0  0  0  0  0  0  0  0  0  0  0  0
   -0.3249    3.1654    0.5206 C   0  0  0  0  0  0  0  0  0  0  0  0
   -6.2558   -1.0602    0.3849 C   0  0  0  0  0  0  0  0  0  0  0  0
   -8.1417   -0.8713    2.0519 C   0  0  0  0  0  0  0  0  0  0  0  0
   -8.5648   -0.4631    3.3324 C   0  0  0  0  0  0  0  0  0  0  0  0
   -7.6413    0.1187    4.2113 C   0  0  0  0  0  0  0  0  0  0  0  0
   -0.1230    2.3308    2.4800 H   0  0  0  0  0  0  0  0  0  0  0  0
    1.2036    1.9700    1.4702 H   0  0  0  0  0  0  0  0  0  0  0  0
   -0.2208   -1.0449    0.1328 H   0  0  0  0  0  0  0  0  0  0  0  0
   -0.2330    0.3736   -0.9141 H   0  0  0  0  0  0  0  0  0  0  0  0
   -2.4802   -0.3100   -0.3464 H   0  0  0  0  0  0  0  0  0  0  0  0
   -1.6086    1.1464    3.5300 H   0  0  0  0  0  0  0  0  0  0  0  0
   -3.8793    0.9161    4.1234 H   0  0  0  0  0  0  0  0  0  0  0  0
    2.1092    0.8660   -0.2720 H   0  0  0  0  0  0  0  0  0  0  0  0
    2.0782   -0.4983    0.8767 H   0  0  0  0  0  0  0  0  0  0  0  0
    1.9309   -0.7767   -0.8692 H   0  0  0  0  0  0  0  0  0  0  0  0
    0.1483    4.1014    0.8204 H   0  0  0  0  0  0  0  0  0  0  0  0
   -1.4089    3.2910    0.5662 H   0  0  0  0  0  0  0  0  0  0  0  0
   -0.0379    2.9410   -0.5080 H   0  0  0  0  0  0  0  0  0  0  0  0
   -9.5365   -0.5857    3.6299 H   0  0  0  0  0  0  0  0  0  0  0  0
  1 20  1  0  0  0  0
  2 11  1  0  0  0  0
  2 19  1  0  0  0  0
  3 14  1  0  0  0  0
  3 22  1  0  0  0  0
  4 19  2  0  0  0  0
  5 22  2  0  0  0  0
  6  7  1  0  0  0  0
  6  9  1  0  0  0  0
  6 10  1  0  0  0  0
  7 12  2  0  0  0  0
  7 13  1  0  0  0  0
  8 11  2  0  0  0  0
  8 14  1  0  0  0  0
  8 15  1  0  0  0  0
  9 18  1  0  0  0  0
  9 23  1  0  0  0  0
  9 24  1  0  0  0  0
 10 17  1  0  0  0  0
 10 25  1  0  0  0  0
 10 26  1  0  0  0  0
 11 12  1  0  0  0  0
 12 27  1  0  0  0  0
 13 15  2  0  0  0  0
 13 28  1  0  0  0  0
 14 16  2  0  0  0  0
 15 29  1  0  0  0  0
 16 19  1  0  0  0  0
 16 20  1  0  0  0  0
 17 30  1  0  0  0  0
 17 31  1  0  0  0  0
 17 32  1  0  0  0  0
 18 33  1  0  0  0  0
 18 34  1  0  0  0  0
 18 35  1  0  0  0  0
 20 21  2  0  0  0  0
 21 22  1  0  0  0  0
 21 36  1  0  0  0  0
M  END
$$$$
11057
 OpenBabel02181314303D

 58 60  0  0  0  0  0  0  0  0999 V2000
    5.6604    6.2002    1.9287 N   0  0  0  0  0  0  0  0  0  0  0  0
    6.6362   -3.2327   -0.5916 N   0  0  0  0  0  0  0  0  0  0  0  0
   -2.0430    0.8777    0.4280 N   0  3  0  0  0  0  0  0  0  0  0  0
    3.3022    1.3376    0.3626 C   0  0  0  0  0  0  0  0  0  0  0  0
    4.1383    0.1450    0.3400 C   0  0  0  0  0  0  0  0  0  0  0  0
    3.9077    2.5456    0.8086 C   0  0  0  0  0  0  0  0  0  0  0  0
    1.9888    1.4089   -0.0608 C   0  0  0  0  0  0  0  0  0  0  0  0
    3.5176    3.2019    2.0055 C   0  0  0  0  0  0  0  0  0  0  0  0
    5.5641    0.1802    0.4222 C   0  0  0  0  0  0  0  0  0  0  0  0
    4.8987    3.1773    0.0126 C   0  0  0  0  0  0  0  0  0  0  0  0
    3.6316   -1.1850    0.2694 C   0  0  0  0  0  0  0  0  0  0  0  0
    1.3268    0.3991   -0.7482 C   0  0  0  0  0  0  0  0  0  0  0  0
    1.1561    2.5193    0.1300 C   0  0  0  0  0  0  0  0  0  0  0  0
    5.8386   -2.1939   -0.1882 C   0  0  0  0  0  0  0  0  0  0  0  0
    5.0986    5.0297    1.5935 C   0  0  0  0  0  0  0  0  0  0  0  0
   -0.8211    1.1594    0.0088 C   0  0  0  0  0  0  0  0  0  0  0  0
    6.3821   -0.9338    0.1566 C   0  0  0  0  0  0  0  0  0  0  0  0
    4.0793    4.4426    2.3749 C   0  0  0  0  0  0  0  0  0  0  0  0
    4.4318   -2.2988   -0.0576 C   0  0  0  0  0  0  0  0  0  0  0  0
    5.5186    4.3709    0.4201 C   0  0  0  0  0  0  0  0  0  0  0  0
   -0.0170    0.2584   -0.6927 C   0  0  0  0  0  0  0  0  0  0  0  0
   -0.1912    2.3958    0.1777 C   0  0  0  0  0  0  0  0  0  0  0  0
    6.2979   -4.5774   -0.2916 C   0  0  0  0  0  0  0  0  0  0  0  0
    7.8340   -2.9993   -1.3204 C   0  0  0  0  0  0  0  0  0  0  0  0
    6.8723    6.2198    2.6507 C   0  0  0  0  0  0  0  0  0  0  0  0
    5.0959    7.4088    1.4687 C   0  0  0  0  0  0  0  0  0  0  0  0
   -2.9141    1.8213    1.0669 C   0  0  0  0  0  0  0  0  0  0  0  0
   -2.6580   -0.4086    0.2595 C   0  0  0  0  0  0  0  0  0  0  0  0
    6.0644    1.0280    0.6770 H   0  0  0  0  0  0  0  0  0  0  0  0
    2.7913    2.7953    2.6008 H   0  0  0  0  0  0  0  0  0  0  0  0
    2.6484   -1.3824    0.4480 H   0  0  0  0  0  0  0  0  0  0  0  0
    5.1992    2.7552   -0.8704 H   0  0  0  0  0  0  0  0  0  0  0  0
    1.8313   -0.2264   -1.3312 H   0  0  0  0  0  0  0  0  0  0  0  0
    1.5313    3.4329    0.2325 H   0  0  0  0  0  0  0  0  0  0  0  0
    3.7389    4.9205    3.2133 H   0  0  0  0  0  0  0  0  0  0  0  0
    7.3961   -0.8087    0.2114 H   0  0  0  0  0  0  0  0  0  0  0  0
    6.2743    4.7627   -0.1487 H   0  0  0  0  0  0  0  0  0  0  0  0
    3.9603   -3.1922   -0.2083 H   0  0  0  0  0  0  0  0  0  0  0  0
   -0.7150    3.2263    0.3100 H   0  0  0  0  0  0  0  0  0  0  0  0
   -0.4192   -0.4888   -1.2077 H   0  0  0  0  0  0  0  0  0  0  0  0
    7.0924   -5.2910   -0.5294 H   0  0  0  0  0  0  0  0  0  0  0  0
    5.4189   -4.8854   -0.8616 H   0  0  0  0  0  0  0  0  0  0  0  0
    6.0876   -4.6848    0.7746 H   0  0  0  0  0  0  0  0  0  0  0  0
    8.0461   -3.7951   -2.0397 H   0  0  0  0  0  0  0  0  0  0  0  0
    8.6730   -2.9374   -0.6234 H   0  0  0  0  0  0  0  0  0  0  0  0
    7.7961   -2.0735   -1.9009 H   0  0  0  0  0  0  0  0  0  0  0  0
    6.8975    7.0472    3.3644 H   0  0  0  0  0  0  0  0  0  0  0  0
    7.7062    6.3424    1.9557 H   0  0  0  0  0  0  0  0  0  0  0  0
    7.0361    5.3008    3.2213 H   0  0  0  0  0  0  0  0  0  0  0  0
    5.0503    8.1490    2.2711 H   0  0  0  0  0  0  0  0  0  0  0  0
    4.0781    7.2869    1.0855 H   0  0  0  0  0  0  0  0  0  0  0  0
    5.7117    7.8124    0.6615 H   0  0  0  0  0  0  0  0  0  0  0  0
   -3.2673   -0.4025   -0.6471 H   0  0  0  0  0  0  0  0  0  0  0  0
   -1.9543   -1.2388    0.1987 H   0  0  0  0  0  0  0  0  0  0  0  0
   -3.3086   -0.6859    1.0946 H   0  0  0  0  0  0  0  0  0  0  0  0
   -3.4516    1.3857    1.9140 H   0  0  0  0  0  0  0  0  0  0  0  0
   -2.4304    2.6967    1.4924 H   0  0  0  0  0  0  0  0  0  0  0  0
   -3.6553    2.1677    0.3422 H   0  0  0  0  0  0  0  0  0  0  0  0
  1 15  1  0  0  0  0
  1 25  1  0  0  0  0
  1 26  1  0  0  0  0
  2 14  1  0  0  0  0
  2 23  1  0  0  0  0
  2 24  1  0  0  0  0
  3 16  2  0  0  0  0
  3 27  1  0  0  0  0
  3 28  1  0  0  0  0
  4  5  1  0  0  0  0
  4  6  1  0  0  0  0
  4  7  2  0  0  0  0
  5  9  2  0  0  0  0
  5 11  1  0  0  0  0
  6  8  2  0  0  0  0
  6 10  1  0  0  0  0
  7 12  1  0  0  0  0
  7 13  1  0  0  0  0
  8 18  1  0  0  0  0
  8 30  1  0  0  0  0
  9 17  1  0  0  0  0
  9 29  1  0  0  0  0
 10 20  2  0  0  0  0
 10 32  1  0  0  0  0
 11 19  2  0  0  0  0
 11 31  1  0  0  0  0
 12 21  2  0  0  0  0
 12 33  1  0  0  0  0
 13 22  2  0  0  0  0
 13 34  1  0  0  0  0
 14 17  2  0  0  0  0
 14 19  1  0  0  0  0
 15 18  2  0  0  0  0
 15 20  1  0  0  0  0
 16 21  1  0  0  0  0
 16 22  1  0  0  0  0
 17 36  1  0  0  0  0
 18 35  1  0  0  0  0
 19 38  1  0  0  0  0
 20 37  1  0  0  0  0
 21 40  1  0  0  0  0
 22 39  1  0  0  0  0
 23 41  1  0  0  0  0
 23 42  1  0  0  0  0
 23 43  1  0  0  0  0
 24 44  1  0  0  0  0
 24 45  1  0  0  0  0
 24 46  1  0  0  0  0
 25 47  1  0  0  0  0
 25 48  1  0  0  0  0
 25 49  1  0  0  0  0
 26 50  1  0  0  0  0
 26 51  1  0  0  0  0
 26 52  1  0  0  0  0
 27 56  1  0  0  0  0
 27 57  1  0  0  0  0
 27 58  1  0  0  0  0
 28 53  1  0  0  0  0
 28 54  1  0  0  0  0
 28 55  1  0  0  0  0
M  CHG  1   3   1
M  END
$$$$
156413
 OpenBabel02181314303D

 59 62  0  0  0  0  0  0  0  0999 V2000
    3.2336    3.7644   -2.1592 Cl  0  0  0  0  0  0  0  0  0  0  0  0
    4.8430    1.2755   -1.8525 F   0  0  0  0  0  0  0  0  0  0  0  0
  -10.0891   -1.1168    9.3044 O   0  0  0  0  0  0  0  0  0  0  0  0
   -5.6293   -0.0635    3.2072 O   0  0  0  0  0  0  0  0  0  0  0  0
   -3.5062   -4.0771    2.6810 O   0  0  0  0  0  0  0  0  0  0  0  0
   -8.6734    0.0725    7.0872 N   0  0  0  0  0  0  0  0  0  0  0  0
   -3.9493   -1.9946    2.3315 N   0  0  0  0  0  0  0  0  0  0  0  0
   -3.2868    3.2901    0.9248 N   0  0  0  0  0  0  0  0  0  0  0  0
   -0.3802    0.6324   -0.2654 N   0  0  0  0  0  0  0  0  0  0  0  0
   -1.2545    2.8198   -0.1047 N   0  0  0  0  0  0  0  0  0  0  0  0
   -7.4495    0.5961    6.3995 C   0  0  0  0  0  0  0  0  0  0  0  0
   -8.9504    0.8339    8.3477 C   0  0  0  0  0  0  0  0  0  0  0  0
   -8.6605   -1.4093    7.3133 C   0  0  0  0  0  0  0  0  0  0  0  0
   -7.1657   -0.0264    5.0058 C   0  0  0  0  0  0  0  0  0  0  0  0
  -10.2157    0.2958    9.0542 C   0  0  0  0  0  0  0  0  0  0  0  0
   -9.9032   -1.8854    8.1013 C   0  0  0  0  0  0  0  0  0  0  0  0
   -5.8985    0.5678    4.3643 C   0  0  0  0  0  0  0  0  0  0  0  0
   -4.7347    0.2484    2.3532 C   0  0  0  0  0  0  0  0  0  0  0  0
   -3.8434   -0.7421    1.8675 C   0  0  0  0  0  0  0  0  0  0  0  0
   -2.5530    1.0020    0.7001 C   0  0  0  0  0  0  0  0  0  0  0  0
   -4.5916    1.5866    1.9243 C   0  0  0  0  0  0  0  0  0  0  0  0
   -3.4824    1.9706    1.1627 C   0  0  0  0  0  0  0  0  0  0  0  0
   -2.8334   -0.3597    0.9509 C   0  0  0  0  0  0  0  0  0  0  0  0
   -1.3712    1.4751    0.0683 C   0  0  0  0  0  0  0  0  0  0  0  0
   -2.1797    3.7227    0.2879 C   0  0  0  0  0  0  0  0  0  0  0  0
    0.8669    0.8661   -0.7104 C   0  0  0  0  0  0  0  0  0  0  0  0
   -3.0500   -2.9488    2.4929 C   0  0  0  0  0  0  0  0  0  0  0  0
    1.3565    2.0900   -1.2375 C   0  0  0  0  0  0  0  0  0  0  0  0
    1.7725   -0.2193   -0.6353 C   0  0  0  0  0  0  0  0  0  0  0  0
    2.7052    2.2506   -1.6059 C   0  0  0  0  0  0  0  0  0  0  0  0
    3.1157   -0.0784   -1.0338 C   0  0  0  0  0  0  0  0  0  0  0  0
   -1.6871   -2.8360    2.5157 C   0  0  0  0  0  0  0  0  0  0  0  0
    3.5887    1.1587   -1.5071 C   0  0  0  0  0  0  0  0  0  0  0  0
   -0.9923   -1.7746    2.9477 C   0  0  0  0  0  0  0  0  0  0  0  0
   -6.5744    0.4454    7.0402 H   0  0  0  0  0  0  0  0  0  0  0  0
   -7.5681    1.6750    6.2519 H   0  0  0  0  0  0  0  0  0  0  0  0
   -9.1095    1.8923    8.1215 H   0  0  0  0  0  0  0  0  0  0  0  0
   -8.1028    0.7553    9.0367 H   0  0  0  0  0  0  0  0  0  0  0  0
   -8.6807   -1.9361    6.3577 H   0  0  0  0  0  0  0  0  0  0  0  0
   -7.7549   -1.7038    7.8525 H   0  0  0  0  0  0  0  0  0  0  0  0
   -7.0114   -1.1024    5.0931 H   0  0  0  0  0  0  0  0  0  0  0  0
   -8.0224    0.1530    4.3498 H   0  0  0  0  0  0  0  0  0  0  0  0
  -10.3378    0.8035   10.0126 H   0  0  0  0  0  0  0  0  0  0  0  0
  -11.1027    0.5009    8.4474 H   0  0  0  0  0  0  0  0  0  0  0  0
  -10.7946   -1.8195    7.4704 H   0  0  0  0  0  0  0  0  0  0  0  0
   -9.7670   -2.9322    8.3798 H   0  0  0  0  0  0  0  0  0  0  0  0
   -5.0475    0.4314    5.0400 H   0  0  0  0  0  0  0  0  0  0  0  0
   -6.0619    1.6397    4.2284 H   0  0  0  0  0  0  0  0  0  0  0  0
   -5.2705    2.2982    2.2043 H   0  0  0  0  0  0  0  0  0  0  0  0
   -2.2648   -1.0819    0.5061 H   0  0  0  0  0  0  0  0  0  0  0  0
   -4.7848   -2.2861    2.6084 H   0  0  0  0  0  0  0  0  0  0  0  0
   -0.5642   -0.2701   -0.1053 H   0  0  0  0  0  0  0  0  0  0  0  0
   -2.0334    4.7177    0.1222 H   0  0  0  0  0  0  0  0  0  0  0  0
    0.7450    2.8889   -1.3726 H   0  0  0  0  0  0  0  0  0  0  0  0
    1.4640   -1.1295   -0.2803 H   0  0  0  0  0  0  0  0  0  0  0  0
    3.7504   -0.8784   -0.9734 H   0  0  0  0  0  0  0  0  0  0  0  0
   -1.1551   -3.6162    2.1982 H   0  0  0  0  0  0  0  0  0  0  0  0
   -1.4401   -0.9687    3.3152 H   0  0  0  0  0  0  0  0  0  0  0  0
   -0.0001   -1.7752    2.9031 H   0  0  0  0  0  0  0  0  0  0  0  0
  1 30  1  0  0  0  0
  2 33  1  0  0  0  0
  3 15  1  0  0  0  0
  3 16  1  0  0  0  0
  4 17  1  0  0  0  0
  4 18  1  0  0  0  0
  5 27  2  0  0  0  0
  6 11  1  0  0  0  0
  6 12  1  0  0  0  0
  6 13  1  0  0  0  0
  7 19  1  0  0  0  0
  7 27  1  0  0  0  0
  7 51  1  0  0  0  0
  8 22  1  0  0  0  0
  8 25  2  0  0  0  0
  9 24  1  0  0  0  0
  9 26  1  0  0  0  0
  9 52  1  0  0  0  0
 10 24  2  0  0  0  0
 10 25  1  0  0  0  0
 11 14  1  0  0  0  0
 11 35  1  0  0  0  0
 11 36  1  0  0  0  0
 12 15  1  0  0  0  0
 12 37  1  0  0  0  0
 12 38  1  0  0  0  0
 13 16  1  0  0  0  0
 13 39  1  0  0  0  0
 13 40  1  0  0  0  0
 14 17  1  0  0  0  0
 14 41  1  0  0  0  0
 14 42  1  0  0  0  0
 15 43  1  0  0  0  0
 15 44  1  0  0  0  0
 16 45  1  0  0  0  0
 16 46  1  0  0  0  0
 17 47  1  0  0  0  0
 17 48  1  0  0  0  0
 18 19  2  0  0  0  0
 18 21  1  0  0  0  0
 19 23  1  0  0  0  0
 20 22  1  0  0  0  0
 20 23  2  0  0  0  0
 20 24  1  0  0  0  0
 21 22  2  0  0  0  0
 21 49  1  0  0  0  0
 23 50  1  0  0  0  0
 25 53  1  0  0  0  0
 26 28  2  0  0  0  0
 26 29  1  0  0  0  0
 27 32  1  0  0  0  0
 28 30  1  0  0  0  0
 28 54  1  0  0  0  0
 29 31  2  0  0  0  0
 29 55  1  0  0  0  0
 30 33  2  0  0  0  0
 31 33  1  0  0  0  0
 31 56  1  0  0  0  0
 32 34  2  0  0  0  0
 32 57  1  0  0  0  0
 34 58  1  0  0  0  0
 34 59  1  0  0  0  0
M  END
$$$$
104767
 OpenBabel02181314303D

 35 38  0  0  1  0  0  0  0  0999 V2000
    0.5743    2.6914   -0.0664 Br  0  0  0  0  0  0  0  0  0  0  0  0
    4.6864   -3.5163    1.6290 P   0  0  1  0  0  0  0  0  0  0  0  0
    1.5785   -1.7962   -0.8101 O   0  0  0  0  0  0  0  0  0  0  0  0
    3.7104   -2.3708    1.9434 O   0  0  0  0  0  0  0  0  0  0  0  0
    4.4505   -3.9182    0.1573 O   0  0  0  0  0  0  0  0  0  0  0  0
    2.9002    0.2567    1.6589 O   0  0  0  0  0  0  0  0  0  0  0  0
    6.1109   -2.9299    1.7711 O   0  0  0  0  0  0  0  0  0  0  0  0
    4.3429   -4.6915    2.4808 O   0  0  0  0  0  0  0  0  0  0  0  0
   -4.4603    0.0014    0.2073 O   0  0  0  0  0  0  0  0  0  0  0  0
   -0.0006   -0.1267   -0.0618 N   0  0  0  0  0  0  0  0  0  0  0  0
   -1.2036   -2.2649    0.0331 N   0  0  0  0  0  0  0  0  0  0  0  0
   -1.8093    1.1828    0.0341 N   0  0  0  0  0  0  0  0  0  0  0  0
   -3.5413   -2.0095    0.1864 N   0  0  0  0  0  0  0  0  0  0  0  0
   -2.5635   -4.1179    0.1522 N   0  0  0  0  0  0  0  0  0  0  0  0
    2.5783   -2.1531    1.2531 C   0  0  2  0  0  0  0  0  0  0  0  0
    2.8144   -2.2704   -0.2669 C   0  0  1  0  0  0  0  0  0  0  0  0
    1.9445   -0.7544    1.3416 C   0  0  2  0  0  0  0  0  0  0  0  0
    1.3673   -0.5533   -0.0924 C   0  0  1  0  0  0  0  0  0  0  0  0
    3.3094   -3.7145   -0.5403 C   0  0  0  0  0  0  0  0  0  0  0  0
   -1.0826   -0.9162    0.0059 C   0  0  0  0  0  0  0  0  0  0  0  0
   -0.4635    1.1465   -0.0377 C   0  0  0  0  0  0  0  0  0  0  0  0
   -2.2033   -0.0969    0.0662 C   0  0  0  0  0  0  0  0  0  0  0  0
   -3.4490   -0.6783    0.1547 C   0  0  0  0  0  0  0  0  0  0  0  0
   -2.4425   -2.8186    0.1246 C   0  0  0  0  0  0  0  0  0  0  0  0
    1.8258   -2.8879    1.5734 H   0  0  0  0  0  0  0  0  0  0  0  0
    3.6293   -1.6065   -0.5949 H   0  0  0  0  0  0  0  0  0  0  0  0
    1.1625   -0.7430    2.1075 H   0  0  0  0  0  0  0  0  0  0  0  0
    1.9514    0.2062   -0.6263 H   0  0  0  0  0  0  0  0  0  0  0  0
    2.5574   -4.4547   -0.2506 H   0  0  0  0  0  0  0  0  0  0  0  0
    3.5147   -3.8383   -1.6050 H   0  0  0  0  0  0  0  0  0  0  0  0
    3.1839    0.0564    2.5755 H   0  0  0  0  0  0  0  0  0  0  0  0
   -0.4157   -2.8294   -0.0057 H   0  0  0  0  0  0  0  0  0  0  0  0
    6.3430   -2.1603    1.4077 H   0  0  0  0  0  0  0  0  0  0  0  0
   -3.3902   -4.5102    0.3420 H   0  0  0  0  0  0  0  0  0  0  0  0
   -1.8192   -4.6592   -0.0176 H   0  0  0  0  0  0  0  0  0  0  0  0
  1 21  1  0  0  0  0
  2  4  1  0  0  0  0
  2  5  1  0  0  0  0
  2  7  1  1  0  0  0
  2  8  2  0  0  0  0
  3 16  1  0  0  0  0
  3 18  1  0  0  0  0
  4 15  1  0  0  0  0
  5 19  1  0  0  0  0
  6 31  1  0  0  0  0
  7 33  1  0  0  0  0
  9 23  2  0  0  0  0
 10 20  1  0  0  0  0
 10 21  1  0  0  0  0
 11 20  1  0  0  0  0
 11 24  1  0  0  0  0
 11 32  1  0  0  0  0
 12 21  2  0  0  0  0
 12 22  1  0  0  0  0
 13 23  1  0  0  0  0
 13 24  2  0  0  0  0
 14 24  1  0  0  0  0
 14 34  1  0  0  0  0
 14 35  1  0  0  0  0
 15 16  1  0  0  0  0
 15 17  1  0  0  0  0
 15 25  1  1  0  0  0
 16 19  1  0  0  0  0
 16 26  1  6  0  0  0
 17  6  1  0  0  0  0
 17 18  1  0  0  0  0
 17 27  1  1  0  0  0
 18 10  1  0  0  0  0
 18 28  1  6  0  0  0
 19 29  1  0  0  0  0
 19 30  1  0  0  0  0
 20 22  2  0  0  0  0
 22 23  1  0  0  0  0
M  END
$$$$
23725082
 OpenBabel02181314303D

 75 79  0  0  1  0  0  0  0  0999 V2000
   13.7645    7.3067    0.0000 O   0  5  0  0  0  0  0  0  0  0  0  0
   11.1026    7.4762    0.0000 O   0  0  0  0  0  0  0  0  0  0  0  0
    7.1052    4.6428    0.0000 O   0  5  0  0  0  0  0  0  0  0  0  0
    9.0789    4.7991    0.0000 O   0  0  0  0  0  0  0  0  0  0  0  0
    4.3057   -0.6026    0.0000 O   0  5  0  0  0  0  0  0  0  0  0  0
    5.9207    1.5203    0.0000 O   0  5  0  0  0  0  0  0  0  0  0  0
   11.5795    0.3982    0.0000 N   0  0  0  0  0  0  0  0  0  0  0  0
    9.3159   -1.7108    0.0000 N   0  0  0  0  0  0  0  0  0  0  0  0
   13.9437   -1.7108    0.0000 N   0  0  0  0  0  0  0  0  0  0  0  0
   11.6311   -3.8198    0.0000 N   0  5  0  0  0  0  0  0  0  0  0  0
   10.8086    2.8656    0.0000 C   0  0  3  0  0  0  0  0  0  0  0  0
   12.3505    2.8656    0.0000 C   0  0  3  0  0  0  0  0  0  0  0  0
   10.3446    1.3754    0.0000 C   0  0  0  0  0  0  0  0  0  0  0  0
   10.9066    4.4025    0.0000 C   0  0  0  0  0  0  0  0  0  0  0  0
   12.8660    1.4270    0.0000 C   0  0  0  0  0  0  0  0  0  0  0  0
   13.2369    4.1250    0.0000 C   0  0  0  0  0  0  0  0  0  0  0  0
    8.8544    0.9630    0.0000 C   0  0  0  0  0  0  0  0  0  0  0  0
   12.2865    5.0861    0.0000 C   0  0  0  0  0  0  0  0  0  0  0  0
   14.3563    0.9630    0.0000 C   0  0  0  0  0  0  0  0  0  0  0  0
    8.4418   -0.5273    0.0000 C   0  0  0  0  0  0  0  0  0  0  0  0
    7.7744    2.0608    0.0000 C   0  0  0  0  0  0  0  0  0  0  0  0
   14.8178   -0.4757    0.0000 C   0  0  0  0  0  0  0  0  0  0  0  0
    6.9515   -0.9399    0.0000 C   0  0  0  0  0  0  0  0  0  0  0  0
   12.3845    6.6231    0.0000 C   0  0  0  0  0  0  0  0  0  0  0  0
    6.9515   -2.4817    0.0000 C   0  0  0  0  0  0  0  0  0  0  0  0
   16.3107   -0.8883    0.0000 C   0  0  0  0  0  0  0  0  0  0  0  0
    8.4418   -2.8943    0.0000 C   0  0  0  0  0  0  0  0  0  0  0  0
   16.3107   -2.4301    0.0000 C   0  0  0  0  0  0  0  0  0  0  0  0
    8.1852    3.5449    0.0000 C   0  0  0  0  0  0  0  0  0  0  0  0
   14.8694   -2.8427    0.0000 C   0  0  0  0  0  0  0  0  0  0  0  0
    8.9059   -4.3329    0.0000 C   0  0  0  0  0  0  0  0  0  0  0  0
   10.3962   -4.7969    0.0000 C   0  0  0  0  0  0  0  0  0  0  0  0
   10.8602   -6.2356    0.0000 C   0  0  0  0  0  0  0  0  0  0  0  0
    5.6179   -3.2517    0.0000 C   0  0  0  0  0  0  0  0  0  0  0  0
   17.5361    0.0444    0.0000 C   0  0  0  0  0  0  0  0  0  0  0  0
   12.8660   -4.7453    0.0000 C   0  0  0  0  0  0  0  0  0  0  0  0
    5.7260   -0.0074    0.0000 C   0  0  0  0  0  0  0  0  0  0  0  0
   14.4079   -4.3329    0.0000 C   0  0  0  0  0  0  0  0  0  0  0  0
   12.4020   -6.2356    0.0000 C   0  0  0  0  0  0  0  0  0  0  0  0
    9.8273   -7.3778    0.0000 C   0  0  0  0  0  0  0  0  0  0  0  0
   17.5404   -3.3572    0.0000 C   0  0  0  0  0  0  0  0  0  0  0  0
   13.3148   -7.4759    0.0000 C   0  0  0  0  0  0  0  0  0  0  0  0
   10.3001   -8.8434    0.0000 C   0  0  0  0  0  0  0  0  0  0  0  0
   18.9581   -2.7558    0.0000 C   0  0  0  0  0  0  0  0  0  0  0  0
    9.8698    3.0392    0.0000 H   0  0  0  0  0  0  0  0  0  0  0  0
   13.2966    2.7375    0.0000 H   0  0  0  0  0  0  0  0  0  0  0  0
   10.6378    5.3187    0.0000 H   0  0  0  0  0  0  0  0  0  0  0  0
    9.9576    4.2969    0.0000 H   0  0  0  0  0  0  0  0  0  0  0  0
   14.0177    3.5754    0.0000 H   0  0  0  0  0  0  0  0  0  0  0  0
   13.7863    4.9058    0.0000 H   0  0  0  0  0  0  0  0  0  0  0  0
   12.4561    4.6745    0.0000 H   0  0  0  0  0  0  0  0  0  0  0  0
   12.5554    4.1700    0.0000 H   0  0  0  0  0  0  0  0  0  0  0  0
   13.2355    5.1918    0.0000 H   0  0  0  0  0  0  0  0  0  0  0  0
   15.0287    1.6409    0.0000 H   0  0  0  0  0  0  0  0  0  0  0  0
    6.9124    2.4714    0.0000 H   0  0  0  0  0  0  0  0  0  0  0  0
    7.2203    1.2831    0.0000 H   0  0  0  0  0  0  0  0  0  0  0  0
    8.2342   -5.0115    0.0000 H   0  0  0  0  0  0  0  0  0  0  0  0
    5.1405   -2.4247    0.0000 H   0  0  0  0  0  0  0  0  0  0  0  0
    4.7911   -3.7291    0.0000 H   0  0  0  0  0  0  0  0  0  0  0  0
    6.0953   -4.0785    0.0000 H   0  0  0  0  0  0  0  0  0  0  0  0
   18.1143   -0.7153    0.0000 H   0  0  0  0  0  0  0  0  0  0  0  0
   18.2958    0.6228    0.0000 H   0  0  0  0  0  0  0  0  0  0  0  0
   16.9578    0.8042    0.0000 H   0  0  0  0  0  0  0  0  0  0  0  0
   15.0698   -5.0210    0.0000 H   0  0  0  0  0  0  0  0  0  0  0  0
    9.2410   -6.6241    0.0000 H   0  0  0  0  0  0  0  0  0  0  0  0
    8.9833   -7.8243    0.0000 H   0  0  0  0  0  0  0  0  0  0  0  0
   17.4238   -4.3049    0.0000 H   0  0  0  0  0  0  0  0  0  0  0  0
   12.5459   -8.0419    0.0000 H   0  0  0  0  0  0  0  0  0  0  0  0
   13.8807   -8.2448    0.0000 H   0  0  0  0  0  0  0  0  0  0  0  0
   14.0839   -6.9100    0.0000 H   0  0  0  0  0  0  0  0  0  0  0  0
    9.3914   -9.1366    0.0000 H   0  0  0  0  0  0  0  0  0  0  0  0
   10.5932   -9.7522    0.0000 H   0  0  0  0  0  0  0  0  0  0  0  0
   11.2087   -8.5504    0.0000 H   0  0  0  0  0  0  0  0  0  0  0  0
   19.7204   -3.3305    0.0000 H   0  0  0  0  0  0  0  0  0  0  0  0
   19.0747   -1.8081    0.0000 H   0  0  0  0  0  0  0  0  0  0  0  0
  1 24  1  0  0  0  0
  2 24  2  0  0  0  0
  3 29  1  0  0  0  0
  4 29  2  0  0  0  0
  5 37  1  0  0  0  0
  6 37  1  0  0  0  0
  7 13  1  0  0  0  0
  7 15  2  0  0  0  0
  8 20  2  0  0  0  0
  8 27  1  0  0  0  0
  9 22  1  0  0  0  0
  9 30  2  0  0  0  0
 10 32  1  0  0  0  0
 10 36  1  0  0  0  0
 11 12  1  0  0  0  0
 11 13  1  0  0  0  0
 11 14  1  0  0  0  0
 11 45  1  0  0  0  0
 12 15  1  0  0  0  0
 12 16  1  0  0  0  0
 12 46  1  0  0  0  0
 13 17  2  0  0  0  0
 14 18  1  0  0  0  0
 14 47  1  0  0  0  0
 14 48  1  0  0  0  0
 15 19  1  0  0  0  0
 16 49  1  0  0  0  0
 16 50  1  0  0  0  0
 16 51  1  0  0  0  0
 17 20  1  0  0  0  0
 17 21  1  0  0  0  0
 18 24  1  0  0  0  0
 18 52  1  0  0  0  0
 18 53  1  0  0  0  0
 19 22  2  0  0  0  0
 19 54  1  0  0  0  0
 20 23  1  0  0  0  0
 21 29  1  0  0  0  0
 21 55  1  0  0  0  0
 21 56  1  0  0  0  0
 22 26  1  0  0  0  0
 23 25  1  0  0  0  0
 23 37  2  0  0  0  0
 25 27  2  0  0  0  0
 25 34  1  0  0  0  0
 26 28  2  0  0  0  0
 26 35  1  0  0  0  0
 27 31  1  0  0  0  0
 28 30  1  0  0  0  0
 28 41  1  0  0  0  0
 30 38  1  0  0  0  0
 31 32  2  0  0  0  0
 31 57  1  0  0  0  0
 32 33  1  0  0  0  0
 33 39  2  0  0  0  0
 33 40  1  0  0  0  0
 34 58  1  0  0  0  0
 34 59  1  0  0  0  0
 34 60  1  0  0  0  0
 35 61  1  0  0  0  0
 35 62  1  0  0  0  0
 35 63  1  0  0  0  0
 36 38  2  0  0  0  0
 36 39  1  0  0  0  0
 38 64  1  0  0  0  0
 39 42  1  0  0  0  0
 40 43  1  0  0  0  0
 40 65  1  0  0  0  0
 40 66  1  0  0  0  0
 41 44  2  0  0  0  0
 41 67  1  0  0  0  0
 42 68  1  0  0  0  0
 42 69  1  0  0  0  0
 42 70  1  0  0  0  0
 43 71  1  0  0  0  0
 43 72  1  0  0  0  0
 43 73  1  0  0  0  0
 44 74  1  0  0  0  0
 44 75  1  0  0  0  0
M  CHG  5   1  -1   3  -1   5  -1   6  -1  10  -1
M  END
$$$$
2720
 OpenBabel02181314303D

 23 24  0  0  0  0  0  0  0  0999 V2000
   -0.2856   -1.2124   -3.3019 Cl  0  0  0  0  0  0  0  0  0  0  0  0
   -5.3241   -2.5181    0.1635 S   0  0  0  0  0  0  0  0  0  0  0  0
   -0.3314   -0.1983   -0.1157 S   0  0  0  0  0  0  0  0  0  0  0  0
   -6.2579   -1.2193    0.0344 O   0  0  0  0  0  0  0  0  0  0  0  0
   -5.1059   -2.8956    1.7051 O   0  0  0  0  0  0  0  0  0  0  0  0
   -0.2341   -0.5765    1.4424 O   0  0  0  0  0  0  0  0  0  0  0  0
    1.1150   -0.4575   -0.7636 O   0  0  0  0  0  0  0  0  0  0  0  0
   -4.6201   -3.6068   -2.4732 N   0  0  0  0  0  0  0  0  0  0  0  0
   -6.0609   -3.7761   -0.6782 N   0  0  0  0  0  0  0  0  0  0  0  0
   -0.7015    1.4335   -0.2357 N   0  0  0  0  0  0  0  0  0  0  0  0
   -3.8003   -2.2175   -0.6791 C   0  0  0  0  0  0  0  0  0  0  0  0
   -3.7018   -2.7665   -1.9742 C   0  0  0  0  0  0  0  0  0  0  0  0
   -1.6090   -1.1592   -0.8987 C   0  0  0  0  0  0  0  0  0  0  0  0
   -2.7561   -1.4556   -0.1290 C   0  0  0  0  0  0  0  0  0  0  0  0
   -2.5825   -2.4241   -2.7603 C   0  0  0  0  0  0  0  0  0  0  0  0
   -1.5501   -1.6118   -2.2433 C   0  0  0  0  0  0  0  0  0  0  0  0
   -5.6400   -4.1299   -1.8393 C   0  0  0  0  0  0  0  0  0  0  0  0
   -2.8411   -1.1123    0.8304 H   0  0  0  0  0  0  0  0  0  0  0  0
   -2.5220   -2.7731   -3.7213 H   0  0  0  0  0  0  0  0  0  0  0  0
   -4.4917   -3.8906   -3.3556 H   0  0  0  0  0  0  0  0  0  0  0  0
   -6.1282   -4.8645   -2.2906 H   0  0  0  0  0  0  0  0  0  0  0  0
   -0.0161    2.0668   -0.2905 H   0  0  0  0  0  0  0  0  0  0  0  0
   -1.5945    1.7107   -0.2237 H   0  0  0  0  0  0  0  0  0  0  0  0
  1 16  1  0  0  0  0
  2  4  2  0  0  0  0
  2  5  2  0  0  0  0
  2  9  1  0  0  0  0
  2 11  1  0  0  0  0
  3  6  2  0  0  0  0
  3  7  2  0  0  0  0
  3 10  1  0  0  0  0
  3 13  1  0  0  0  0
  8 12  1  0  0  0  0
  8 17  1  0  0  0  0
  8 20  1  0  0  0  0
  9 17  2  0  0  0  0
 10 22  1  0  0  0  0
 10 23  1  0  0  0  0
 11 12  1  0  0  0  0
 11 14  2  0  0  0  0
 12 15  2  0  0  0  0
 13 14  1  0  0  0  0
 13 16  2  0  0  0  0
 14 18  1  0  0  0  0
 15 16  1  0  0  0  0
 15 19  1  0  0  0  0
 17 21  1  0  0  0  0
M  END
$$$$
2764
 OpenBabel02181314303D

 42 45  0  0  0  0  0  0  0  0999 V2000
   -3.0518    3.7921   -0.0461 F   0  0  0  0  0  0  0  0  0  0  0  0
   -6.8773    4.2926   -3.0791 O   0  0  0  0  0  0  0  0  0  0  0  0
   -8.1115    2.7371   -6.5848 O   0  0  0  0  0  0  0  0  0  0  0  0
   -8.6237    3.9978   -4.9985 O   0  0  0  0  0  0  0  0  0  0  0  0
   -4.3950    1.8100   -5.0202 N   0  0  0  0  0  0  0  0  0  0  0  0
   -1.0079    2.3478   -1.5701 N   0  0  0  0  0  0  0  0  0  0  0  0
    1.6796    1.8190   -0.6103 N   0  0  0  0  0  0  0  0  0  0  0  0
   -3.5562    0.9065   -5.7894 C   0  0  0  0  0  0  0  0  0  0  0  0
   -2.1593    1.3876   -6.2440 C   0  0  0  0  0  0  0  0  0  0  0  0
   -3.2640    1.2001   -7.2773 C   0  0  0  0  0  0  0  0  0  0  0  0
   -4.0243    2.3309   -3.7972 C   0  0  0  0  0  0  0  0  0  0  0  0
   -5.6291    2.0977   -5.5346 C   0  0  0  0  0  0  0  0  0  0  0  0
   -4.9072    3.1996   -3.0958 C   0  0  0  0  0  0  0  0  0  0  0  0
   -2.7756    2.0365   -3.1960 C   0  0  0  0  0  0  0  0  0  0  0  0
   -2.3112    2.5775   -1.9695 C   0  0  0  0  0  0  0  0  0  0  0  0
   -0.3054    1.1653   -1.9792 C   0  0  0  0  0  0  0  0  0  0  0  0
   -0.2077    3.3810   -0.9930 C   0  0  0  0  0  0  0  0  0  0  0  0
   -6.5405    2.9732   -4.8927 C   0  0  0  0  0  0  0  0  0  0  0  0
   -6.1359    3.5164   -3.6732 C   0  0  0  0  0  0  0  0  0  0  0  0
    0.8503    0.6882   -1.0647 C   0  0  0  0  0  0  0  0  0  0  0  0
    0.8485    2.8635    0.0182 C   0  0  0  0  0  0  0  0  0  0  0  0
   -4.5110    3.6932   -1.8273 C   0  0  0  0  0  0  0  0  0  0  0  0
   -3.2626    3.3621   -1.2611 C   0  0  0  0  0  0  0  0  0  0  0  0
   -7.7839    3.2443   -5.5004 C   0  0  0  0  0  0  0  0  0  0  0  0
   -3.6007   -0.1554   -5.5341 H   0  0  0  0  0  0  0  0  0  0  0  0
   -1.3782    0.6246   -6.2135 H   0  0  0  0  0  0  0  0  0  0  0  0
   -1.9011    2.4207   -6.0022 H   0  0  0  0  0  0  0  0  0  0  0  0
   -3.6347    2.1362   -7.6974 H   0  0  0  0  0  0  0  0  0  0  0  0
   -3.1185    0.3405   -7.9334 H   0  0  0  0  0  0  0  0  0  0  0  0
   -5.9041    1.6618   -6.4213 H   0  0  0  0  0  0  0  0  0  0  0  0
   -2.1667    1.3972   -3.6868 H   0  0  0  0  0  0  0  0  0  0  0  0
    0.1206    1.3639   -2.9693 H   0  0  0  0  0  0  0  0  0  0  0  0
   -0.9809    0.3088   -2.0702 H   0  0  0  0  0  0  0  0  0  0  0  0
   -0.7710    4.1571   -0.4809 H   0  0  0  0  0  0  0  0  0  0  0  0
    0.3195    3.8852   -1.8079 H   0  0  0  0  0  0  0  0  0  0  0  0
    0.4471    0.1562   -0.1996 H   0  0  0  0  0  0  0  0  0  0  0  0
    1.4864   -0.0065   -1.6194 H   0  0  0  0  0  0  0  0  0  0  0  0
    1.5008    3.6828    0.3262 H   0  0  0  0  0  0  0  0  0  0  0  0
    0.3579    2.4653    0.9114 H   0  0  0  0  0  0  0  0  0  0  0  0
   -5.1396    4.3008   -1.2925 H   0  0  0  0  0  0  0  0  0  0  0  0
    2.0967    2.2363   -1.4466 H   0  0  0  0  0  0  0  0  0  0  0  0
   -8.9024    2.9920   -6.8374 H   0  0  0  0  0  0  0  0  0  0  0  0
  1 23  1  0  0  0  0
  2 19  2  0  0  0  0
  3 24  1  0  0  0  0
  3 42  1  0  0  0  0
  4 24  2  0  0  0  0
  5  8  1  0  0  0  0
  5 11  1  0  0  0  0
  5 12  1  0  0  0  0
  6 15  1  0  0  0  0
  6 16  1  0  0  0  0
  6 17  1  0  0  0  0
  7 20  1  0  0  0  0
  7 21  1  0  0  0  0
  7 41  1  0  0  0  0
  8  9  1  0  0  0  0
  8 10  1  0  0  0  0
  8 25  1  0  0  0  0
  9 10  1  0  0  0  0
  9 26  1  0  0  0  0
  9 27  1  0  0  0  0
 10 28  1  0  0  0  0
 10 29  1  0  0  0  0
 11 13  1  0  0  0  0
 11 14  2  0  0  0  0
 12 18  2  0  0  0  0
 12 30  1  0  0  0  0
 13 19  1  0  0  0  0
 13 22  2  0  0  0  0
 14 15  1  0  0  0  0
 14 31  1  0  0  0  0
 15 23  2  0  0  0  0
 16 20  1  0  0  0  0
 16 32  1  0  0  0  0
 16 33  1  0  0  0  0
 17 21  1  0  0  0  0
 17 34  1  0  0  0  0
 17 35  1  0  0  0  0
 18 19  1  0  0  0  0
 18 24  1  0  0  0  0
 20 36  1  0  0  0  0
 20 37  1  0  0  0  0
 21 38  1  0  0  0  0
 21 39  1  0  0  0  0
 22 23  1  0  0  0  0
 22 40  1  0  0  0  0
M  END
$$$$
119182
 OpenBabel02181314303D

 31 33  0  0  1  0  0  0  0  0999 V2000
    1.5454    0.7551    9.1808 Cl  0  0  0  0  0  0  0  0  0  0  0  0
    1.6245    1.4641    2.6125 F   0  0  0  0  0  0  0  0  0  0  0  0
    0.2713   -1.3200    2.6977 O   0  0  0  0  0  0  0  0  0  0  0  0
   -1.8890    1.1028    2.4805 O   0  0  0  0  0  0  0  0  0  0  0  0
    1.6237   -0.4099    0.4181 O   0  0  0  0  0  0  0  0  0  0  0  0
    1.9006   -0.6408    4.2850 N   0  0  0  0  0  0  0  0  0  0  0  0
    4.0879   -1.1098    4.3753 N   0  0  0  0  0  0  0  0  0  0  0  0
    1.6672    0.0421    6.6393 N   0  0  0  0  0  0  0  0  0  0  0  0
    3.6935   -0.0358    7.8587 N   0  0  0  0  0  0  0  0  0  0  0  0
    5.6800   -0.6969    6.8607 N   0  0  0  0  0  0  0  0  0  0  0  0
    0.5852   -0.4012    3.7499 C   0  0  1  0  0  0  0  0  0  0  0  0
   -0.5758    0.8298    2.0199 C   0  0  1  0  0  0  0  0  0  0  0  0
    0.4412    1.0150    3.1525 C   0  0  2  0  0  0  0  0  0  0  0  0
   -0.4529   -0.6669    1.6529 C   0  0  1  0  0  0  0  0  0  0  0  0
    0.2989   -0.9233    0.3291 C   0  0  0  0  0  0  0  0  0  0  0  0
    2.3243   -0.4032    5.5377 C   0  0  0  0  0  0  0  0  0  0  0  0
    2.9859   -1.0807    3.6035 C   0  0  0  0  0  0  0  0  0  0  0  0
    3.6862   -0.6829    5.5796 C   0  0  0  0  0  0  0  0  0  0  0  0
    4.3915   -0.4802    6.7765 C   0  0  0  0  0  0  0  0  0  0  0  0
    2.3544    0.2179    7.8018 C   0  0  0  0  0  0  0  0  0  0  0  0
   -0.1677   -0.5503    4.5321 H   0  0  0  0  0  0  0  0  0  0  0  0
   -0.3673    1.4883    1.1698 H   0  0  0  0  0  0  0  0  0  0  0  0
    0.0919    1.7269    3.9068 H   0  0  0  0  0  0  0  0  0  0  0  0
   -1.4421   -1.1292    1.5809 H   0  0  0  0  0  0  0  0  0  0  0  0
    0.3455   -1.9964    0.1292 H   0  0  0  0  0  0  0  0  0  0  0  0
   -0.2230   -0.4398   -0.4995 H   0  0  0  0  0  0  0  0  0  0  0  0
    2.9897   -1.3455    2.6171 H   0  0  0  0  0  0  0  0  0  0  0  0
   -1.9933    2.0801    2.4561 H   0  0  0  0  0  0  0  0  0  0  0  0
    1.9964   -0.5512   -0.4817 H   0  0  0  0  0  0  0  0  0  0  0  0
    6.1342   -0.5235    7.6594 H   0  0  0  0  0  0  0  0  0  0  0  0
    6.1507   -1.0206    6.1197 H   0  0  0  0  0  0  0  0  0  0  0  0
  1 20  1  0  0  0  0
  3 11  1  0  0  0  0
  3 14  1  0  0  0  0
  4 28  1  0  0  0  0
  5 15  1  0  0  0  0
  5 29  1  0  0  0  0
  6 16  1  0  0  0  0
  6 17  1  0  0  0  0
  7 17  2  0  0  0  0
  7 18  1  0  0  0  0
  8 16  2  0  0  0  0
  8 20  1  0  0  0  0
  9 19  1  0  0  0  0
  9 20  2  0  0  0  0
 10 19  1  0  0  0  0
 10 30  1  0  0  0  0
 10 31  1  0  0  0  0
 11  6  1  0  0  0  0
 11 13  1  0  0  0  0
 11 21  1  1  0  0  0
 12  4  1  0  0  0  0
 12 13  1  0  0  0  0
 12 14  1  0  0  0  0
 12 22  1  6  0  0  0
 13  2  1  0  0  0  0
 13 23  1  1  0  0  0
 14 15  1  0  0  0  0
 14 24  1  6  0  0  0
 15 25  1  0  0  0  0
 15 26  1  0  0  0  0
 16 18  1  0  0  0  0
 17 27  1  0  0  0  0
 18 19  2  0  0  0  0
M  END
$$$$
5281707
 OpenBabel02181314303D

 28 31  0  0  0  0  0  0  0  0999 V2000
   -5.0992    0.9224    0.0000 O   0  0  0  0  0  0  0  0  0  0  0  0
   -2.7322   -2.4222   -0.0000 O   0  0  0  0  0  0  0  0  0  0  0  0
   -4.6412   -3.6457   -0.0000 O   0  0  0  0  0  0  0  0  0  0  0  0
   -9.8781    0.5914    0.0000 O   0  0  0  0  0  0  0  0  0  0  0  0
    1.2813    0.0394   -0.0000 O   0  0  0  0  0  0  0  0  0  0  0  0
   -4.8313   -1.3241   -0.0000 C   0  0  0  0  0  0  0  0  0  0  0  0
   -4.1885   -0.0863    0.0000 C   0  0  0  0  0  0  0  0  0  0  0  0
   -6.1891   -1.0563    0.0000 C   0  0  0  0  0  0  0  0  0  0  0  0
   -2.7864   -0.0020   -0.0000 C   0  0  0  0  0  0  0  0  0  0  0  0
   -6.3202    0.3342    0.0000 C   0  0  0  0  0  0  0  0  0  0  0  0
   -2.0619   -1.2263   -0.0000 C   0  0  0  0  0  0  0  0  0  0  0  0
   -4.0962   -2.5202   -0.0000 C   0  0  0  0  0  0  0  0  0  0  0  0
   -7.3048   -1.9053    0.0000 C   0  0  0  0  0  0  0  0  0  0  0  0
   -2.0979    1.2263   -0.0000 C   0  0  0  0  0  0  0  0  0  0  0  0
   -7.5922    0.9311    0.0000 C   0  0  0  0  0  0  0  0  0  0  0  0
   -0.6565   -1.2076   -0.0000 C   0  0  0  0  0  0  0  0  0  0  0  0
   -8.5838   -1.3171    0.0000 C   0  0  0  0  0  0  0  0  0  0  0  0
   -8.7292    0.0911    0.0000 C   0  0  0  0  0  0  0  0  0  0  0  0
   -0.6921    1.2357    0.0000 C   0  0  0  0  0  0  0  0  0  0  0  0
    0.0281    0.0234    0.0000 C   0  0  0  0  0  0  0  0  0  0  0  0
   -7.1966   -2.9206   -0.0000 H   0  0  0  0  0  0  0  0  0  0  0  0
   -2.6089    2.1130    0.0000 H   0  0  0  0  0  0  0  0  0  0  0  0
   -7.6831    1.9500    0.0000 H   0  0  0  0  0  0  0  0  0  0  0  0
   -0.1388   -2.0903   -0.0000 H   0  0  0  0  0  0  0  0  0  0  0  0
   -9.4075   -1.9219    0.0000 H   0  0  0  0  0  0  0  0  0  0  0  0
   -0.1965    2.1300   -0.0000 H   0  0  0  0  0  0  0  0  0  0  0  0
  -10.5853    0.0668    0.0000 H   0  0  0  0  0  0  0  0  0  0  0  0
    1.7133    0.8061    0.0000 H   0  0  0  0  0  0  0  0  0  0  0  0
  1  7  1  0  0  0  0
  1 10  1  0  0  0  0
  2 11  1  0  0  0  0
  2 12  1  0  0  0  0
  3 12  2  0  0  0  0
  4 18  1  0  0  0  0
  4 27  1  0  0  0  0
  5 20  1  0  0  0  0
  5 28  1  0  0  0  0
  6  7  2  0  0  0  0
  6  8  1  0  0  0  0
  6 12  1  0  0  0  0
  7  9  1  0  0  0  0
  8 10  2  0  0  0  0
  8 13  1  0  0  0  0
  9 11  2  0  0  0  0
  9 14  1  0  0  0  0
 10 15  1  0  0  0  0
 11 16  1  0  0  0  0
 13 17  2  0  0  0  0
 13 21  1  0  0  0  0
 14 19  2  0  0  0  0
 14 22  1  0  0  0  0
 15 18  2  0  0  0  0
 15 23  1  0  0  0  0
 16 20  2  0  0  0  0
 16 24  1  0  0  0  0
 17 18  1  0  0  0  0
 17 25  1  0  0  0  0
 19 20  1  0  0  0  0
 19 26  1  0  0  0  0
M  END
$$$$
904818-54-8.mol
 OpenBabel02181314303D

 52 55  0  0  1  0  0  0  0  0999 V2000
   -2.7033   -0.0897   -0.0071 C   0  0  0  0  0  0  0  0  0  0  0  0
   -0.7559    1.3419    0.0364 C   0  0  0  0  0  0  0  0  0  0  0  0
   -2.1542    1.2128    0.0142 C   0  0  0  0  0  0  0  0  0  0  0  0
    0.0614    0.2319   -0.0052 C   0  0  0  0  0  0  0  0  0  0  0  0
   -0.0145    2.3449    0.0964 O   0  0  0  0  0  0  0  0  0  0  0  0
    1.2454    0.6156    0.0257 O   0  0  0  0  0  0  0  0  0  0  0  0
    1.2710    1.9510    0.1063 C   0  0  0  0  0  0  0  0  0  0  0  0
   -1.8737   -1.2435   -0.0027 C   0  0  0  0  0  0  0  0  0  0  0  0
   -0.4637   -1.0634   -0.0538 C   0  0  0  0  0  0  0  0  0  0  0  0
   -2.4826   -2.3697    0.0893 O   0  0  0  0  0  0  0  0  0  0  0  0
   -2.1626   -3.5880    0.3419 C   0  0  0  0  0  0  0  0  0  0  0  0
   -3.1641   -4.5915    0.5659 C   0  0  0  0  0  0  0  0  0  0  0  0
   -2.6685   -5.8783    0.9413 C   0  0  0  0  0  0  0  0  0  0  0  0
   -1.2961   -6.1578    1.0536 C   0  0  0  0  0  0  0  0  0  0  0  0
   -0.3801   -5.1409    0.7814 C   0  0  0  0  0  0  0  0  0  0  0  0
   -0.8483   -3.9224    0.4513 N   0  0  0  0  0  0  0  0  0  0  0  0
   -4.5648   -4.3380    0.4690 C   0  0  0  0  0  0  0  0  0  0  0  0
   -5.4090   -5.3651    0.9558 N   0  0  0  0  0  0  0  0  0  0  0  0
   -4.8551   -3.2031   -0.0515 O   0  0  0  0  0  0  0  0  0  0  0  0
   -6.6043   -5.1080    1.6114 C   0  0  0  0  0  0  0  0  0  0  0  0
   -7.4920   -6.2941    1.5526 C   0  0  0  0  0  0  0  0  0  0  0  0
   -7.2881   -7.4060    2.4065 C   0  0  0  0  0  0  0  0  0  0  0  0
   -8.5645   -6.3319    0.6299 C   0  0  0  0  0  0  0  0  0  0  0  0
   -9.4070   -7.4535    0.5507 C   0  0  0  0  0  0  0  0  0  0  0  0
   -9.1761   -8.5721    1.3734 C   0  0  0  0  0  0  0  0  0  0  0  0
   -8.1369   -8.5239    2.3292 C   0  0  0  0  0  0  0  0  0  0  0  0
   -6.3114   -7.4306    3.2760 F   0  0  0  0  0  0  0  0  0  0  0  0
   -9.8791   -9.6173    1.1735 O   0  0  0  0  0  0  0  0  0  0  0  0
   -9.4213  -10.8623    0.9220 C   0  0  2  0  0  0  0  0  0  0  0  0
   -8.6892  -10.8934   -0.4511 C   0  0  0  0  0  0  0  0  0  0  0  0
  -10.5286  -11.8020    0.9430 C   0  0  0  0  0  0  0  0  0  0  0  0
  -10.4879  -12.8159    1.6488 O   0  0  0  0  0  0  0  0  0  0  0  0
  -11.5119  -11.6154    0.2142 O   0  0  0  0  0  0  0  0  0  0  0  0
   -3.7228   -0.1903   -0.0065 H   0  0  0  0  0  0  0  0  0  0  0  0
   -2.7544    2.0397    0.0261 H   0  0  0  0  0  0  0  0  0  0  0  0
    1.8092    2.3668   -0.7486 H   0  0  0  0  0  0  0  0  0  0  0  0
    1.7627    2.2602    1.0330 H   0  0  0  0  0  0  0  0  0  0  0  0
    0.1929   -1.8356   -0.1151 H   0  0  0  0  0  0  0  0  0  0  0  0
   -3.2944   -6.6559    1.1520 H   0  0  0  0  0  0  0  0  0  0  0  0
   -0.9686   -7.0857    1.3307 H   0  0  0  0  0  0  0  0  0  0  0  0
    0.6265   -5.3037    0.8383 H   0  0  0  0  0  0  0  0  0  0  0  0
   -5.1309   -6.2421    0.8089 H   0  0  0  0  0  0  0  0  0  0  0  0
   -6.3838   -4.8590    2.6520 H   0  0  0  0  0  0  0  0  0  0  0  0
   -7.0991   -4.2376    1.1713 H   0  0  0  0  0  0  0  0  0  0  0  0
   -8.7308   -5.5473   -0.0054 H   0  0  0  0  0  0  0  0  0  0  0  0
  -10.1675   -7.4642   -0.1345 H   0  0  0  0  0  0  0  0  0  0  0  0
   -7.9888   -9.3105    2.9659 H   0  0  0  0  0  0  0  0  0  0  0  0
   -8.7023  -11.1667    1.6909 H   0  0  0  0  0  0  0  0  0  0  0  0
   -9.3647  -10.5943   -1.2566 H   0  0  0  0  0  0  0  0  0  0  0  0
   -7.8437  -10.2012   -0.4443 H   0  0  0  0  0  0  0  0  0  0  0  0
   -8.3038  -11.8921   -0.6616 H   0  0  0  0  0  0  0  0  0  0  0  0
  -12.0393  -12.3048    0.1828 H   0  0  0  0  0  0  0  0  0  0  0  0
  1 34  1  0  0  0  0
  2  3  1  0  0  0  0
  2  4  2  0  0  0  0
  3  1  2  0  0  0  0
  3 35  1  0  0  0  0
  4  9  1  0  0  0  0
  5  2  1  0  0  0  0
  6  4  1  0  0  0  0
  6  7  1  0  0  0  0
  7  5  1  0  0  0  0
  7 36  1  0  0  0  0
  7 37  1  0  0  0  0
  8  1  1  0  0  0  0
  8 10  1  0  0  0  0
  9  8  2  0  0  0  0
  9 38  1  0  0  0  0
 10 11  1  0  0  0  0
 12 11  1  0  0  0  0
 12 13  2  0  0  0  0
 12 17  1  0  0  0  0
 13 14  1  0  0  0  0
 13 39  1  0  0  0  0
 14 15  2  0  0  0  0
 14 40  1  0  0  0  0
 15 16  1  0  0  0  0
 15 41  1  0  0  0  0
 16 11  2  0  0  0  0
 17 18  1  0  0  0  0
 17 19  2  0  0  0  0
 18 20  1  0  0  0  0
 18 42  1  0  0  0  0
 20 21  1  0  0  0  0
 20 43  1  0  0  0  0
 20 44  1  0  0  0  0
 21 23  1  0  0  0  0
 22 21  2  0  0  0  0
 22 26  1  0  0  0  0
 22 27  1  0  0  0  0
 23 24  2  0  0  0  0
 23 45  1  0  0  0  0
 24 25  1  0  0  0  0
 24 46  1  0  0  0  0
 25 26  2  0  0  0  0
 25 28  1  0  0  0  0
 26 47  1  0  0  0  0
 29 28  1  0  0  0  0
 29 30  1  0  0  0  0
 29 31  1  0  0  0  0
 29 48  1  1  0  0  0
 30 49  1  0  0  0  0
 30 50  1  0  0  0  0
 30 51  1  0  0  0  0
 31 32  2  0  0  0  0
 31 33  1  0  0  0  0
 33 52  1  0  0  0  0
M  END
$$$$
5281708
 OpenBabel02181314303D

 29 31  0  0  0  0  0  0  0  0999 V2000
    3.5312   -1.1230   -0.0000 O   0  0  0  0  0  0  0  0  0  0  0  0
    1.6575    2.3440    0.0000 O   0  0  0  0  0  0  0  0  0  0  0  0
    7.6532    1.1634    0.0000 O   0  0  0  0  0  0  0  0  0  0  0  0
   -4.2361   -0.1072    0.0000 O   0  0  0  0  0  0  0  0  0  0  0  0
    3.5605    1.2607    0.0000 C   0  0  0  0  0  0  0  0  0  0  0  0
    1.3918    0.0611    0.0000 C   0  0  0  0  0  0  0  0  0  0  0  0
    4.2527    0.0268    0.0000 C   0  0  0  0  0  0  0  0  0  0  0  0
    2.1680    1.2350    0.0000 C   0  0  0  0  0  0  0  0  0  0  0  0
   -0.0837    0.0204    0.0000 C   0  0  0  0  0  0  0  0  0  0  0  0
    2.1687   -1.1367   -0.0000 C   0  0  0  0  0  0  0  0  0  0  0  0
    4.3264    2.4568    0.0000 C   0  0  0  0  0  0  0  0  0  0  0  0
    5.6613   -0.0147    0.0000 C   0  0  0  0  0  0  0  0  0  0  0  0
   -0.9129    1.1870   -0.0000 C   0  0  0  0  0  0  0  0  0  0  0  0
   -0.8181   -1.2066    0.0000 C   0  0  0  0  0  0  0  0  0  0  0  0
    6.3993    1.1851    0.0000 C   0  0  0  0  0  0  0  0  0  0  0  0
    5.7285    2.4206    0.0000 C   0  0  0  0  0  0  0  0  0  0  0  0
   -2.3161    1.1476    0.0000 C   0  0  0  0  0  0  0  0  0  0  0  0
   -2.2263   -1.2635   -0.0000 C   0  0  0  0  0  0  0  0  0  0  0  0
   -2.9813   -0.0819    0.0000 C   0  0  0  0  0  0  0  0  0  0  0  0
    1.7604   -2.0664   -0.0000 H   0  0  0  0  0  0  0  0  0  0  0  0
    3.8726    3.3738    0.0000 H   0  0  0  0  0  0  0  0  0  0  0  0
    6.1452   -0.9160    0.0000 H   0  0  0  0  0  0  0  0  0  0  0  0
   -0.5502    2.1288   -0.0000 H   0  0  0  0  0  0  0  0  0  0  0  0
   -0.3578   -2.1126    0.0000 H   0  0  0  0  0  0  0  0  0  0  0  0
    6.2529    3.2990    0.0000 H   0  0  0  0  0  0  0  0  0  0  0  0
   -2.8478    2.0232   -0.0000 H   0  0  0  0  0  0  0  0  0  0  0  0
   -2.6997   -2.1706    0.0000 H   0  0  0  0  0  0  0  0  0  0  0  0
    8.1073    1.9188    0.0000 H   0  0  0  0  0  0  0  0  0  0  0  0
   -4.6682   -0.8726    0.0000 H   0  0  0  0  0  0  0  0  0  0  0  0
  1  7  1  0  0  0  0
  1 10  1  0  0  0  0
  2  8  2  0  0  0  0
  3 15  1  0  0  0  0
  3 28  1  0  0  0  0
  4 19  1  0  0  0  0
  4 29  1  0  0  0  0
  5  7  2  0  0  0  0
  5  8  1  0  0  0  0
  5 11  1  0  0  0  0
  6  8  1  0  0  0  0
  6  9  1  0  0  0  0
  6 10  2  0  0  0  0
  7 12  1  0  0  0  0
  9 13  2  0  0  0  0
  9 14  1  0  0  0  0
 10 20  1  0  0  0  0
 11 16  2  0  0  0  0
 11 21  1  0  0  0  0
 12 15  2  0  0  0  0
 12 22  1  0  0  0  0
 13 17  1  0  0  0  0
 13 23  1  0  0  0  0
 14 18  2  0  0  0  0
 14 24  1  0  0  0  0
 15 16  1  0  0  0  0
 16 25  1  0  0  0  0
 17 19  2  0  0  0  0
 17 26  1  0  0  0  0
 18 19  1  0  0  0  0
 18 27  1  0  0  0  0
M  END
$$$$
3062316
 OpenBabel02181314303D

 59 62  0  0  0  0  0  0  0  0999 V2000
   -0.0189   -9.4896    6.2297 Cl  0  0  0  0  0  0  0  0  0  0  0  0
   -2.4942   -7.7508    8.1510 S   0  0  0  0  0  0  0  0  0  0  0  0
    1.6271    0.1748   -0.0607 O   0  0  0  0  0  0  0  0  0  0  0  0
    0.2694   -9.2035   10.4272 O   0  0  0  0  0  0  0  0  0  0  0  0
   -1.5704   -0.4490    1.8812 N   0  0  0  0  0  0  0  0  0  0  0  0
   -3.3188   -1.7837    3.6080 N   0  0  0  0  0  0  0  0  0  0  0  0
   -2.4151   -1.6956    5.7617 N   0  0  0  0  0  0  0  0  0  0  0  0
   -2.0042   -3.5556    7.0755 N   0  0  0  0  0  0  0  0  0  0  0  0
   -2.6267   -5.6827    6.3776 N   0  0  0  0  0  0  0  0  0  0  0  0
   -0.7243   -6.0205    7.8138 N   0  0  0  0  0  0  0  0  0  0  0  0
   -0.8787  -10.4616    9.0751 N   0  0  0  0  0  0  0  0  0  0  0  0
   -1.7497   -1.9432    1.8431 C   0  0  0  0  0  0  0  0  0  0  0  0
   -2.1028    0.2057    3.1294 C   0  0  0  0  0  0  0  0  0  0  0  0
   -3.1550   -2.3786    2.3309 C   0  0  0  0  0  0  0  0  0  0  0  0
   -3.4777   -0.3724    3.5666 C   0  0  0  0  0  0  0  0  0  0  0  0
   -0.1684   -0.0039    1.5865 C   0  0  0  0  0  0  0  0  0  0  0  0
   -2.9882   -2.4279    4.7606 C   0  0  0  0  0  0  0  0  0  0  0  0
    0.3587   -0.4191    0.1930 C   0  0  0  0  0  0  0  0  0  0  0  0
   -3.1029   -3.8255    4.9766 C   0  0  0  0  0  0  0  0  0  0  0  0
   -2.5667   -4.3813    6.1561 C   0  0  0  0  0  0  0  0  0  0  0  0
   -1.9242   -2.2214    6.9073 C   0  0  0  0  0  0  0  0  0  0  0  0
   -1.3084   -1.3868    7.9446 C   0  0  0  0  0  0  0  0  0  0  0  0
   -1.9530   -6.3100    7.3229 C   0  0  0  0  0  0  0  0  0  0  0  0
   -0.9502   -8.0729    8.9244 C   0  0  0  0  0  0  0  0  0  0  0  0
   -1.6165  -10.8404    8.0191 C   0  0  0  0  0  0  0  0  0  0  0  0
   -0.1859   -6.9222    8.6774 C   0  0  0  0  0  0  0  0  0  0  0  0
   -2.6791  -11.7606    8.2487 C   0  0  0  0  0  0  0  0  0  0  0  0
   -0.5171   -9.2618    9.4833 C   0  0  0  0  0  0  0  0  0  0  0  0
   -1.4110  -10.3442    6.6977 C   0  0  0  0  0  0  0  0  0  0  0  0
   -3.6170  -12.0042    7.2176 C   0  0  0  0  0  0  0  0  0  0  0  0
   -2.8204  -12.4768    9.5457 C   0  0  0  0  0  0  0  0  0  0  0  0
   -2.3853  -10.5603    5.7044 C   0  0  0  0  0  0  0  0  0  0  0  0
   -3.4948  -11.3751    5.9688 C   0  0  0  0  0  0  0  0  0  0  0  0
   -0.9966   -2.4321    2.4711 H   0  0  0  0  0  0  0  0  0  0  0  0
   -1.6289   -2.3086    0.8217 H   0  0  0  0  0  0  0  0  0  0  0  0
   -2.2160    1.2795    2.9622 H   0  0  0  0  0  0  0  0  0  0  0  0
   -1.3938    0.0719    3.9537 H   0  0  0  0  0  0  0  0  0  0  0  0
   -3.9145   -2.0293    1.6222 H   0  0  0  0  0  0  0  0  0  0  0  0
   -3.2153   -3.4670    2.3196 H   0  0  0  0  0  0  0  0  0  0  0  0
   -3.7780    0.0552    4.5287 H   0  0  0  0  0  0  0  0  0  0  0  0
   -4.2501   -0.0725    2.8507 H   0  0  0  0  0  0  0  0  0  0  0  0
    0.5163   -0.3894    2.3493 H   0  0  0  0  0  0  0  0  0  0  0  0
   -0.1278    1.0884    1.6298 H   0  0  0  0  0  0  0  0  0  0  0  0
   -0.3440   -0.1039   -0.5804 H   0  0  0  0  0  0  0  0  0  0  0  0
    0.4869   -1.5010    0.1381 H   0  0  0  0  0  0  0  0  0  0  0  0
   -3.5512   -4.4383    4.2927 H   0  0  0  0  0  0  0  0  0  0  0  0
    1.4677    1.1409   -0.0220 H   0  0  0  0  0  0  0  0  0  0  0  0
   -3.1862   -6.1969    5.8310 H   0  0  0  0  0  0  0  0  0  0  0  0
   -2.0790   -1.0516    8.6392 H   0  0  0  0  0  0  0  0  0  0  0  0
   -0.5582   -1.9583    8.4958 H   0  0  0  0  0  0  0  0  0  0  0  0
   -0.8228   -0.5192    7.4964 H   0  0  0  0  0  0  0  0  0  0  0  0
    0.7529   -6.7898    9.0588 H   0  0  0  0  0  0  0  0  0  0  0  0
   -0.6086  -11.1110    9.6782 H   0  0  0  0  0  0  0  0  0  0  0  0
   -4.4023  -12.6428    7.3653 H   0  0  0  0  0  0  0  0  0  0  0  0
   -3.7388  -13.0646    9.6015 H   0  0  0  0  0  0  0  0  0  0  0  0
   -2.8264  -11.7701   10.3769 H   0  0  0  0  0  0  0  0  0  0  0  0
   -1.9762  -13.1588    9.6664 H   0  0  0  0  0  0  0  0  0  0  0  0
   -2.2941  -10.1292    4.7804 H   0  0  0  0  0  0  0  0  0  0  0  0
   -4.2026  -11.5263    5.2465 H   0  0  0  0  0  0  0  0  0  0  0  0
  1 29  1  0  0  0  0
  2 23  1  0  0  0  0
  2 24  1  0  0  0  0
  3 18  1  0  0  0  0
  3 47  1  0  0  0  0
  4 28  2  0  0  0  0
  5 12  1  0  0  0  0
  5 13  1  0  0  0  0
  5 16  1  0  0  0  0
  6 14  1  0  0  0  0
  6 15  1  0  0  0  0
  6 17  1  0  0  0  0
  7 17  2  0  0  0  0
  7 21  1  0  0  0  0
  8 20  1  0  0  0  0
  8 21  2  0  0  0  0
  9 20  1  0  0  0  0
  9 23  1  0  0  0  0
  9 48  1  0  0  0  0
 10 23  2  0  0  0  0
 10 26  1  0  0  0  0
 11 25  1  0  0  0  0
 11 28  1  0  0  0  0
 11 53  1  0  0  0  0
 12 14  1  0  0  0  0
 12 34  1  0  0  0  0
 12 35  1  0  0  0  0
 13 15  1  0  0  0  0
 13 36  1  0  0  0  0
 13 37  1  0  0  0  0
 14 38  1  0  0  0  0
 14 39  1  0  0  0  0
 15 40  1  0  0  0  0
 15 41  1  0  0  0  0
 16 18  1  0  0  0  0
 16 42  1  0  0  0  0
 16 43  1  0  0  0  0
 17 19  1  0  0  0  0
 18 44  1  0  0  0  0
 18 45  1  0  0  0  0
 19 20  2  0  0  0  0
 19 46  1  0  0  0  0
 21 22  1  0  0  0  0
 22 49  1  0  0  0  0
 22 50  1  0  0  0  0
 22 51  1  0  0  0  0
 24 26  2  0  0  0  0
 24 28  1  0  0  0  0
 25 27  2  0  0  0  0
 25 29  1  0  0  0  0
 26 52  1  0  0  0  0
 27 30  1  0  0  0  0
 27 31  1  0  0  0  0
 29 32  2  0  0  0  0
 30 33  2  0  0  0  0
 30 54  1  0  0  0  0
 31 55  1  0  0  0  0
 31 56  1  0  0  0  0
 31 57  1  0  0  0  0
 32 33  1  0  0  0  0
 32 58  1  0  0  0  0
 33 59  1  0  0  0  0
M  END
$$$$
443294
 OpenBabel02181314303D

 58 61  0  0  1  0  0  0  0  0999 V2000
    3.8485   -2.0850   -1.5953 S   0  0  0  0  0  0  0  0  0  0  0  0
   -0.0333    0.1998    2.4727 O   0  0  0  0  0  0  0  0  0  0  0  0
   -0.4476    0.2088    0.2029 O   0  0  0  0  0  0  0  0  0  0  0  0
   -1.3488    4.1666    2.8789 O   0  0  0  0  0  0  0  0  0  0  0  0
   -1.2417    2.9917    0.3211 O   0  0  0  0  0  0  0  0  0  0  0  0
    0.2278    3.0381    4.8714 O   0  0  0  0  0  0  0  0  0  0  0  0
   -0.1377   -0.9269    4.8999 O   0  0  0  0  0  0  0  0  0  0  0  0
    1.2769    0.4192    5.7494 O   0  0  0  0  0  0  0  0  0  0  0  0
    2.6123   -4.1408   -0.9263 N   0  0  0  0  0  0  0  0  0  0  0  0
    4.8740   -4.6121   -1.6230 N   0  0  0  0  0  0  0  0  0  0  0  0
    1.5692   -7.0698   -2.5968 N   0  0  0  0  0  0  0  0  0  0  0  0
   -0.5291    3.0438    2.6010 C   0  0  2  0  0  0  0  0  0  0  0  0
   -1.0902    2.1575    1.4611 C   0  0  2  0  0  0  0  0  0  0  0  0
   -0.3644    2.2051    3.8878 C   0  0  1  0  0  0  0  0  0  0  0  0
   -0.0939    0.9810    1.2495 C   0  0  1  0  0  0  0  0  0  0  0  0
    0.4950    0.9304    3.6134 C   0  0  1  0  0  0  0  0  0  0  0  0
    0.1843   -0.8173   -0.2405 C   0  0  0  0  0  0  0  0  0  0  0  0
    0.5553    0.0929    4.7998 C   0  0  0  0  0  0  0  0  0  0  0  0
   -0.4270   -2.1073   -0.1214 C   0  0  0  0  0  0  0  0  0  0  0  0
    1.4781   -0.6810   -0.8196 C   0  0  0  0  0  0  0  0  0  0  0  0
    0.3180   -3.3004   -0.4340 C   0  0  0  0  0  0  0  0  0  0  0  0
    2.2031   -1.8627   -1.0228 C   0  0  0  0  0  0  0  0  0  0  0  0
    1.6913   -3.1441   -0.7746 C   0  0  0  0  0  0  0  0  0  0  0  0
   -0.3656   -4.6494   -0.4270 C   0  0  0  0  0  0  0  0  0  0  0  0
   -1.8421   -2.1897    0.3721 C   0  0  0  0  0  0  0  0  0  0  0  0
    2.1088    0.6025   -1.2254 C   0  0  0  0  0  0  0  0  0  0  0  0
    0.3476   -5.8797   -0.8912 C   0  0  0  0  0  0  0  0  0  0  0  0
    3.8495   -3.8210   -1.3710 C   0  0  0  0  0  0  0  0  0  0  0  0
    0.5220   -7.0010   -0.0449 C   0  0  0  0  0  0  0  0  0  0  0  0
    0.8568   -5.9806   -2.2098 C   0  0  0  0  0  0  0  0  0  0  0  0
    1.2458   -8.1266   -0.4805 C   0  0  0  0  0  0  0  0  0  0  0  0
    5.0529   -5.8808   -1.0879 C   0  0  0  0  0  0  0  0  0  0  0  0
    1.7919   -8.1250   -1.7748 C   0  0  0  0  0  0  0  0  0  0  0  0
    0.4445    3.4443    2.2982 H   0  0  0  0  0  0  0  0  0  0  0  0
   -2.0766    1.7660    1.7281 H   0  0  0  0  0  0  0  0  0  0  0  0
   -1.3524    1.9072    4.2536 H   0  0  0  0  0  0  0  0  0  0  0  0
    0.8952    1.4040    1.0607 H   0  0  0  0  0  0  0  0  0  0  0  0
    1.5230    1.2273    3.3749 H   0  0  0  0  0  0  0  0  0  0  0  0
   -1.6739    4.5098    2.0208 H   0  0  0  0  0  0  0  0  0  0  0  0
   -1.3624    2.4061   -0.4564 H   0  0  0  0  0  0  0  0  0  0  0  0
    0.6743    2.4016    5.4544 H   0  0  0  0  0  0  0  0  0  0  0  0
   -0.7461   -4.8117    0.5850 H   0  0  0  0  0  0  0  0  0  0  0  0
   -1.2312   -4.5843   -1.0895 H   0  0  0  0  0  0  0  0  0  0  0  0
   -2.4393   -2.8825   -0.2184 H   0  0  0  0  0  0  0  0  0  0  0  0
   -2.3709   -1.2369    0.3212 H   0  0  0  0  0  0  0  0  0  0  0  0
   -1.8420   -2.5193    1.4121 H   0  0  0  0  0  0  0  0  0  0  0  0
    3.0195    0.7691   -0.6450 H   0  0  0  0  0  0  0  0  0  0  0  0
    1.4527    1.4619   -1.1020 H   0  0  0  0  0  0  0  0  0  0  0  0
    2.3703    0.5600   -2.2841 H   0  0  0  0  0  0  0  0  0  0  0  0
   -0.0284   -1.3208    5.6674 H   0  0  0  0  0  0  0  0  0  0  0  0
    0.1220   -7.0091    0.8963 H   0  0  0  0  0  0  0  0  0  0  0  0
    0.7263   -5.2196   -2.8792 H   0  0  0  0  0  0  0  0  0  0  0  0
    5.5558   -4.2725   -2.1661 H   0  0  0  0  0  0  0  0  0  0  0  0
    1.3746   -8.9325    0.1352 H   0  0  0  0  0  0  0  0  0  0  0  0
    5.6678   -6.4683   -1.7702 H   0  0  0  0  0  0  0  0  0  0  0  0
    4.1117   -6.4094   -0.9266 H   0  0  0  0  0  0  0  0  0  0  0  0
    5.5793   -5.7905   -0.1363 H   0  0  0  0  0  0  0  0  0  0  0  0
    2.3520   -8.9140   -2.1023 H   0  0  0  0  0  0  0  0  0  0  0  0
  1 22  1  0  0  0  0
  1 28  1  0  0  0  0
  2 15  1  0  0  0  0
  2 16  1  0  0  0  0
  3 17  1  0  0  0  0
  4 39  1  0  0  0  0
  5 40  1  0  0  0  0
  6 41  1  0  0  0  0
  7 18  1  0  0  0  0
  7 50  1  0  0  0  0
  8 18  2  0  0  0  0
  9 23  1  0  0  0  0
  9 28  2  0  0  0  0
 10 28  1  0  0  0  0
 10 32  1  0  0  0  0
 10 53  1  0  0  0  0
 11 30  1  0  0  0  0
 11 33  2  0  0  0  0
 12  4  1  0  0  0  0
 12 13  1  0  0  0  0
 12 14  1  0  0  0  0
 12 34  1  6  0  0  0
 13  5  1  0  0  0  0
 13 15  1  0  0  0  0
 13 35  1  1  0  0  0
 14  6  1  0  0  0  0
 14 16  1  0  0  0  0
 14 36  1  1  0  0  0
 15  3  1  0  0  0  0
 15 37  1  6  0  0  0
 16 18  1  0  0  0  0
 16 38  1  6  0  0  0
 17 19  1  0  0  0  0
 17 20  2  0  0  0  0
 19 21  2  0  0  0  0
 19 25  1  0  0  0  0
 20 22  1  0  0  0  0
 20 26  1  0  0  0  0
 21 23  1  0  0  0  0
 21 24  1  0  0  0  0
 22 23  2  0  0  0  0
 24 27  1  0  0  0  0
 24 42  1  0  0  0  0
 24 43  1  0  0  0  0
 25 44  1  0  0  0  0
 25 45  1  0  0  0  0
 25 46  1  0  0  0  0
 26 47  1  0  0  0  0
 26 48  1  0  0  0  0
 26 49  1  0  0  0  0
 27 29  1  0  0  0  0
 27 30  2  0  0  0  0
 29 31  2  0  0  0  0
 29 51  1  0  0  0  0
 30 52  1  0  0  0  0
 31 33  1  0  0  0  0
 31 54  1  0  0  0  0
 32 55  1  0  0  0  0
 32 56  1  0  0  0  0
 32 57  1  0  0  0  0
 33 58  1  0  0  0  0
M  END
$$$$
443293
 OpenBabel02181314303D

 42 44  0  0  0  0  0  0  0  0999 V2000
   -0.6214   -1.1397    6.3434 S   0  0  0  0  0  0  0  0  0  0  0  0
   -0.2697   -0.4232   -0.3411 S   0  0  0  0  0  0  0  0  0  0  0  0
   -0.5098   -0.5762    1.2629 O   0  0  0  0  0  0  0  0  0  0  0  0
   -1.2348   -1.4851   -1.0916 O   0  0  0  0  0  0  0  0  0  0  0  0
    1.2425   -0.7910   -0.7278 O   0  0  0  0  0  0  0  0  0  0  0  0
   -0.6618    1.0366   -0.8738 O   0  0  0  0  0  0  0  0  0  0  0  0
    0.9515    0.7861    6.3458 N   0  0  0  0  0  0  0  0  0  0  0  0
    0.5029   -0.0059    8.5706 N   0  0  0  0  0  0  0  0  0  0  0  0
    1.1487    4.1394    7.6645 N   0  0  0  0  0  0  0  0  0  0  0  0
    1.0697    1.4560    3.9614 C   0  0  0  0  0  0  0  0  0  0  0  0
    0.7331    1.0532    2.6169 C   0  0  0  0  0  0  0  0  0  0  0  0
    0.6384    0.6254    5.0290 C   0  0  0  0  0  0  0  0  0  0  0  0
   -0.2089   -0.4612    4.7750 C   0  0  0  0  0  0  0  0  0  0  0  0
   -0.6077   -0.8489    3.4874 C   0  0  0  0  0  0  0  0  0  0  0  0
    1.8240    2.7428    4.2116 C   0  0  0  0  0  0  0  0  0  0  0  0
   -0.1085   -0.0934    2.3858 C   0  0  0  0  0  0  0  0  0  0  0  0
    1.2278    1.8364    1.4424 C   0  0  0  0  0  0  0  0  0  0  0  0
    2.0284    3.3148    5.5772 C   0  0  0  0  0  0  0  0  0  0  0  0
   -1.4940   -2.0454    3.3591 C   0  0  0  0  0  0  0  0  0  0  0  0
    0.3778   -0.0296    7.2573 C   0  0  0  0  0  0  0  0  0  0  0  0
    3.3280    3.5963    6.0653 C   0  0  0  0  0  0  0  0  0  0  0  0
    0.9371    3.6486    6.4160 C   0  0  0  0  0  0  0  0  0  0  0  0
    3.5164    4.1254    7.3541 C   0  0  0  0  0  0  0  0  0  0  0  0
    1.5744    0.5565    9.2550 C   0  0  0  0  0  0  0  0  0  0  0  0
    2.3911    4.3718    8.1574 C   0  0  0  0  0  0  0  0  0  0  0  0
    2.8042    2.6159    3.7455 H   0  0  0  0  0  0  0  0  0  0  0  0
    1.2990    3.5354    3.6718 H   0  0  0  0  0  0  0  0  0  0  0  0
    1.7329    1.1845    0.7374 H   0  0  0  0  0  0  0  0  0  0  0  0
    1.9597    2.6056    1.6639 H   0  0  0  0  0  0  0  0  0  0  0  0
    0.3863    2.3388    0.9686 H   0  0  0  0  0  0  0  0  0  0  0  0
   -1.9783   -2.1165    2.3850 H   0  0  0  0  0  0  0  0  0  0  0  0
   -2.2925   -2.0210    4.1030 H   0  0  0  0  0  0  0  0  0  0  0  0
   -0.9006   -2.9490    3.5114 H   0  0  0  0  0  0  0  0  0  0  0  0
    4.1511    3.4269    5.4819 H   0  0  0  0  0  0  0  0  0  0  0  0
   -0.0248    3.5012    6.1043 H   0  0  0  0  0  0  0  0  0  0  0  0
   -0.1567   -0.4349    9.0767 H   0  0  0  0  0  0  0  0  0  0  0  0
    4.4570    4.3283    7.6997 H   0  0  0  0  0  0  0  0  0  0  0  0
    1.2334    0.9016   10.2312 H   0  0  0  0  0  0  0  0  0  0  0  0
    2.0220    1.4012    8.7274 H   0  0  0  0  0  0  0  0  0  0  0  0
    2.3353   -0.2111    9.4035 H   0  0  0  0  0  0  0  0  0  0  0  0
    2.5025    4.7288    9.1076 H   0  0  0  0  0  0  0  0  0  0  0  0
   -1.9089   -1.1960   -1.5785 H   0  0  0  0  0  0  0  0  0  0  0  0
  1 13  1  0  0  0  0
  1 20  1  0  0  0  0
  2  3  1  0  0  0  0
  2  4  1  0  0  0  0
  2  5  2  0  0  0  0
  2  6  2  0  0  0  0
  3 16  1  0  0  0  0
  4 42  1  0  0  0  0
  7 12  1  0  0  0  0
  7 20  2  0  0  0  0
  8 20  1  0  0  0  0
  8 24  1  0  0  0  0
  8 36  1  0  0  0  0
  9 22  1  0  0  0  0
  9 25  2  0  0  0  0
 10 11  2  0  0  0  0
 10 12  1  0  0  0  0
 10 15  1  0  0  0  0
 11 16  1  0  0  0  0
 11 17  1  0  0  0  0
 12 13  2  0  0  0  0
 13 14  1  0  0  0  0
 14 16  2  0  0  0  0
 14 19  1  0  0  0  0
 15 18  1  0  0  0  0
 15 26  1  0  0  0  0
 15 27  1  0  0  0  0
 17 28  1  0  0  0  0
 17 29  1  0  0  0  0
 17 30  1  0  0  0  0
 18 21  1  0  0  0  0
 18 22  2  0  0  0  0
 19 31  1  0  0  0  0
 19 32  1  0  0  0  0
 19 33  1  0  0  0  0
 21 23  2  0  0  0  0
 21 34  1  0  0  0  0
 22 35  1  0  0  0  0
 23 25  1  0  0  0  0
 23 37  1  0  0  0  0
 24 38  1  0  0  0  0
 24 39  1  0  0  0  0
 24 40  1  0  0  0  0
 25 41  1  0  0  0  0
M  END
$$$$
71188
 OpenBabel02181314303D

 48 51  0  0  0  0  0  0  0  0999 V2000
   -2.6130    4.6807    2.6136 F   0  0  0  0  0  0  0  0  0  0  0  0
   -0.2997    7.5107    5.8403 O   0  0  0  0  0  0  0  0  0  0  0  0
    3.4379    8.8574    6.4740 O   0  0  0  0  0  0  0  0  0  0  0  0
    1.4411    9.0075    7.0682 O   0  0  0  0  0  0  0  0  0  0  0  0
    2.6505    6.0261    3.5589 N   0  0  0  0  0  0  0  0  0  0  0  0
   -0.5115    3.2037    1.1630 N   0  0  0  0  0  0  0  0  0  0  0  0
   -0.7798    0.8888   -0.6126 N   0  0  0  0  0  0  0  0  0  0  0  0
    3.7760    5.5256    2.7860 C   0  0  0  0  0  0  0  0  0  0  0  0
    4.0601    4.0056    2.7758 C   0  0  0  0  0  0  0  0  0  0  0  0
    5.0125    4.9454    3.5067 C   0  0  0  0  0  0  0  0  0  0  0  0
    1.3454    5.6370    3.3346 C   0  0  0  0  0  0  0  0  0  0  0  0
    2.9198    6.9683    4.5123 C   0  0  0  0  0  0  0  0  0  0  0  0
    0.4357    2.9807    0.1013 C   0  0  0  0  0  0  0  0  0  0  0  0
   -1.4679    2.1725    1.4254 C   0  0  0  0  0  0  0  0  0  0  0  0
    0.2954    6.1674    4.1354 C   0  0  0  0  0  0  0  0  0  0  0  0
   -0.3156    4.2294    2.0708 C   0  0  0  0  0  0  0  0  0  0  0  0
    0.9952    4.7158    2.3200 C   0  0  0  0  0  0  0  0  0  0  0  0
   -1.9433    1.4082    0.1633 C   0  0  0  0  0  0  0  0  0  0  0  0
    0.0093    2.0663   -1.0796 C   0  0  0  0  0  0  0  0  0  0  0  0
    1.9147    7.5246    5.3443 C   0  0  0  0  0  0  0  0  0  0  0  0
    0.6092    7.0816    5.1357 C   0  0  0  0  0  0  0  0  0  0  0  0
   -1.3389    4.8599    2.8344 C   0  0  0  0  0  0  0  0  0  0  0  0
   -1.0362    5.7671    3.8664 C   0  0  0  0  0  0  0  0  0  0  0  0
    0.0611   -0.1649    0.0604 C   0  0  0  0  0  0  0  0  0  0  0  0
   -0.7093   -1.4087    0.5583 C   0  0  0  0  0  0  0  0  0  0  0  0
    2.2673    8.4809    6.3164 C   0  0  0  0  0  0  0  0  0  0  0  0
    3.9908    6.0222    1.8363 H   0  0  0  0  0  0  0  0  0  0  0  0
    4.4043    3.6057    1.8192 H   0  0  0  0  0  0  0  0  0  0  0  0
    3.4205    3.3873    3.4090 H   0  0  0  0  0  0  0  0  0  0  0  0
    4.9744    4.8526    4.5930 H   0  0  0  0  0  0  0  0  0  0  0  0
    5.9781    5.0722    3.0147 H   0  0  0  0  0  0  0  0  0  0  0  0
    3.8882    7.2852    4.6277 H   0  0  0  0  0  0  0  0  0  0  0  0
   -2.3810    2.5110    1.9006 H   0  0  0  0  0  0  0  0  0  0  0  0
   -1.0184    1.4659    2.1272 H   0  0  0  0  0  0  0  0  0  0  0  0
    1.3239    2.5128    0.5394 H   0  0  0  0  0  0  0  0  0  0  0  0
    0.7475    3.9322   -0.3416 H   0  0  0  0  0  0  0  0  0  0  0  0
    1.7451    4.3819    1.7326 H   0  0  0  0  0  0  0  0  0  0  0  0
   -0.5929    2.6531   -1.7798 H   0  0  0  0  0  0  0  0  0  0  0  0
    0.8955    1.7434   -1.6351 H   0  0  0  0  0  0  0  0  0  0  0  0
   -2.6271    0.6036    0.4342 H   0  0  0  0  0  0  0  0  0  0  0  0
   -2.5276    2.0938   -0.4609 H   0  0  0  0  0  0  0  0  0  0  0  0
   -1.8106    6.1482    4.4193 H   0  0  0  0  0  0  0  0  0  0  0  0
    0.8100   -0.5161   -0.6540 H   0  0  0  0  0  0  0  0  0  0  0  0
    0.6063    0.2471    0.9132 H   0  0  0  0  0  0  0  0  0  0  0  0
   -0.0099   -2.1239    0.9946 H   0  0  0  0  0  0  0  0  0  0  0  0
   -1.4303   -1.1404    1.3314 H   0  0  0  0  0  0  0  0  0  0  0  0
   -1.2319   -1.8839   -0.2726 H   0  0  0  0  0  0  0  0  0  0  0  0
    3.5054    9.4505    7.1046 H   0  0  0  0  0  0  0  0  0  0  0  0
  1 22  1  0  0  0  0
  2 21  2  0  0  0  0
  3 26  1  0  0  0  0
  3 48  1  0  0  0  0
  4 26  2  0  0  0  0
  5  8  1  0  0  0  0
  5 11  1  0  0  0  0
  5 12  1  0  0  0  0
  6 13  1  0  0  0  0
  6 14  1  0  0  0  0
  6 16  1  0  0  0  0
  7 18  1  0  0  0  0
  7 19  1  0  0  0  0
  7 24  1  0  0  0  0
  8  9  1  0  0  0  0
  8 10  1  0  0  0  0
  8 27  1  0  0  0  0
  9 10  1  0  0  0  0
  9 28  1  0  0  0  0
  9 29  1  0  0  0  0
 10 30  1  0  0  0  0
 10 31  1  0  0  0  0
 11 15  1  0  0  0  0
 11 17  2  0  0  0  0
 12 20  2  0  0  0  0
 12 32  1  0  0  0  0
 13 19  1  0  0  0  0
 13 35  1  0  0  0  0
 13 36  1  0  0  0  0
 14 18  1  0  0  0  0
 14 33  1  0  0  0  0
 14 34  1  0  0  0  0
 15 21  1  0  0  0  0
 15 23  2  0  0  0  0
 16 17  1  0  0  0  0
 16 22  2  0  0  0  0
 17 37  1  0  0  0  0
 18 40  1  0  0  0  0
 18 41  1  0  0  0  0
 19 38  1  0  0  0  0
 19 39  1  0  0  0  0
 20 21  1  0  0  0  0
 20 26  1  0  0  0  0
 22 23  1  0  0  0  0
 23 42  1  0  0  0  0
 24 25  1  0  0  0  0
 24 43  1  0  0  0  0
 24 44  1  0  0  0  0
 25 45  1  0  0  0  0
 25 46  1  0  0  0  0
 25 47  1  0  0  0  0
M  END
$$$$

 OpenBabel02181314303D

 46 49  0  0  1  0  0  0  0  0999 V2000
   -2.1116    5.4425   -1.2326 H   0  0  0  0  0  0  0  0  0  0  0  0
   -2.2158    5.1433   -0.1833 C   0  0  1  0  0  0  0  0  0  0  0  0
   -3.7672    5.1937    0.1072 C   0  0  0  0  0  0  0  0  0  0  0  0
   -4.3876    6.6152    0.3020 C   0  0  0  0  0  0  0  0  0  0  0  0
   -3.5241    7.4862    1.2735 C   0  0  2  0  0  0  0  0  0  0  0  0
   -3.6126    6.9362    2.7463 C   0  0  0  0  0  0  0  0  0  0  0  0
   -3.8110    8.9057    1.3499 C   0  0  0  0  0  0  0  0  0  0  0  0
   -4.9324    9.3818    1.2387 O   0  0  0  0  0  0  0  0  0  0  0  0
   -2.6493    9.7108    1.6516 C   0  0  0  0  0  0  0  0  0  0  0  0
   -1.4465    8.8217    1.2521 C   0  0  0  0  0  0  0  0  0  0  0  0
   -2.1056    7.5663    0.6327 C   0  0  1  0  0  0  0  0  0  0  0  0
   -2.2082    7.8192   -0.4355 H   0  0  0  0  0  0  0  0  0  0  0  0
   -1.3875    6.1801    0.6666 C   0  0  2  0  0  0  0  0  0  0  0  0
   -1.3254    5.8294    1.7011 H   0  0  0  0  0  0  0  0  0  0  0  0
    0.0728    6.2711    0.1361 C   0  0  0  0  0  0  0  0  0  0  0  0
    0.7471    4.8906   -0.1077 C   0  0  0  0  0  0  0  0  0  0  0  0
   -0.1424    3.6925   -0.1074 C   0  0  0  0  0  0  0  0  0  0  0  0
    0.4837    2.4248   -0.0831 C   0  0  0  0  0  0  0  0  0  0  0  0
   -0.2634    1.2307    0.0258 C   0  0  0  0  0  0  0  0  0  0  0  0
    0.2341    0.0611    0.1139 O   0  0  0  0  0  0  0  0  0  0  0  0
    1.7862   -0.4287    0.0677 S   0  0  0  0  0  0  0  0  0  0  0  0
    2.4105   -0.0879   -1.3842 O   0  0  0  0  0  0  0  0  0  0  0  0
    2.6338    0.3160    1.2081 O   0  0  0  0  0  0  0  0  0  0  0  0
    1.8481   -2.0115    0.3147 O   0  0  0  0  0  0  0  0  0  0  0  0
   -1.6653    1.3269    0.0579 C   0  0  0  0  0  0  0  0  0  0  0  0
   -2.3039    2.5759   -0.0170 C   0  0  0  0  0  0  0  0  0  0  0  0
   -1.5645    3.7861   -0.0939 C   0  0  0  0  0  0  0  0  0  0  0  0
   -4.2966    4.7142   -0.7217 H   0  0  0  0  0  0  0  0  0  0  0  0
   -3.9873    4.6096    1.0024 H   0  0  0  0  0  0  0  0  0  0  0  0
   -5.4056    6.5170    0.6897 H   0  0  0  0  0  0  0  0  0  0  0  0
   -4.4665    7.1030   -0.6752 H   0  0  0  0  0  0  0  0  0  0  0  0
   -2.9224    7.4531    3.4163 H   0  0  0  0  0  0  0  0  0  0  0  0
   -3.3790    5.8753    2.8099 H   0  0  0  0  0  0  0  0  0  0  0  0
   -4.6256    7.0661    3.1363 H   0  0  0  0  0  0  0  0  0  0  0  0
   -2.6201    9.9314    2.7227 H   0  0  0  0  0  0  0  0  0  0  0  0
   -2.6609   10.6489    1.0916 H   0  0  0  0  0  0  0  0  0  0  0  0
   -0.8194    9.3354    0.5146 H   0  0  0  0  0  0  0  0  0  0  0  0
   -0.8335    8.5649    2.1185 H   0  0  0  0  0  0  0  0  0  0  0  0
    0.6734    6.8314    0.8604 H   0  0  0  0  0  0  0  0  0  0  0  0
    0.0868    6.8396   -0.7977 H   0  0  0  0  0  0  0  0  0  0  0  0
    1.5012    4.7506    0.6738 H   0  0  0  0  0  0  0  0  0  0  0  0
    1.2772    4.9195   -1.0641 H   0  0  0  0  0  0  0  0  0  0  0  0
    1.5034    2.3767   -0.1261 H   0  0  0  0  0  0  0  0  0  0  0  0
    3.2543   -0.2684   -1.5556 H   0  0  0  0  0  0  0  0  0  0  0  0
   -2.2358    0.4794    0.1336 H   0  0  0  0  0  0  0  0  0  0  0  0
   -3.3239    2.5767   -0.0153 H   0  0  0  0  0  0  0  0  0  0  0  0
  2  1  1  6  0  0  0
  2  3  1  0  0  0  0
  2 13  1  0  0  0  0
  2 27  1  0  0  0  0
  3  4  1  0  0  0  0
  3 28  1  0  0  0  0
  3 29  1  0  0  0  0
  4  5  1  0  0  0  0
  4 30  1  0  0  0  0
  4 31  1  0  0  0  0
  5  6  1  1  0  0  0
  5  7  1  0  0  0  0
  5 11  1  0  0  0  0
  6 32  1  0  0  0  0
  6 33  1  0  0  0  0
  6 34  1  0  0  0  0
  7  8  2  0  0  0  0
  7  9  1  0  0  0  0
  9 10  1  0  0  0  0
  9 35  1  0  0  0  0
  9 36  1  0  0  0  0
 10 11  1  0  0  0  0
 10 37  1  0  0  0  0
 10 38  1  0  0  0  0
 11 12  1  6  0  0  0
 11 13  1  0  0  0  0
 13 14  1  1  0  0  0
 13 15  1  0  0  0  0
 15 16  1  0  0  0  0
 15 39  1  0  0  0  0
 15 40  1  0  0  0  0
 16 17  1  0  0  0  0
 16 41  1  0  0  0  0
 16 42  1  0  0  0  0
 17 18  2  0  0  0  0
 17 27  1  0  0  0  0
 18 19  1  0  0  0  0
 18 43  1  0  0  0  0
 19 20  1  0  0  0  0
 19 25  2  0  0  0  0
 20 21  1  0  0  0  0
 21 22  1  0  0  0  0
 21 23  2  0  0  0  0
 21 24  2  0  0  0  0
 22 44  1  0  0  0  0
 25 26  1  0  0  0  0
 25 45  1  0  0  0  0
 26 27  2  0  0  0  0
 26 46  1  0  0  0  0
M  END
$$$$
36462
 OpenBabel02181314303D

 74 80  0  0  1  0  0  0  0  0999 V2000
    7.1569   -2.4345    2.6457 O   0  0  0  0  0  0  0  0  0  0  0  0
    4.8806   -5.5907    1.0228 O   0  0  0  0  0  0  0  0  0  0  0  0
    9.3813   -1.6534    2.6401 O   0  0  0  0  0  0  0  0  0  0  0  0
   11.2982    0.9717    4.4458 O   0  0  0  0  0  0  0  0  0  0  0  0
    2.8726   -4.8144    0.8627 O   0  0  0  0  0  0  0  0  0  0  0  0
    6.7531   -0.5903    5.0649 O   0  0  0  0  0  0  0  0  0  0  0  0
   12.5777    0.2320    2.5206 O   0  0  0  0  0  0  0  0  0  0  0  0
    9.0811    0.5687    6.1716 O   0  0  0  0  0  0  0  0  0  0  0  0
    8.0850    1.4064   -1.3356 O   0  0  0  0  0  0  0  0  0  0  0  0
    6.0485    2.0595   -1.3971 O   0  0  0  0  0  0  0  0  0  0  0  0
    1.5375   -2.8322   -3.0737 O   0  0  0  0  0  0  0  0  0  0  0  0
   -0.1498    0.0643    0.1269 O   0  0  0  0  0  0  0  0  0  0  0  0
   -0.3427   -1.1139   -2.1902 O   0  0  0  0  0  0  0  0  0  0  0  0
    6.0825   -3.7517    0.7562 C   0  0  1  0  0  0  0  0  0  0  0  0
    4.7090   -3.3891    1.3489 C   0  0  1  0  0  0  0  0  0  0  0  0
    7.1254   -2.6893    1.2002 C   0  0  1  0  0  0  0  0  0  0  0  0
    4.2453   -1.9334    0.9289 C   0  0  1  0  0  0  0  0  0  0  0  0
    6.7290   -1.4576    0.4369 C   0  0  0  0  0  0  0  0  0  0  0  0
    5.3489   -1.0596    0.3572 C   0  0  0  0  0  0  0  0  0  0  0  0
    6.1743   -5.2438    1.1153 C   0  0  0  0  0  0  0  0  0  0  0  0
    4.0698   -4.6476    1.0359 C   0  0  0  0  0  0  0  0  0  0  0  0
    8.0270   -1.3431    3.0590 C   0  0  2  0  0  0  0  0  0  0  0  0
    2.9737   -1.8365    0.1313 C   0  0  0  0  0  0  0  0  0  0  0  0
    8.0233   -1.0029    4.5803 C   0  0  1  0  0  0  0  0  0  0  0  0
   10.4014   -0.1433    4.2926 C   0  0  1  0  0  0  0  0  0  0  0  0
    8.9866    0.2011    4.8088 C   0  0  2  0  0  0  0  0  0  0  0  0
   10.2961   -0.5520    2.7982 C   0  0  1  0  0  0  0  0  0  0  0  0
    7.7446   -0.6691   -0.1640 C   0  0  0  0  0  0  0  0  0  0  0  0
    5.0488    0.1913   -0.2524 C   0  0  0  0  0  0  0  0  0  0  0  0
   11.7162   -0.9039    2.3135 C   0  0  0  0  0  0  0  0  0  0  0  0
    7.3892    0.5371   -0.7739 C   0  0  0  0  0  0  0  0  0  0  0  0
    6.0772    0.9593   -0.8113 C   0  0  0  0  0  0  0  0  0  0  0  0
    1.9191   -1.0070    0.5818 C   0  0  0  0  0  0  0  0  0  0  0  0
    2.8367   -2.4584   -1.1288 C   0  0  0  0  0  0  0  0  0  0  0  0
   12.6154    0.7049    3.8905 C   0  0  1  0  0  0  0  0  0  0  0  0
    1.6919   -2.2521   -1.9384 C   0  0  0  0  0  0  0  0  0  0  0  0
    0.7827   -0.7449   -0.2146 C   0  0  0  0  0  0  0  0  0  0  0  0
    7.2936    2.4040   -1.7573 C   0  0  0  0  0  0  0  0  0  0  0  0
    0.6761   -1.3716   -1.4778 C   0  0  0  0  0  0  0  0  0  0  0  0
   13.4318    2.0113    3.8931 C   0  0  0  0  0  0  0  0  0  0  0  0
    2.4194   -3.2056   -4.0043 C   0  0  0  0  0  0  0  0  0  0  0  0
   -0.5940    0.4627    1.3237 C   0  0  0  0  0  0  0  0  0  0  0  0
    6.0391   -3.7323   -0.3483 H   0  0  0  0  0  0  0  0  0  0  0  0
    4.7809   -3.4022    2.4456 H   0  0  0  0  0  0  0  0  0  0  0  0
    8.1067   -3.0575    0.8837 H   0  0  0  0  0  0  0  0  0  0  0  0
    4.0540   -1.4380    1.8875 H   0  0  0  0  0  0  0  0  0  0  0  0
    6.7845   -5.7904    0.3900 H   0  0  0  0  0  0  0  0  0  0  0  0
    6.5566   -5.4140    2.1255 H   0  0  0  0  0  0  0  0  0  0  0  0
    7.6717   -0.4302    2.5712 H   0  0  0  0  0  0  0  0  0  0  0  0
    8.3459   -1.8737    5.1564 H   0  0  0  0  0  0  0  0  0  0  0  0
   10.7784   -0.9861    4.8854 H   0  0  0  0  0  0  0  0  0  0  0  0
    8.6081    1.0813    4.2774 H   0  0  0  0  0  0  0  0  0  0  0  0
    9.9509    0.3005    2.2003 H   0  0  0  0  0  0  0  0  0  0  0  0
    8.7283   -0.9484   -0.1345 H   0  0  0  0  0  0  0  0  0  0  0  0
    4.0952    0.5522   -0.3024 H   0  0  0  0  0  0  0  0  0  0  0  0
   12.1027   -1.7828    2.8383 H   0  0  0  0  0  0  0  0  0  0  0  0
   11.6895   -1.1323    1.2464 H   0  0  0  0  0  0  0  0  0  0  0  0
    2.0062   -0.5401    1.4862 H   0  0  0  0  0  0  0  0  0  0  0  0
    3.5860   -3.0700   -1.4543 H   0  0  0  0  0  0  0  0  0  0  0  0
   13.1376   -0.0269    4.5161 H   0  0  0  0  0  0  0  0  0  0  0  0
    6.0835   -1.1917    4.6776 H   0  0  0  0  0  0  0  0  0  0  0  0
    8.1753    0.5428    6.5447 H   0  0  0  0  0  0  0  0  0  0  0  0
    7.5788    3.3460   -1.2817 H   0  0  0  0  0  0  0  0  0  0  0  0
    7.3615    2.5088   -2.8431 H   0  0  0  0  0  0  0  0  0  0  0  0
   14.4278    1.8313    3.4824 H   0  0  0  0  0  0  0  0  0  0  0  0
   13.5353    2.3905    4.9107 H   0  0  0  0  0  0  0  0  0  0  0  0
   12.9328    2.7667    3.2823 H   0  0  0  0  0  0  0  0  0  0  0  0
   -0.9587   -0.5498   -1.9120 H   0  0  0  0  0  0  0  0  0  0  0  0
    1.8841   -3.7544   -4.7791 H   0  0  0  0  0  0  0  0  0  0  0  0
    2.8676   -2.3180   -4.4552 H   0  0  0  0  0  0  0  0  0  0  0  0
    3.2028   -3.8517   -3.6075 H   0  0  0  0  0  0  0  0  0  0  0  0
   -1.3058    1.2744    1.1722 H   0  0  0  0  0  0  0  0  0  0  0  0
   -1.1119   -0.3661    1.8093 H   0  0  0  0  0  0  0  0  0  0  0  0
    0.2025    0.8286    1.9731 H   0  0  0  0  0  0  0  0  0  0  0  0
  2 20  1  0  0  0  0
  2 21  1  0  0  0  0
  3 22  1  0  0  0  0
  3 27  1  0  0  0  0
  4 25  1  0  0  0  0
  4 35  1  0  0  0  0
  5 21  2  0  0  0  0
  6 61  1  0  0  0  0
  7 30  1  0  0  0  0
  7 35  1  0  0  0  0
  8 62  1  0  0  0  0
  9 31  1  0  0  0  0
  9 38  1  0  0  0  0
 10 32  1  0  0  0  0
 10 38  1  0  0  0  0
 11 36  1  0  0  0  0
 11 41  1  0  0  0  0
 12 37  1  0  0  0  0
 12 42  1  0  0  0  0
 13 39  1  0  0  0  0
 13 68  1  0  0  0  0
 14 15  1  0  0  0  0
 14 16  1  0  0  0  0
 14 20  1  0  0  0  0
 14 43  1  6  0  0  0
 15 17  1  0  0  0  0
 15 21  1  0  0  0  0
 15 44  1  1  0  0  0
 16  1  1  0  0  0  0
 16 18  1  0  0  0  0
 16 45  1  6  0  0  0
 17 19  1  0  0  0  0
 17 23  1  0  0  0  0
 17 46  1  1  0  0  0
 18 19  1  0  0  0  0
 18 28  2  0  0  0  0
 19 29  2  0  0  0  0
 20 47  1  0  0  0  0
 20 48  1  0  0  0  0
 22  1  1  0  0  0  0
 22 24  1  0  0  0  0
 22 49  1  6  0  0  0
 23 33  2  0  0  0  0
 23 34  1  0  0  0  0
 24  6  1  0  0  0  0
 24 26  1  0  0  0  0
 24 50  1  1  0  0  0
 25 26  1  0  0  0  0
 25 27  1  0  0  0  0
 25 51  1  1  0  0  0
 26  8  1  0  0  0  0
 26 52  1  6  0  0  0
 27 30  1  0  0  0  0
 27 53  1  6  0  0  0
 28 31  1  0  0  0  0
 28 54  1  0  0  0  0
 29 32  1  0  0  0  0
 29 55  1  0  0  0  0
 30 56  1  0  0  0  0
 30 57  1  0  0  0  0
 31 32  2  0  0  0  0
 33 37  1  0  0  0  0
 33 58  1  0  0  0  0
 34 36  2  0  0  0  0
 34 59  1  0  0  0  0
 35 40  1  0  0  0  0
 35 60  1  1  0  0  0
 36 39  1  0  0  0  0
 37 39  2  0  0  0  0
 38 63  1  0  0  0  0
 38 64  1  0  0  0  0
 40 65  1  0  0  0  0
 40 66  1  0  0  0  0
 40 67  1  0  0  0  0
 41 69  1  0  0  0  0
 41 70  1  0  0  0  0
 41 71  1  0  0  0  0
 42 72  1  0  0  0  0
 42 73  1  0  0  0  0
 42 74  1  0  0  0  0
M  END
$$$$
3440
 OpenBabel02181314303D

 32 33  0  0  0  0  0  0  0  0999 V2000
    3.7520    6.3479    4.7044 Cl  0  0  0  0  0  0  0  0  0  0  0  0
    2.3826    9.2255    3.7338 S   0  0  0  0  0  0  0  0  0  0  0  0
    1.7848    0.9151    0.6632 O   0  0  0  0  0  0  0  0  0  0  0  0
    1.0641   10.1376    3.6069 O   0  0  0  0  0  0  0  0  0  0  0  0
    2.6980    9.0823    5.3051 O   0  0  0  0  0  0  0  0  0  0  0  0
   -0.4552    7.5480   -0.3671 O   0  0  0  0  0  0  0  0  0  0  0  0
   -0.3001    5.4877   -0.6199 O   0  0  0  0  0  0  0  0  0  0  0  0
    1.1677    4.0337    1.0932 N   0  0  0  0  0  0  0  0  0  0  0  0
    3.6696    9.9807    2.9492 N   0  0  0  0  0  0  0  0  0  0  0  0
    1.4672    5.2091    1.6442 C   0  0  0  0  0  0  0  0  0  0  0  0
    2.0802    7.6509    2.9593 C   0  0  0  0  0  0  0  0  0  0  0  0
    0.9031    6.4227    1.1436 C   0  0  0  0  0  0  0  0  0  0  0  0
    1.2306    7.6223    1.8320 C   0  0  0  0  0  0  0  0  0  0  0  0
    0.7699    2.8936    1.7918 C   0  0  0  0  0  0  0  0  0  0  0  0
    2.3655    5.2475    2.7361 C   0  0  0  0  0  0  0  0  0  0  0  0
    2.6691    6.4452    3.4011 C   0  0  0  0  0  0  0  0  0  0  0  0
    0.7348    1.7443    0.8828 C   0  0  0  0  0  0  0  0  0  0  0  0
    0.0353    6.4808    0.0325 C   0  0  0  0  0  0  0  0  0  0  0  0
   -0.3548    1.3197    0.1284 C   0  0  0  0  0  0  0  0  0  0  0  0
    0.0533    0.1877   -0.5573 C   0  0  0  0  0  0  0  0  0  0  0  0
    1.3793   -0.0360   -0.2097 C   0  0  0  0  0  0  0  0  0  0  0  0
    0.8387    8.5109    1.5086 H   0  0  0  0  0  0  0  0  0  0  0  0
    1.4471    2.6438    2.6091 H   0  0  0  0  0  0  0  0  0  0  0  0
   -0.2235    3.0646    2.2144 H   0  0  0  0  0  0  0  0  0  0  0  0
    1.0900    4.0127    0.1628 H   0  0  0  0  0  0  0  0  0  0  0  0
    2.8189    4.3874    3.0536 H   0  0  0  0  0  0  0  0  0  0  0  0
   -1.2784    1.7550    0.0903 H   0  0  0  0  0  0  0  0  0  0  0  0
    4.3316   10.4243    3.4438 H   0  0  0  0  0  0  0  0  0  0  0  0
    3.7880    9.9544    2.0181 H   0  0  0  0  0  0  0  0  0  0  0  0
   -0.5131   -0.3745   -1.1934 H   0  0  0  0  0  0  0  0  0  0  0  0
    1.9617   -0.8002   -0.5539 H   0  0  0  0  0  0  0  0  0  0  0  0
   -0.9707    7.4275   -1.0566 H   0  0  0  0  0  0  0  0  0  0  0  0
  1 16  1  0  0  0  0
  2  4  2  0  0  0  0
  2  5  2  0  0  0  0
  2  9  1  0  0  0  0
  2 11  1  0  0  0  0
  3 17  1  0  0  0  0
  3 21  1  0  0  0  0
  6 18  1  0  0  0  0
  6 32  1  0  0  0  0
  7 18  2  0  0  0  0
  8 10  1  0  0  0  0
  8 14  1  0  0  0  0
  8 25  1  0  0  0  0
  9 28  1  0  0  0  0
  9 29  1  0  0  0  0
 10 12  1  0  0  0  0
 10 15  2  0  0  0  0
 11 13  1  0  0  0  0
 11 16  2  0  0  0  0
 12 13  2  0  0  0  0
 12 18  1  0  0  0  0
 13 22  1  0  0  0  0
 14 17  1  0  0  0  0
 14 23  1  0  0  0  0
 14 24  1  0  0  0  0
 15 16  1  0  0  0  0
 15 26  1  0  0  0  0
 17 19  2  0  0  0  0
 19 20  1  0  0  0  0
 19 27  1  0  0  0  0
 20 21  2  0  0  0  0
 20 30  1  0  0  0  0
 21 31  1  0  0  0  0
M  END
$$$$
3454
 OpenBabel02181314303D

 31 32  0  0  0  0  0  0  0  0999 V2000
   -0.5278   -0.6185   -0.7050 O   0  0  0  0  0  0  0  0  0  0  0  0
   -3.7635   -1.1326   -2.2926 O   0  0  0  0  0  0  0  0  0  0  0  0
   -2.9223    1.2453   -1.0537 O   0  0  0  0  0  0  0  0  0  0  0  0
    5.5161    1.6328   -0.3000 O   0  0  0  0  0  0  0  0  0  0  0  0
    1.5687   -0.3713    0.3178 N   0  0  0  0  0  0  0  0  0  0  0  0
    1.5710    2.0610   -0.0854 N   0  0  0  0  0  0  0  0  0  0  0  0
    3.7789   -0.6522    0.1519 N   0  0  0  0  0  0  0  0  0  0  0  0
    3.7406    2.9449   -0.3603 N   0  0  0  0  0  0  0  0  0  0  0  0
    1.8909    4.3316   -0.4174 N   0  0  0  0  0  0  0  0  0  0  0  0
   -1.9394   -0.9428   -0.6596 C   0  0  0  0  0  0  0  0  0  0  0  0
    0.1842   -0.6465    0.5476 C   0  0  0  0  0  0  0  0  0  0  0  0
    2.1193    0.8265    0.0617 C   0  0  0  0  0  0  0  0  0  0  0  0
    3.4960    0.6474   -0.0203 C   0  0  0  0  0  0  0  0  0  0  0  0
    2.5912   -1.2558    0.3544 C   0  0  0  0  0  0  0  0  0  0  0  0
   -2.3598   -1.2879   -2.1151 C   0  0  0  0  0  0  0  0  0  0  0  0
   -2.8070    0.2126   -0.0858 C   0  0  0  0  0  0  0  0  0  0  0  0
    4.3032    1.7418   -0.2341 C   0  0  0  0  0  0  0  0  0  0  0  0
    2.3897    3.1300   -0.2919 C   0  0  0  0  0  0  0  0  0  0  0  0
   -2.1077   -1.8353   -0.0455 H   0  0  0  0  0  0  0  0  0  0  0  0
    0.0696   -1.6247    1.0239 H   0  0  0  0  0  0  0  0  0  0  0  0
   -0.2023    0.1081    1.2352 H   0  0  0  0  0  0  0  0  0  0  0  0
   -2.0611   -2.3100   -2.3601 H   0  0  0  0  0  0  0  0  0  0  0  0
   -1.8795   -0.6107   -2.8244 H   0  0  0  0  0  0  0  0  0  0  0  0
   -2.3972    0.6060    0.8434 H   0  0  0  0  0  0  0  0  0  0  0  0
   -3.8165   -0.1447    0.1270 H   0  0  0  0  0  0  0  0  0  0  0  0
    2.4895   -2.2592    0.5210 H   0  0  0  0  0  0  0  0  0  0  0  0
    0.6092    2.1784   -0.0374 H   0  0  0  0  0  0  0  0  0  0  0  0
   -4.0428   -1.9118   -2.8189 H   0  0  0  0  0  0  0  0  0  0  0  0
   -2.6817    2.0699   -0.5795 H   0  0  0  0  0  0  0  0  0  0  0  0
    0.9647    4.4598   -0.4048 H   0  0  0  0  0  0  0  0  0  0  0  0
    2.4604    5.0669   -0.5167 H   0  0  0  0  0  0  0  0  0  0  0  0
  1 10  1  0  0  0  0
  1 11  1  0  0  0  0
  2 15  1  0  0  0  0
  2 28  1  0  0  0  0
  3 16  1  0  0  0  0
  3 29  1  0  0  0  0
  4 17  2  0  0  0  0
  5 11  1  0  0  0  0
  5 12  1  0  0  0  0
  5 14  1  0  0  0  0
  6 12  1  0  0  0  0
  6 18  1  0  0  0  0
  6 27  1  0  0  0  0
  7 13  1  0  0  0  0
  7 14  2  0  0  0  0
  8 17  1  0  0  0  0
  8 18  2  0  0  0  0
  9 18  1  0  0  0  0
  9 30  1  0  0  0  0
  9 31  1  0  0  0  0
 10 15  1  0  0  0  0
 10 16  1  0  0  0  0
 10 19  1  0  0  0  0
 11 20  1  0  0  0  0
 11 21  1  0  0  0  0
 12 13  2  0  0  0  0
 13 17  1  0  0  0  0
 14 26  1  0  0  0  0
 15 22  1  0  0  0  0
 15 23  1  0  0  0  0
 16 24  1  0  0  0  0
 16 25  1  0  0  0  0
M  END
$$$$
5280961
 OpenBabel02181314303D

 30 32  0  0  0  0  0  0  0  0999 V2000
    3.5178   -1.0916    0.0000 O   0  0  0  0  0  0  0  0  0  0  0  0
    3.8861    3.6864    0.0000 O   0  0  0  0  0  0  0  0  0  0  0  0
    1.5835    2.3237    0.0000 O   0  0  0  0  0  0  0  0  0  0  0  0
    7.6486    1.1334    0.0000 O   0  0  0  0  0  0  0  0  0  0  0  0
   -4.2655   -0.1557    0.0000 O   0  0  0  0  0  0  0  0  0  0  0  0
    3.5420    1.3067    0.0000 C   0  0  0  0  0  0  0  0  0  0  0  0
    1.3714    0.0655   -0.0000 C   0  0  0  0  0  0  0  0  0  0  0  0
    4.2292    0.0646    0.0000 C   0  0  0  0  0  0  0  0  0  0  0  0
    2.1435    1.2450    0.0000 C   0  0  0  0  0  0  0  0  0  0  0  0
   -0.1083    0.0088    0.0000 C   0  0  0  0  0  0  0  0  0  0  0  0
    4.3377    2.5014    0.0000 C   0  0  0  0  0  0  0  0  0  0  0  0
    2.1582   -1.1223   -0.0000 C   0  0  0  0  0  0  0  0  0  0  0  0
    5.6351   -0.0043   -0.0000 C   0  0  0  0  0  0  0  0  0  0  0  0
    5.7442    2.4204    0.0000 C   0  0  0  0  0  0  0  0  0  0  0  0
    6.3945    1.1773    0.0000 C   0  0  0  0  0  0  0  0  0  0  0  0
   -0.9554    1.1643    0.0000 C   0  0  0  0  0  0  0  0  0  0  0  0
   -0.8327   -1.2255   -0.0000 C   0  0  0  0  0  0  0  0  0  0  0  0
   -2.3574    1.1110   -0.0000 C   0  0  0  0  0  0  0  0  0  0  0  0
   -2.2414   -1.2972    0.0000 C   0  0  0  0  0  0  0  0  0  0  0  0
   -3.0104   -0.1240   -0.0000 C   0  0  0  0  0  0  0  0  0  0  0  0
    1.7591   -2.0565   -0.0000 H   0  0  0  0  0  0  0  0  0  0  0  0
    6.1045   -0.9137    0.0000 H   0  0  0  0  0  0  0  0  0  0  0  0
    6.3058    3.2779    0.0000 H   0  0  0  0  0  0  0  0  0  0  0  0
   -0.6110    2.1122   -0.0000 H   0  0  0  0  0  0  0  0  0  0  0  0
   -0.3626   -2.1265    0.0000 H   0  0  0  0  0  0  0  0  0  0  0  0
   -2.8980    1.9816   -0.0000 H   0  0  0  0  0  0  0  0  0  0  0  0
   -2.7064   -2.2086    0.0000 H   0  0  0  0  0  0  0  0  0  0  0  0
    4.4593    4.3546    0.0000 H   0  0  0  0  0  0  0  0  0  0  0  0
    8.1167    1.8808    0.0000 H   0  0  0  0  0  0  0  0  0  0  0  0
   -4.6967   -0.9213    0.0000 H   0  0  0  0  0  0  0  0  0  0  0  0
  1  8  1  0  0  0  0
  1 12  1  0  0  0  0
  2 11  1  0  0  0  0
  2 28  1  0  0  0  0
  3  9  2  0  0  0  0
  4 15  1  0  0  0  0
  4 29  1  0  0  0  0
  5 20  1  0  0  0  0
  5 30  1  0  0  0  0
  6  8  1  0  0  0  0
  6  9  1  0  0  0  0
  6 11  2  0  0  0  0
  7  9  1  0  0  0  0
  7 10  1  0  0  0  0
  7 12  2  0  0  0  0
  8 13  2  0  0  0  0
 10 16  2  0  0  0  0
 10 17  1  0  0  0  0
 11 14  1  0  0  0  0
 12 21  1  0  0  0  0
 13 15  1  0  0  0  0
 13 22  1  0  0  0  0
 14 15  2  0  0  0  0
 14 23  1  0  0  0  0
 16 18  1  0  0  0  0
 16 24  1  0  0  0  0
 17 19  2  0  0  0  0
 17 25  1  0  0  0  0
 18 20  2  0  0  0  0
 18 26  1  0  0  0  0
 19 20  1  0  0  0  0
 19 27  1  0  0  0  0
M  END
$$$$

 OpenBabel02181314303D

 37 39  0  0  1  0  0  0  0  0999 V2000
   -0.1218    7.3605    0.0058 C   0  0  0  0  0  0  0  0  0  0  0  0
   -0.7234    6.0415   -0.0793 C   0  0  0  0  0  0  0  0  0  0  0  0
   -0.0132    4.8831    0.0152 C   0  0  0  0  0  0  0  0  0  0  0  0
    1.3674    5.0458    0.1330 C   0  0  0  0  0  0  0  0  0  0  0  0
    2.0277    6.1831   -0.1708 C   0  0  0  0  0  0  0  0  0  0  0  0
   -0.6569    3.5853   -0.0071 C   0  0  0  0  0  0  0  0  0  0  0  0
   -2.0722    3.4615    0.1042 C   0  0  0  0  0  0  0  0  0  0  0  0
   -2.7087    2.2666    0.0890 O   0  0  0  0  0  0  0  0  0  0  0  0
   -2.0577    1.0835    0.0132 C   0  0  0  0  0  0  0  0  0  0  0  0
   -2.8288   -0.0899    0.0239 C   0  0  0  0  0  0  0  0  0  0  0  0
   -2.1946   -1.3414    0.0018 C   0  0  0  0  0  0  0  0  0  0  0  0
   -2.8741   -2.3979    0.0080 O   0  0  0  0  0  0  0  0  0  0  0  0
   -0.7908   -1.4039   -0.0199 C   0  0  0  0  0  0  0  0  0  0  0  0
   -0.0113   -0.2254   -0.0524 C   0  0  0  0  0  0  0  0  0  0  0  0
    1.2412   -0.3982   -0.0455 O   0  0  0  0  0  0  0  0  0  0  0  0
   -0.6424    1.0574   -0.0638 C   0  0  0  0  0  0  0  0  0  0  0  0
    0.0143    2.3214   -0.1455 C   0  0  0  0  0  0  0  0  0  0  0  0
    1.2391    2.2883   -0.3959 O   0  0  0  0  0  0  0  0  0  0  0  0
    1.3269    7.3992   -0.5778 C   0  0  1  0  0  0  0  0  0  0  0  0
    1.1818    7.3455   -2.0612 O   0  0  0  0  0  0  0  0  0  0  0  0
    1.9924    8.4547    0.0444 O   0  0  0  0  0  0  0  0  0  0  0  0
    1.6505   10.0108   -0.3283 S   0  0  0  0  0  0  0  0  0  0  0  0
    1.6486   10.1181   -1.9285 O   0  0  0  0  0  0  0  0  0  0  0  0
    2.7965   10.9483    0.2849 O   0  0  0  0  0  0  0  0  0  0  0  0
    0.1893   10.4302    0.2623 O   0  0  0  0  0  0  0  0  0  0  0  0
   -0.1114    7.6431    1.0639 H   0  0  0  0  0  0  0  0  0  0  0  0
   -0.7483    8.0813   -0.5268 H   0  0  0  0  0  0  0  0  0  0  0  0
   -1.7030    6.0553   -0.1920 H   0  0  0  0  0  0  0  0  0  0  0  0
    1.9341    4.3096    0.4707 H   0  0  0  0  0  0  0  0  0  0  0  0
    3.0225    6.1969   -0.1113 H   0  0  0  0  0  0  0  0  0  0  0  0
   -2.6998    4.2532    0.2038 H   0  0  0  0  0  0  0  0  0  0  0  0
   -3.8503   -0.0301    0.0518 H   0  0  0  0  0  0  0  0  0  0  0  0
   -3.7542   -2.3638    0.0170 H   0  0  0  0  0  0  0  0  0  0  0  0
   -0.3345   -2.3213   -0.0120 H   0  0  0  0  0  0  0  0  0  0  0  0
    1.5393   -1.2254    0.0204 H   0  0  0  0  0  0  0  0  0  0  0  0
    0.9047    6.4240   -2.2530 H   0  0  0  0  0  0  0  0  0  0  0  0
   -0.2291   11.2042    0.1865 H   0  0  0  0  0  0  0  0  0  0  0  0
  1  2  1  0  0  0  0
  1 19  1  0  0  0  0
  1 26  1  0  0  0  0
  1 27  1  0  0  0  0
  2  3  2  0  0  0  0
  2 28  1  0  0  0  0
  3  4  1  0  0  0  0
  3  6  1  0  0  0  0
  4  5  2  0  0  0  0
  4 29  1  0  0  0  0
  5 30  1  0  0  0  0
  6  7  2  0  0  0  0
  6 17  1  0  0  0  0
  7  8  1  0  0  0  0
  7 31  1  0  0  0  0
  8  9  1  0  0  0  0
  9 10  2  0  0  0  0
  9 16  1  0  0  0  0
 10 11  1  0  0  0  0
 10 32  1  0  0  0  0
 11 12  1  0  0  0  0
 11 13  2  0  0  0  0
 12 33  1  0  0  0  0
 13 14  1  0  0  0  0
 13 34  1  0  0  0  0
 14 15  1  0  0  0  0
 14 16  2  0  0  0  0
 15 35  1  0  0  0  0
 16 17  1  0  0  0  0
 17 18  2  0  0  0  0
 19  5  1  0  0  0  0
 19 20  1  6  0  0  0
 20 36  1  0  0  0  0
 21 19  1  0  0  0  0
 21 22  1  0  0  0  0
 22 23  2  0  0  0  0
 22 24  2  0  0  0  0
 22 25  1  0  0  0  0
 25 37  1  0  0  0  0
M  END
$$$$
9577124
 OpenBabel02181314303D

 58 62  0  0  1  0  0  0  0  0999 V2000
   -8.8444    1.3698    0.6285 O   0  0  0  0  0  0  0  0  0  0  0  0
   -7.4092    4.5599    0.7640 O   0  0  0  0  0  0  0  0  0  0  0  0
   -5.5558   -0.9498   -0.0274 O   0  0  0  0  0  0  0  0  0  0  0  0
   -9.6149    3.1907    1.3558 O   0  0  0  0  0  0  0  0  0  0  0  0
   -0.0660   -2.2684   -0.0006 O   0  0  0  0  0  0  0  0  0  0  0  0
   -4.2369    0.8398   -0.0078 N   0  0  0  0  0  0  0  0  0  0  0  0
   -2.0027    3.6139   -0.0067 N   0  0  0  0  0  0  0  0  0  0  0  0
   -0.5201   -1.1835   -0.0010 N   0  0  0  0  0  0  0  0  0  0  0  0
   -7.6674    3.3487    0.0419 C   0  0  2  0  0  0  0  0  0  0  0  0
   -6.4310    2.4952    0.0232 C   0  0  0  0  0  0  0  0  0  0  0  0
   -4.0384    2.1786   -0.0090 C   0  0  0  0  0  0  0  0  0  0  0  0
   -2.9957    0.1506    0.0012 C   0  0  0  0  0  0  0  0  0  0  0  0
   -6.5767    1.0760    0.0161 C   0  0  0  0  0  0  0  0  0  0  0  0
   -1.9922    1.2276   -0.0027 C   0  0  0  0  0  0  0  0  0  0  0  0
   -2.6713    2.4418   -0.0076 C   0  0  0  0  0  0  0  0  0  0  0  0
   -5.1304    3.0585   -0.0072 C   0  0  0  0  0  0  0  0  0  0  0  0
   -5.4481    0.2720   -0.0101 C   0  0  0  0  0  0  0  0  0  0  0  0
   -8.0562    3.7026   -1.4315 C   0  0  0  0  0  0  0  0  0  0  0  0
   -7.9661    0.5267    0.0513 C   0  0  0  0  0  0  0  0  0  0  0  0
   -0.5674    1.1690   -0.0008 C   0  0  0  0  0  0  0  0  0  0  0  0
   -8.7557    2.6127    0.7060 C   0  0  0  0  0  0  0  0  0  0  0  0
    0.1232    2.4264   -0.0015 C   0  0  0  0  0  0  0  0  0  0  0  0
   -0.6417    3.6404   -0.0032 C   0  0  0  0  0  0  0  0  0  0  0  0
   -9.2985    4.6136   -1.5720 C   0  0  0  0  0  0  0  0  0  0  0  0
    0.1028   -0.0677    0.0008 C   0  0  0  0  0  0  0  0  0  0  0  0
    1.5406    2.5577   -0.0009 C   0  0  0  0  0  0  0  0  0  0  0  0
   -0.0080    4.8987   -0.0018 C   0  0  0  0  0  0  0  0  0  0  0  0
    2.1657    3.8144   -0.0009 C   0  0  0  0  0  0  0  0  0  0  0  0
    1.3938    4.9846   -0.0008 C   0  0  0  0  0  0  0  0  0  0  0  0
   -0.8127   -3.3900   -0.0009 C   0  0  0  0  0  0  0  0  0  0  0  0
    0.1939   -4.5745    0.0008 C   0  0  0  0  0  0  0  0  0  0  0  0
   -1.6931   -3.4638   -1.2914 C   0  0  0  0  0  0  0  0  0  0  0  0
   -1.6955   -3.4610    1.2882 C   0  0  0  0  0  0  0  0  0  0  0  0
   -2.9123   -0.4458    0.9102 H   0  0  0  0  0  0  0  0  0  0  0  0
   -2.9067   -0.4602   -0.8967 H   0  0  0  0  0  0  0  0  0  0  0  0
   -4.9800    4.0693   -0.0224 H   0  0  0  0  0  0  0  0  0  0  0  0
   -8.2450    2.7855   -1.9995 H   0  0  0  0  0  0  0  0  0  0  0  0
   -7.2158    4.2114   -1.9135 H   0  0  0  0  0  0  0  0  0  0  0  0
   -8.0007   -0.4110    0.6098 H   0  0  0  0  0  0  0  0  0  0  0  0
   -8.2940    0.3218   -0.9711 H   0  0  0  0  0  0  0  0  0  0  0  0
   -9.4849    4.8234   -2.6262 H   0  0  0  0  0  0  0  0  0  0  0  0
   -9.1366    5.5583   -1.0506 H   0  0  0  0  0  0  0  0  0  0  0  0
  -10.1832    4.1259   -1.1599 H   0  0  0  0  0  0  0  0  0  0  0  0
   -7.0638    4.2769    1.6375 H   0  0  0  0  0  0  0  0  0  0  0  0
    1.0904   -0.1175    0.0028 H   0  0  0  0  0  0  0  0  0  0  0  0
    2.1585    1.7485   -0.0007 H   0  0  0  0  0  0  0  0  0  0  0  0
   -0.5612    5.7593   -0.0016 H   0  0  0  0  0  0  0  0  0  0  0  0
    3.1870    3.8747   -0.0010 H   0  0  0  0  0  0  0  0  0  0  0  0
    1.8535    5.8970   -0.0003 H   0  0  0  0  0  0  0  0  0  0  0  0
   -0.3364   -5.5294    0.0011 H   0  0  0  0  0  0  0  0  0  0  0  0
    0.8330   -4.5344    0.8859 H   0  0  0  0  0  0  0  0  0  0  0  0
    0.8342   -4.5357   -0.8836 H   0  0  0  0  0  0  0  0  0  0  0  0
   -2.4136   -2.6486   -1.3202 H   0  0  0  0  0  0  0  0  0  0  0  0
   -1.0688   -3.3879   -2.1849 H   0  0  0  0  0  0  0  0  0  0  0  0
   -2.2520   -4.3997   -1.3330 H   0  0  0  0  0  0  0  0  0  0  0  0
   -2.2557   -4.3961    1.3302 H   0  0  0  0  0  0  0  0  0  0  0  0
   -2.4149   -2.6444    1.3141 H   0  0  0  0  0  0  0  0  0  0  0  0
   -1.0727   -3.3845    2.1826 H   0  0  0  0  0  0  0  0  0  0  0  0
  1 19  1  0  0  0  0
  1 21  1  0  0  0  0
  2 44  1  0  0  0  0
  3 17  2  0  0  0  0
  4 21  2  0  0  0  0
  5  8  1  0  0  0  0
  5 30  1  0  0  0  0
  6 11  1  0  0  0  0
  6 12  1  0  0  0  0
  6 17  1  0  0  0  0
  7 15  2  0  0  0  0
  7 23  1  0  0  0  0
  8 25  2  0  0  0  0
  9  2  1  1  0  0  0
  9 10  1  0  0  0  0
  9 18  1  0  0  0  0
  9 21  1  0  0  0  0
 10 13  2  0  0  0  0
 10 16  1  0  0  0  0
 11 15  1  0  0  0  0
 11 16  2  0  0  0  0
 12 14  1  0  0  0  0
 12 34  1  0  0  0  0
 12 35  1  0  0  0  0
 13 17  1  0  0  0  0
 13 19  1  0  0  0  0
 14 15  1  0  0  0  0
 14 20  2  0  0  0  0
 16 36  1  0  0  0  0
 18 24  1  0  0  0  0
 18 37  1  0  0  0  0
 18 38  1  0  0  0  0
 19 39  1  0  0  0  0
 19 40  1  0  0  0  0
 20 22  1  0  0  0  0
 20 25  1  0  0  0  0
 22 23  1  0  0  0  0
 22 26  2  0  0  0  0
 23 27  2  0  0  0  0
 24 41  1  0  0  0  0
 24 42  1  0  0  0  0
 24 43  1  0  0  0  0
 25 45  1  0  0  0  0
 26 28  1  0  0  0  0
 26 46  1  0  0  0  0
 27 29  1  0  0  0  0
 27 47  1  0  0  0  0
 28 29  2  0  0  0  0
 28 48  1  0  0  0  0
 29 49  1  0  0  0  0
 30 31  1  0  0  0  0
 30 32  1  0  0  0  0
 30 33  1  0  0  0  0
 31 50  1  0  0  0  0
 31 51  1  0  0  0  0
 31 52  1  0  0  0  0
 32 53  1  0  0  0  0
 32 54  1  0  0  0  0
 32 55  1  0  0  0  0
 33 56  1  0  0  0  0
 33 57  1  0  0  0  0
 33 58  1  0  0  0  0
M  END
$$$$
124886
 OpenBabel02181314303D

 37 36  0  0  1  0  0  0  0  0999 V2000
    2.1773   -1.6304    2.6090 S   0  0  0  0  0  0  0  0  0  0  0  0
   -1.9178    0.2874    0.8504 O   0  0  0  0  0  0  0  0  0  0  0  0
    0.3908   -4.4724    0.4028 O   0  0  0  0  0  0  0  0  0  0  0  0
   -0.1912   -0.7251   -4.9783 O   0  0  0  0  0  0  0  0  0  0  0  0
   -1.1537    1.1414   -5.3593 O   0  0  0  0  0  0  0  0  0  0  0  0
   -0.2345   -5.9985    4.9801 O   0  0  0  0  0  0  0  0  0  0  0  0
   -1.6298   -4.4068    5.2144 O   0  0  0  0  0  0  0  0  0  0  0  0
   -1.1940   -1.9985    0.2917 N   0  0  0  0  0  0  0  0  0  0  0  0
   -2.7237   -1.4596   -4.1597 N   0  0  0  0  0  0  0  0  0  0  0  0
   -0.5638   -3.8581    2.5992 N   0  0  0  0  0  0  0  0  0  0  0  0
   -1.4466   -0.3985   -2.3023 C   0  0  0  0  0  0  0  0  0  0  0  0
   -2.4816   -0.6339   -1.1627 C   0  0  0  0  0  0  0  0  0  0  0  0
    0.0447   -2.2688    0.8849 C   0  0  1  0  0  0  0  0  0  0  0  0
   -2.0835   -0.2252   -3.7116 C   0  0  1  0  0  0  0  0  0  0  0  0
   -1.8187   -0.7599    0.1309 C   0  0  0  0  0  0  0  0  0  0  0  0
    0.5323   -1.2454    1.9613 C   0  0  0  0  0  0  0  0  0  0  0  0
   -0.0177   -3.6715    1.3154 C   0  0  0  0  0  0  0  0  0  0  0  0
   -1.0983    0.0831   -4.7297 C   0  0  0  0  0  0  0  0  0  0  0  0
   -1.1154   -5.0530    3.0396 C   0  0  0  0  0  0  0  0  0  0  0  0
   -0.9882   -5.1578    4.4747 C   0  0  0  0  0  0  0  0  0  0  0  0
   -0.8757    0.5061   -2.0668 H   0  0  0  0  0  0  0  0  0  0  0  0
   -0.7438   -1.2377   -2.3304 H   0  0  0  0  0  0  0  0  0  0  0  0
   -3.1917    0.1999   -1.1612 H   0  0  0  0  0  0  0  0  0  0  0  0
   -3.0626   -1.5387   -1.3658 H   0  0  0  0  0  0  0  0  0  0  0  0
    0.7648   -2.1748    0.0628 H   0  0  0  0  0  0  0  0  0  0  0  0
   -2.8420    0.5628   -3.6691 H   0  0  0  0  0  0  0  0  0  0  0  0
   -1.6481   -2.7067   -0.1136 H   0  0  0  0  0  0  0  0  0  0  0  0
    0.6030   -0.2516    1.5156 H   0  0  0  0  0  0  0  0  0  0  0  0
   -0.1714   -1.1863    2.7935 H   0  0  0  0  0  0  0  0  0  0  0  0
   -3.4921   -1.7187   -3.5356 H   0  0  0  0  0  0  0  0  0  0  0  0
   -3.1691   -1.2541   -5.0586 H   0  0  0  0  0  0  0  0  0  0  0  0
   -0.5691   -3.1182    3.1665 H   0  0  0  0  0  0  0  0  0  0  0  0
   -0.6363   -5.9087    2.5531 H   0  0  0  0  0  0  0  0  0  0  0  0
   -2.1744   -5.0636    2.7707 H   0  0  0  0  0  0  0  0  0  0  0  0
    1.8037   -2.8452    3.0968 H   0  0  0  0  0  0  0  0  0  0  0  0
    0.4311   -0.3821   -5.4774 H   0  0  0  0  0  0  0  0  0  0  0  0
   -0.2410   -5.9583    5.8484 H   0  0  0  0  0  0  0  0  0  0  0  0
  1 16  1  0  0  0  0
  1 35  1  0  0  0  0
  2 15  2  0  0  0  0
  3 17  2  0  0  0  0
  4 18  1  0  0  0  0
  4 36  1  0  0  0  0
  5 18  2  0  0  0  0
  6 20  1  0  0  0  0
  6 37  1  0  0  0  0
  7 20  2  0  0  0  0
  8 15  1  0  0  0  0
  8 27  1  0  0  0  0
  9 30  1  0  0  0  0
  9 31  1  0  0  0  0
 10 17  1  0  0  0  0
 10 19  1  0  0  0  0
 10 32  1  0  0  0  0
 11 12  1  0  0  0  0
 11 14  1  0  0  0  0
 11 21  1  0  0  0  0
 11 22  1  0  0  0  0
 12 15  1  0  0  0  0
 12 23  1  0  0  0  0
 12 24  1  0  0  0  0
 13  8  1  0  0  0  0
 13 16  1  0  0  0  0
 13 17  1  0  0  0  0
 13 25  1  6  0  0  0
 14  9  1  0  0  0  0
 14 18  1  0  0  0  0
 14 26  1  1  0  0  0
 16 28  1  0  0  0  0
 16 29  1  0  0  0  0
 19 20  1  0  0  0  0
 19 33  1  0  0  0  0
 19 34  1  0  0  0  0
M  END
$$$$
3488
 OpenBabel02181314303D

 61 63  0  0  0  0  0  0  0  0999 V2000
    0.4658   10.7470   10.6289 Cl  0  0  0  0  0  0  0  0  0  0  0  0
    1.9487    2.9477    1.4798 S   0  0  0  0  0  0  0  0  0  0  0  0
    4.5576    0.3663    2.3528 O   0  0  0  0  0  0  0  0  0  0  0  0
    0.5492    2.1725    1.6267 O   0  0  0  0  0  0  0  0  0  0  0  0
    2.1643    3.2491   -0.0883 O   0  0  0  0  0  0  0  0  0  0  0  0
    5.2644    9.7721    6.6759 O   0  0  0  0  0  0  0  0  0  0  0  0
    5.9951   10.5653    8.9290 O   0  0  0  0  0  0  0  0  0  0  0  0
    3.3575    0.7274    0.2396 N   0  0  0  0  0  0  0  0  0  0  0  0
    3.1995    1.9892    2.1159 N   0  0  0  0  0  0  0  0  0  0  0  0
    2.9009    9.3159    6.2664 N   0  0  0  0  0  0  0  0  0  0  0  0
    3.0888   -0.5110   -0.3153 C   0  0  0  0  0  0  0  0  0  0  0  0
    1.7163   -1.0195    0.2487 C   0  0  0  0  0  0  0  0  0  0  0  0
    3.0690   -0.4094   -1.8646 C   0  0  0  0  0  0  0  0  0  0  0  0
    2.7695   -1.7939   -2.5102 C   0  0  0  0  0  0  0  0  0  0  0  0
    0.8726   -1.8571   -0.7506 C   0  0  0  0  0  0  0  0  0  0  0  0
    1.7731   -2.6819   -1.7009 C   0  0  0  0  0  0  0  0  0  0  0  0
    3.7652    0.9589    1.5458 C   0  0  0  0  0  0  0  0  0  0  0  0
    1.8857    4.4696    2.3632 C   0  0  0  0  0  0  0  0  0  0  0  0
    1.7588    6.9258    3.7298 C   0  0  0  0  0  0  0  0  0  0  0  0
    1.7468    8.1974    4.4829 C   0  0  0  0  0  0  0  0  0  0  0  0
    2.6074    5.5767    1.8810 C   0  0  0  0  0  0  0  0  0  0  0  0
    1.1239    4.5741    3.5418 C   0  0  0  0  0  0  0  0  0  0  0  0
    2.5403    6.8018    2.5591 C   0  0  0  0  0  0  0  0  0  0  0  0
    1.0585    5.8003    4.2207 C   0  0  0  0  0  0  0  0  0  0  0  0
    2.9175    8.1785    5.4878 C   0  0  0  0  0  0  0  0  0  0  0  0
    4.0246    9.7380    7.0079 C   0  0  0  0  0  0  0  0  0  0  0  0
    3.7420   10.1870    8.3329 C   0  0  0  0  0  0  0  0  0  0  0  0
    4.7636   10.5789    9.2598 C   0  0  0  0  0  0  0  0  0  0  0  0
    2.3984   10.2569    8.8158 C   0  0  0  0  0  0  0  0  0  0  0  0
    4.4413   10.9675   10.5801 C   0  0  0  0  0  0  0  0  0  0  0  0
    2.0808   10.6705   10.1221 C   0  0  0  0  0  0  0  0  0  0  0  0
    3.1087   11.0176   11.0086 C   0  0  0  0  0  0  0  0  0  0  0  0
    6.8176   11.6131    8.8075 C   0  0  0  0  0  0  0  0  0  0  0  0
    3.8853   -1.2098   -0.0362 H   0  0  0  0  0  0  0  0  0  0  0  0
    1.9127   -1.6140    1.1452 H   0  0  0  0  0  0  0  0  0  0  0  0
    1.0887   -0.1792    0.5597 H   0  0  0  0  0  0  0  0  0  0  0  0
    2.2969    0.3050   -2.1704 H   0  0  0  0  0  0  0  0  0  0  0  0
    4.0284   -0.0338   -2.2328 H   0  0  0  0  0  0  0  0  0  0  0  0
    0.2028   -2.5195   -0.1963 H   0  0  0  0  0  0  0  0  0  0  0  0
    0.2504   -1.1860   -1.3514 H   0  0  0  0  0  0  0  0  0  0  0  0
    3.7103   -2.3413   -2.6173 H   0  0  0  0  0  0  0  0  0  0  0  0
    2.3753   -1.6278   -3.5162 H   0  0  0  0  0  0  0  0  0  0  0  0
    2.3364   -3.3977   -1.0948 H   0  0  0  0  0  0  0  0  0  0  0  0
    1.1447   -3.2540   -2.3875 H   0  0  0  0  0  0  0  0  0  0  0  0
    3.0597    1.4948   -0.1657 H   0  0  0  0  0  0  0  0  0  0  0  0
    3.5266    2.1093    2.9829 H   0  0  0  0  0  0  0  0  0  0  0  0
    0.7962    8.3211    5.0105 H   0  0  0  0  0  0  0  0  0  0  0  0
    1.8559    9.0476    3.8025 H   0  0  0  0  0  0  0  0  0  0  0  0
    3.1856    5.4992    1.0409 H   0  0  0  0  0  0  0  0  0  0  0  0
    0.6193    3.7654    3.9127 H   0  0  0  0  0  0  0  0  0  0  0  0
    3.0760    7.5964    2.2007 H   0  0  0  0  0  0  0  0  0  0  0  0
    0.5090    5.8625    5.0818 H   0  0  0  0  0  0  0  0  0  0  0  0
    3.8651    8.1029    4.9436 H   0  0  0  0  0  0  0  0  0  0  0  0
    2.8289    7.3147    6.1543 H   0  0  0  0  0  0  0  0  0  0  0  0
    2.1367    9.8430    6.3322 H   0  0  0  0  0  0  0  0  0  0  0  0
    1.6082   10.0030    8.2205 H   0  0  0  0  0  0  0  0  0  0  0  0
    5.1808   11.2113   11.2430 H   0  0  0  0  0  0  0  0  0  0  0  0
    2.8946   11.3066   11.9657 H   0  0  0  0  0  0  0  0  0  0  0  0
    7.7736   11.2556    8.4247 H   0  0  0  0  0  0  0  0  0  0  0  0
    6.4114   12.3350    8.0938 H   0  0  0  0  0  0  0  0  0  0  0  0
    6.9871   12.1057    9.7658 H   0  0  0  0  0  0  0  0  0  0  0  0
  1 31  1  0  0  0  0
  2  4  2  0  0  0  0
  2  5  2  0  0  0  0
  2  9  1  0  0  0  0
  2 18  1  0  0  0  0
  3 17  2  0  0  0  0
  6 26  2  0  0  0  0
  7 28  1  0  0  0  0
  7 33  1  0  0  0  0
  8 11  1  0  0  0  0
  8 17  1  0  0  0  0
  8 45  1  0  0  0  0
  9 17  1  0  0  0  0
  9 46  1  0  0  0  0
 10 25  1  0  0  0  0
 10 26  1  0  0  0  0
 10 55  1  0  0  0  0
 11 12  1  0  0  0  0
 11 13  1  0  0  0  0
 11 34  1  0  0  0  0
 12 15  1  0  0  0  0
 12 35  1  0  0  0  0
 12 36  1  0  0  0  0
 13 14  1  0  0  0  0
 13 37  1  0  0  0  0
 13 38  1  0  0  0  0
 14 16  1  0  0  0  0
 14 41  1  0  0  0  0
 14 42  1  0  0  0  0
 15 16  1  0  0  0  0
 15 39  1  0  0  0  0
 15 40  1  0  0  0  0
 16 43  1  0  0  0  0
 16 44  1  0  0  0  0
 18 21  2  0  0  0  0
 18 22  1  0  0  0  0
 19 20  1  0  0  0  0
 19 23  2  0  0  0  0
 19 24  1  0  0  0  0
 20 25  1  0  0  0  0
 20 47  1  0  0  0  0
 20 48  1  0  0  0  0
 21 23  1  0  0  0  0
 21 49  1  0  0  0  0
 22 24  2  0  0  0  0
 22 50  1  0  0  0  0
 23 51  1  0  0  0  0
 24 52  1  0  0  0  0
 25 53  1  0  0  0  0
 25 54  1  0  0  0  0
 26 27  1  0  0  0  0
 27 28  2  0  0  0  0
 27 29  1  0  0  0  0
 28 30  1  0  0  0  0
 29 31  2  0  0  0  0
 29 56  1  0  0  0  0
 30 32  2  0  0  0  0
 30 57  1  0  0  0  0
 31 32  1  0  0  0  0
 32 58  1  0  0  0  0
 33 59  1  0  0  0  0
 33 60  1  0  0  0  0
 33 61  1  0  0  0  0
M  END
$$$$
60863
 OpenBabel02181314303D

 61 65  0  0  1  0  0  0  0  0999 V2000
  -13.1027    4.0241    4.2210 O   0  0  0  0  0  0  0  0  0  0  0  0
  -16.6288    1.9446    1.8313 O   0  0  0  0  0  0  0  0  0  0  0  0
  -15.5324    2.3648    0.0738 O   0  0  0  0  0  0  0  0  0  0  0  0
  -16.0604    6.8240   -0.7696 O   0  0  0  0  0  0  0  0  0  0  0  0
  -16.0693    7.8961    1.0761 O   0  0  0  0  0  0  0  0  0  0  0  0
   -8.9450   -2.9704   -1.6634 O   0  0  0  0  0  0  0  0  0  0  0  0
  -13.5245    3.0932    2.1949 N   0  0  0  0  0  0  0  0  0  0  0  0
   -8.0544    1.1077    1.6586 N   0  0  0  0  0  0  0  0  0  0  0  0
   -6.0106   -5.4609   -2.4053 N   0  0  0  0  0  0  0  0  0  0  0  0
   -8.2409   -4.8138   -2.4230 N   0  0  0  0  0  0  0  0  0  0  0  0
  -14.8763    3.5103    2.0260 C   0  0  1  0  0  0  0  0  0  0  0  0
  -12.7972    2.4065    1.2012 C   0  0  0  0  0  0  0  0  0  0  0  0
  -11.5011    2.2673    1.8283 C   0  0  0  0  0  0  0  0  0  0  0  0
  -11.5135    2.8764    3.0694 C   0  0  0  0  0  0  0  0  0  0  0  0
  -12.7679    3.3766    3.2376 C   0  0  0  0  0  0  0  0  0  0  0  0
  -14.8659    4.9260    1.3708 C   0  0  0  0  0  0  0  0  0  0  0  0
  -10.3628    1.6301    1.3294 C   0  0  0  0  0  0  0  0  0  0  0  0
   -9.1804    1.6426    2.1053 C   0  0  0  0  0  0  0  0  0  0  0  0
  -10.3600    2.8815    3.8776 C   0  0  0  0  0  0  0  0  0  0  0  0
  -16.2628    5.5753    1.1815 C   0  0  0  0  0  0  0  0  0  0  0  0
  -15.7090    2.5603    1.2801 C   0  0  0  0  0  0  0  0  0  0  0  0
   -9.1951    2.2462    3.3894 C   0  0  0  0  0  0  0  0  0  0  0  0
   -7.5423    1.2892    0.3715 C   0  0  0  0  0  0  0  0  0  0  0  0
   -6.6065    0.1889    0.0594 C   0  0  0  0  0  0  0  0  0  0  0  0
   -6.2122   -2.0808   -0.8716 C   0  0  0  0  0  0  0  0  0  0  0  0
   -4.8201   -1.8978   -0.5846 C   0  0  0  0  0  0  0  0  0  0  0  0
   -7.0776   -1.0109   -0.5188 C   0  0  0  0  0  0  0  0  0  0  0  0
   -6.6457   -3.3019   -1.4924 C   0  0  0  0  0  0  0  0  0  0  0  0
  -16.1419    6.8268    0.4659 C   0  0  0  0  0  0  0  0  0  0  0  0
   -5.2358    0.3237    0.3405 C   0  0  0  0  0  0  0  0  0  0  0  0
   -5.6639   -4.2898   -1.8091 C   0  0  0  0  0  0  0  0  0  0  0  0
   -4.3500   -0.7114    0.0233 C   0  0  0  0  0  0  0  0  0  0  0  0
   -3.8870   -2.9016   -0.9087 C   0  0  0  0  0  0  0  0  0  0  0  0
   -4.3049   -4.0877   -1.5184 C   0  0  0  0  0  0  0  0  0  0  0  0
   -7.9552   -3.6557   -1.8426 C   0  0  0  0  0  0  0  0  0  0  0  0
   -7.2981   -5.7359   -2.7216 C   0  0  0  0  0  0  0  0  0  0  0  0
   -7.6759   -7.0044   -3.3610 C   0  0  0  0  0  0  0  0  0  0  0  0
  -15.3351    3.6188    3.0170 H   0  0  0  0  0  0  0  0  0  0  0  0
  -13.2077    1.4163    0.9910 H   0  0  0  0  0  0  0  0  0  0  0  0
  -12.7074    2.9911    0.2809 H   0  0  0  0  0  0  0  0  0  0  0  0
  -14.3642    4.8618    0.3998 H   0  0  0  0  0  0  0  0  0  0  0  0
  -14.2689    5.5935    2.0019 H   0  0  0  0  0  0  0  0  0  0  0  0
  -10.4129    1.1650    0.4215 H   0  0  0  0  0  0  0  0  0  0  0  0
  -10.3606    3.3354    4.7938 H   0  0  0  0  0  0  0  0  0  0  0  0
  -16.7209    5.7391    2.1611 H   0  0  0  0  0  0  0  0  0  0  0  0
  -16.9218    4.9100    0.6173 H   0  0  0  0  0  0  0  0  0  0  0  0
   -8.3515    2.2413    3.9692 H   0  0  0  0  0  0  0  0  0  0  0  0
   -7.5150    0.6609    2.2794 H   0  0  0  0  0  0  0  0  0  0  0  0
   -8.3123    1.3259   -0.4033 H   0  0  0  0  0  0  0  0  0  0  0  0
   -7.0327    2.2553    0.3412 H   0  0  0  0  0  0  0  0  0  0  0  0
   -8.0788   -1.0704   -0.6779 H   0  0  0  0  0  0  0  0  0  0  0  0
   -4.8759    1.1764    0.7776 H   0  0  0  0  0  0  0  0  0  0  0  0
   -3.3573   -0.5840    0.2387 H   0  0  0  0  0  0  0  0  0  0  0  0
   -2.8902   -2.7783   -0.7071 H   0  0  0  0  0  0  0  0  0  0  0  0
  -17.0524    1.4306    1.2714 H   0  0  0  0  0  0  0  0  0  0  0  0
   -3.6101   -4.8023   -1.7498 H   0  0  0  0  0  0  0  0  0  0  0  0
   -5.3221   -6.1134   -2.6091 H   0  0  0  0  0  0  0  0  0  0  0  0
  -15.9577    7.6250   -1.0893 H   0  0  0  0  0  0  0  0  0  0  0  0
   -6.8583   -7.3825   -3.9770 H   0  0  0  0  0  0  0  0  0  0  0  0
   -8.5520   -6.8643   -3.9974 H   0  0  0  0  0  0  0  0  0  0  0  0
   -7.9119   -7.7397   -2.5907 H   0  0  0  0  0  0  0  0  0  0  0  0
  1 15  2  0  0  0  0
  2 21  1  0  0  0  0
  2 55  1  0  0  0  0
  3 21  2  0  0  0  0
  4 29  1  0  0  0  0
  4 58  1  0  0  0  0
  5 29  2  0  0  0  0
  6 35  2  0  0  0  0
  7 11  1  0  0  0  0
  7 12  1  0  0  0  0
  7 15  1  0  0  0  0
  8 18  1  0  0  0  0
  8 23  1  0  0  0  0
  8 48  1  0  0  0  0
  9 31  1  0  0  0  0
  9 36  1  0  0  0  0
  9 57  1  0  0  0  0
 10 35  1  0  0  0  0
 10 36  2  0  0  0  0
 11 16  1  0  0  0  0
 11 21  1  0  0  0  0
 11 38  1  1  0  0  0
 12 13  1  0  0  0  0
 12 39  1  0  0  0  0
 12 40  1  0  0  0  0
 13 14  2  0  0  0  0
 13 17  1  0  0  0  0
 14 15  1  0  0  0  0
 14 19  1  0  0  0  0
 16 20  1  0  0  0  0
 16 41  1  0  0  0  0
 16 42  1  0  0  0  0
 17 18  2  0  0  0  0
 17 43  1  0  0  0  0
 18 22  1  0  0  0  0
 19 22  2  0  0  0  0
 19 44  1  0  0  0  0
 20 29  1  0  0  0  0
 20 45  1  0  0  0  0
 20 46  1  0  0  0  0
 22 47  1  0  0  0  0
 23 24  1  0  0  0  0
 23 49  1  0  0  0  0
 23 50  1  0  0  0  0
 24 27  2  0  0  0  0
 24 30  1  0  0  0  0
 25 26  2  0  0  0  0
 25 27  1  0  0  0  0
 25 28  1  0  0  0  0
 26 32  1  0  0  0  0
 26 33  1  0  0  0  0
 27 51  1  0  0  0  0
 28 31  2  0  0  0  0
 28 35  1  0  0  0  0
 30 32  2  0  0  0  0
 30 52  1  0  0  0  0
 31 34  1  0  0  0  0
 32 53  1  0  0  0  0
 33 34  2  0  0  0  0
 33 54  1  0  0  0  0
 34 56  1  0  0  0  0
 36 37  1  0  0  0  0
 37 59  1  0  0  0  0
 37 60  1  0  0  0  0
 37 61  1  0  0  0  0
M  END
$$$$
5488302
 OpenBabel02181314303D

 29 31  0  0  0  0  0  0  0  0999 V2000
   -0.0681   -0.1043   -0.2519 S   0  0  0  0  0  0  0  0  0  0  0  0
   -0.4437   -0.6223    1.2503 O   0  0  0  0  0  0  0  0  0  0  0  0
   -0.7592   -1.0406   -1.3704 O   0  0  0  0  0  0  0  0  0  0  0  0
    1.5238   -0.1457   -0.4465 O   0  0  0  0  0  0  0  0  0  0  0  0
   -0.5880    1.4016   -0.4429 O   0  0  0  0  0  0  0  0  0  0  0  0
   -0.4850   -0.6524    6.0668 N   0  0  0  0  0  0  0  0  0  0  0  0
    0.8073    1.2306    8.9636 N   0  0  0  0  0  0  0  0  0  0  0  0
    0.6146    0.8900    4.8950 C   0  0  0  0  0  0  0  0  0  0  0  0
    0.7977    1.1696    6.2382 C   0  0  0  0  0  0  0  0  0  0  0  0
    0.0986    0.1907    6.9457 C   0  0  0  0  0  0  0  0  0  0  0  0
   -0.1888   -0.2478    4.8131 C   0  0  0  0  0  0  0  0  0  0  0  0
    0.1037    0.2279    8.3577 C   0  0  0  0  0  0  0  0  0  0  0  0
    1.0894    1.5460    3.7545 C   0  0  0  0  0  0  0  0  0  0  0  0
   -0.5517   -0.7716    3.5556 C   0  0  0  0  0  0  0  0  0  0  0  0
    1.5120    2.1920    6.8803 C   0  0  0  0  0  0  0  0  0  0  0  0
   -0.0908   -0.1286    2.3755 C   0  0  0  0  0  0  0  0  0  0  0  0
    0.7321    1.0271    2.5001 C   0  0  0  0  0  0  0  0  0  0  0  0
    1.4969    2.1934    8.2873 C   0  0  0  0  0  0  0  0  0  0  0  0
   -0.5980   -0.7667    9.1864 C   0  0  0  0  0  0  0  0  0  0  0  0
   -1.0298   -1.4216    6.2991 H   0  0  0  0  0  0  0  0  0  0  0  0
    1.6777    2.3778    3.8280 H   0  0  0  0  0  0  0  0  0  0  0  0
   -1.1424   -1.6059    3.5033 H   0  0  0  0  0  0  0  0  0  0  0  0
    2.0208    2.9039    6.3519 H   0  0  0  0  0  0  0  0  0  0  0  0
    1.0866    1.5147    1.6783 H   0  0  0  0  0  0  0  0  0  0  0  0
    2.0024    2.9150    8.8032 H   0  0  0  0  0  0  0  0  0  0  0  0
    0.0646   -1.6137    9.3693 H   0  0  0  0  0  0  0  0  0  0  0  0
   -0.8827   -0.3292   10.1456 H   0  0  0  0  0  0  0  0  0  0  0  0
   -1.5035   -1.1207    8.6911 H   0  0  0  0  0  0  0  0  0  0  0  0
   -1.6222   -0.9747   -1.5248 H   0  0  0  0  0  0  0  0  0  0  0  0
  1  2  1  0  0  0  0
  1  3  1  0  0  0  0
  1  4  2  0  0  0  0
  1  5  2  0  0  0  0
  2 16  1  0  0  0  0
  3 29  1  0  0  0  0
  6 10  1  0  0  0  0
  6 11  1  0  0  0  0
  6 20  1  0  0  0  0
  7 12  2  0  0  0  0
  7 18  1  0  0  0  0
  8  9  1  0  0  0  0
  8 11  2  0  0  0  0
  8 13  1  0  0  0  0
  9 10  2  0  0  0  0
  9 15  1  0  0  0  0
 10 12  1  0  0  0  0
 11 14  1  0  0  0  0
 12 19  1  0  0  0  0
 13 17  2  0  0  0  0
 13 21  1  0  0  0  0
 14 16  2  0  0  0  0
 14 22  1  0  0  0  0
 15 18  2  0  0  0  0
 15 23  1  0  0  0  0
 16 17  1  0  0  0  0
 17 24  1  0  0  0  0
 18 25  1  0  0  0  0
 19 26  1  0  0  0  0
 19 27  1  0  0  0  0
 19 28  1  0  0  0  0
M  END
$$$$
1464
 OpenBabel02181314303D

 62 67  0  0  0  0  0  0  0  0999 V2000
   -0.3332    0.4644    0.9604 O   0  0  0  0  0  0  0  0  0  0  0  0
  -15.8042    4.1019   -2.3302 N   0  0  0  0  0  0  0  0  0  0  0  0
  -17.1998    6.5018   -2.0164 N   0  0  0  0  0  0  0  0  0  0  0  0
  -11.6696    2.4816   -0.2657 N   0  0  0  0  0  0  0  0  0  0  0  0
  -12.6814    1.7376    1.5532 N   0  0  0  0  0  0  0  0  0  0  0  0
   -6.6134    1.5242    0.7977 N   0  0  0  0  0  0  0  0  0  0  0  0
   -6.4639    0.4724    2.7348 N   0  0  0  0  0  0  0  0  0  0  0  0
  -15.2557    5.2386   -2.9972 C   0  0  0  0  0  0  0  0  0  0  0  0
  -17.2166    4.0101   -2.4653 C   0  0  0  0  0  0  0  0  0  0  0  0
  -15.7087    6.4740   -2.1811 C   0  0  0  0  0  0  0  0  0  0  0  0
  -17.8117    5.1842   -1.6342 C   0  0  0  0  0  0  0  0  0  0  0  0
  -15.0973    3.3825   -1.4017 C   0  0  0  0  0  0  0  0  0  0  0  0
  -17.6351    7.6118   -1.1236 C   0  0  0  0  0  0  0  0  0  0  0  0
  -13.6874    3.2077   -1.5116 C   0  0  0  0  0  0  0  0  0  0  0  0
  -12.9746    2.6634   -0.4403 C   0  0  0  0  0  0  0  0  0  0  0  0
  -15.7199    2.8514   -0.2232 C   0  0  0  0  0  0  0  0  0  0  0  0
  -13.6022    2.2037    0.7043 C   0  0  0  0  0  0  0  0  0  0  0  0
  -14.9906    2.2672    0.8290 C   0  0  0  0  0  0  0  0  0  0  0  0
  -11.4902    1.9103    0.9416 C   0  0  0  0  0  0  0  0  0  0  0  0
  -10.2447    1.5306    1.4750 C   0  0  0  0  0  0  0  0  0  0  0  0
   -7.8436    1.3936    1.2775 C   0  0  0  0  0  0  0  0  0  0  0  0
   -9.0634    1.8064    0.7437 C   0  0  0  0  0  0  0  0  0  0  0  0
   -7.7548    0.7318    2.4921 C   0  0  0  0  0  0  0  0  0  0  0  0
  -10.1528    0.8570    2.7258 C   0  0  0  0  0  0  0  0  0  0  0  0
   -8.9052    0.4474    3.2414 C   0  0  0  0  0  0  0  0  0  0  0  0
   -5.7682    0.9698    1.6859 C   0  0  0  0  0  0  0  0  0  0  0  0
   -4.3686    0.9151    1.5278 C   0  0  0  0  0  0  0  0  0  0  0  0
   -3.7543    1.4671    0.3791 C   0  0  0  0  0  0  0  0  0  0  0  0
   -3.5542    0.3008    2.5070 C   0  0  0  0  0  0  0  0  0  0  0  0
   -2.3703    1.3563    0.1880 C   0  0  0  0  0  0  0  0  0  0  0  0
   -2.1659    0.1966    2.3181 C   0  0  0  0  0  0  0  0  0  0  0  0
   -1.5719    0.6804    1.1365 C   0  0  0  0  0  0  0  0  0  0  0  0
    0.2368   -0.0804   -0.1252 C   0  0  0  0  0  0  0  0  0  0  0  0
    1.7659   -0.0470    0.0158 C   0  0  0  0  0  0  0  0  0  0  0  0
  -15.6229    5.3201   -4.0265 H   0  0  0  0  0  0  0  0  0  0  0  0
  -14.1699    5.2632   -3.0751 H   0  0  0  0  0  0  0  0  0  0  0  0
  -17.6240    3.0510   -2.1359 H   0  0  0  0  0  0  0  0  0  0  0  0
  -17.5281    4.1078   -3.5106 H   0  0  0  0  0  0  0  0  0  0  0  0
  -18.8910    5.2168   -1.7965 H   0  0  0  0  0  0  0  0  0  0  0  0
  -17.6421    4.9955   -0.5701 H   0  0  0  0  0  0  0  0  0  0  0  0
  -15.2123    6.4416   -1.2042 H   0  0  0  0  0  0  0  0  0  0  0  0
  -15.3764    7.3773   -2.6991 H   0  0  0  0  0  0  0  0  0  0  0  0
  -17.2783    8.5684   -1.5094 H   0  0  0  0  0  0  0  0  0  0  0  0
  -18.7241    7.6573   -1.0749 H   0  0  0  0  0  0  0  0  0  0  0  0
  -17.2456    7.4771   -0.1101 H   0  0  0  0  0  0  0  0  0  0  0  0
  -13.1621    3.4822   -2.3417 H   0  0  0  0  0  0  0  0  0  0  0  0
  -16.7271    2.8995   -0.0835 H   0  0  0  0  0  0  0  0  0  0  0  0
  -15.4562    1.9128    1.6671 H   0  0  0  0  0  0  0  0  0  0  0  0
  -10.9752    2.7214   -0.8993 H   0  0  0  0  0  0  0  0  0  0  0  0
   -9.0713    2.2919   -0.1566 H   0  0  0  0  0  0  0  0  0  0  0  0
  -10.9930    0.6525    3.2725 H   0  0  0  0  0  0  0  0  0  0  0  0
   -8.8397   -0.0435    4.1350 H   0  0  0  0  0  0  0  0  0  0  0  0
   -6.3748    1.9449   -0.0433 H   0  0  0  0  0  0  0  0  0  0  0  0
   -4.3022    1.9483   -0.3388 H   0  0  0  0  0  0  0  0  0  0  0  0
   -3.9622   -0.0891    3.3608 H   0  0  0  0  0  0  0  0  0  0  0  0
   -1.9529    1.7684   -0.6490 H   0  0  0  0  0  0  0  0  0  0  0  0
   -1.5962   -0.2607    3.0342 H   0  0  0  0  0  0  0  0  0  0  0  0
   -0.0919   -1.1207   -0.2163 H   0  0  0  0  0  0  0  0  0  0  0  0
   -0.0338    0.4505   -1.0418 H   0  0  0  0  0  0  0  0  0  0  0  0
    2.2221   -0.5404   -0.8441 H   0  0  0  0  0  0  0  0  0  0  0  0
    2.0743   -0.5633    0.9266 H   0  0  0  0  0  0  0  0  0  0  0  0
    2.1119    0.9878    0.0546 H   0  0  0  0  0  0  0  0  0  0  0  0
  1 32  1  0  0  0  0
  1 33  1  0  0  0  0
  2  8  1  0  0  0  0
  2  9  1  0  0  0  0
  2 12  1  0  0  0  0
  3 10  1  0  0  0  0
  3 11  1  0  0  0  0
  3 13  1  0  0  0  0
  4 15  1  0  0  0  0
  4 19  1  0  0  0  0
  4 49  1  0  0  0  0
  5 17  1  0  0  0  0
  5 19  2  0  0  0  0
  6 21  1  0  0  0  0
  6 26  1  0  0  0  0
  6 53  1  0  0  0  0
  7 23  1  0  0  0  0
  7 26  2  0  0  0  0
  8 10  1  0  0  0  0
  8 35  1  0  0  0  0
  8 36  1  0  0  0  0
  9 11  1  0  0  0  0
  9 37  1  0  0  0  0
  9 38  1  0  0  0  0
 10 41  1  0  0  0  0
 10 42  1  0  0  0  0
 11 39  1  0  0  0  0
 11 40  1  0  0  0  0
 12 14  2  0  0  0  0
 12 16  1  0  0  0  0
 13 43  1  0  0  0  0
 13 44  1  0  0  0  0
 13 45  1  0  0  0  0
 14 15  1  0  0  0  0
 14 46  1  0  0  0  0
 15 17  2  0  0  0  0
 16 18  2  0  0  0  0
 16 47  1  0  0  0  0
 17 18  1  0  0  0  0
 18 48  1  0  0  0  0
 19 20  1  0  0  0  0
 20 22  2  0  0  0  0
 20 24  1  0  0  0  0
 21 22  1  0  0  0  0
 21 23  2  0  0  0  0
 22 50  1  0  0  0  0
 23 25  1  0  0  0  0
 24 25  2  0  0  0  0
 24 51  1  0  0  0  0
 25 52  1  0  0  0  0
 26 27  1  0  0  0  0
 27 28  2  0  0  0  0
 27 29  1  0  0  0  0
 28 30  1  0  0  0  0
 28 54  1  0  0  0  0
 29 31  2  0  0  0  0
 29 55  1  0  0  0  0
 30 32  2  0  0  0  0
 30 56  1  0  0  0  0
 31 32  1  0  0  0  0
 31 57  1  0  0  0  0
 33 34  1  0  0  0  0
 33 58  1  0  0  0  0
 33 59  1  0  0  0  0
 34 60  1  0  0  0  0
 34 61  1  0  0  0  0
 34 62  1  0  0  0  0
M  END
$$$$
5311471
 OpenBabel02181314303D

 45 49  0  0  1  0  0  0  0  0999 V2000
    0.1457   -2.6286    3.0819 O   0  0  0  0  0  0  0  0  0  0  0  0
    1.7208   -0.5925    0.4006 O   0  0  0  0  0  0  0  0  0  0  0  0
    1.5010   -1.0364    3.1625 O   0  0  0  0  0  0  0  0  0  0  0  0
   -3.5188   -4.2856    2.4263 O   0  0  0  0  0  0  0  0  0  0  0  0
   -4.3175   -2.3672    1.6559 N   0  0  0  0  0  0  0  0  0  0  0  0
   -5.6246    0.7286    0.4560 N   0  0  0  0  0  0  0  0  0  0  0  0
   -0.3523   -0.7089    1.7495 C   0  0  2  0  0  0  0  0  0  0  0  0
   -1.7572   -1.2788    1.6712 C   0  0  0  0  0  0  0  0  0  0  0  0
   -2.0089   -2.6134    2.1108 C   0  0  0  0  0  0  0  0  0  0  0  0
   -0.3454    0.8268    2.1303 C   0  0  0  0  0  0  0  0  0  0  0  0
   -4.1237   -1.0959    1.2296 C   0  0  0  0  0  0  0  0  0  0  0  0
   -2.8493   -0.5236    1.1774 C   0  0  0  0  0  0  0  0  0  0  0  0
    0.3360   -0.9373    0.3640 C   0  0  0  0  0  0  0  0  0  0  0  0
   -5.7075   -2.7307    1.5880 C   0  0  0  0  0  0  0  0  0  0  0  0
    0.4492   -1.4786    2.7228 C   0  0  0  0  0  0  0  0  0  0  0  0
   -3.3016   -3.1340    2.0732 C   0  0  0  0  0  0  0  0  0  0  0  0
   -0.8375   -3.4006    2.5883 C   0  0  0  0  0  0  0  0  0  0  0  0
   -5.3292   -0.5197    0.8933 C   0  0  0  0  0  0  0  0  0  0  0  0
   -6.3074   -1.4850    1.0919 C   0  0  0  0  0  0  0  0  0  0  0  0
   -1.0482    1.1717    3.4702 C   0  0  0  0  0  0  0  0  0  0  0  0
   -7.6482   -1.1756    0.8142 C   0  0  0  0  0  0  0  0  0  0  0  0
   -7.9648    0.1224    0.3447 C   0  0  0  0  0  0  0  0  0  0  0  0
   -6.9120    1.0750    0.1792 C   0  0  0  0  0  0  0  0  0  0  0  0
   -9.2891    0.4951    0.0339 C   0  0  0  0  0  0  0  0  0  0  0  0
   -7.2044    2.3751   -0.2784 C   0  0  0  0  0  0  0  0  0  0  0  0
   -9.5684    1.7933   -0.4311 C   0  0  0  0  0  0  0  0  0  0  0  0
   -8.5303    2.7308   -0.5845 C   0  0  0  0  0  0  0  0  0  0  0  0
    0.6819    1.1961    2.1897 H   0  0  0  0  0  0  0  0  0  0  0  0
   -0.8113    1.4174    1.3380 H   0  0  0  0  0  0  0  0  0  0  0  0
   -2.7450    0.4224    0.8116 H   0  0  0  0  0  0  0  0  0  0  0  0
    0.2774   -1.9882    0.0627 H   0  0  0  0  0  0  0  0  0  0  0  0
   -0.1554   -0.3439   -0.4104 H   0  0  0  0  0  0  0  0  0  0  0  0
   -5.8712   -3.5479    0.8817 H   0  0  0  0  0  0  0  0  0  0  0  0
   -6.1033   -2.9869    2.5739 H   0  0  0  0  0  0  0  0  0  0  0  0
   -1.1245   -4.1045    3.3712 H   0  0  0  0  0  0  0  0  0  0  0  0
   -0.4399   -3.9750    1.7472 H   0  0  0  0  0  0  0  0  0  0  0  0
   -1.0424    2.2518    3.6242 H   0  0  0  0  0  0  0  0  0  0  0  0
   -0.5281    0.6992    4.3042 H   0  0  0  0  0  0  0  0  0  0  0  0
   -2.0859    0.8365    3.4741 H   0  0  0  0  0  0  0  0  0  0  0  0
   -8.3722   -1.8846    0.9510 H   0  0  0  0  0  0  0  0  0  0  0  0
    1.9652   -0.5012   -0.5445 H   0  0  0  0  0  0  0  0  0  0  0  0
  -10.0559   -0.1739    0.1409 H   0  0  0  0  0  0  0  0  0  0  0  0
   -6.4566    3.0646   -0.3930 H   0  0  0  0  0  0  0  0  0  0  0  0
  -10.5296    2.0555   -0.6584 H   0  0  0  0  0  0  0  0  0  0  0  0
   -8.7406    3.6729   -0.9213 H   0  0  0  0  0  0  0  0  0  0  0  0
  1 15  1  0  0  0  0
  1 17  1  0  0  0  0
  2 13  1  0  0  0  0
  2 41  1  0  0  0  0
  3 15  2  0  0  0  0
  4 16  2  0  0  0  0
  5 11  1  0  0  0  0
  5 14  1  0  0  0  0
  5 16  1  0  0  0  0
  6 18  2  0  0  0  0
  6 23  1  0  0  0  0
  7  8  1  0  0  0  0
  7 10  1  1  0  0  0
  7 13  1  0  0  0  0
  7 15  1  0  0  0  0
  8  9  2  0  0  0  0
  8 12  1  0  0  0  0
  9 16  1  0  0  0  0
  9 17  1  0  0  0  0
 10 20  1  0  0  0  0
 10 28  1  0  0  0  0
 10 29  1  0  0  0  0
 11 12  2  0  0  0  0
 11 18  1  0  0  0  0
 12 30  1  0  0  0  0
 13 31  1  0  0  0  0
 13 32  1  0  0  0  0
 14 19  1  0  0  0  0
 14 33  1  0  0  0  0
 14 34  1  0  0  0  0
 17 35  1  0  0  0  0
 17 36  1  0  0  0  0
 18 19  1  0  0  0  0
 19 21  2  0  0  0  0
 20 37  1  0  0  0  0
 20 38  1  0  0  0  0
 20 39  1  0  0  0  0
 21 22  1  0  0  0  0
 21 40  1  0  0  0  0
 22 23  1  0  0  0  0
 22 24  2  0  0  0  0
 23 25  2  0  0  0  0
 24 26  1  0  0  0  0
 24 42  1  0  0  0  0
 25 27  1  0  0  0  0
 25 43  1  0  0  0  0
 26 27  2  0  0  0  0
 26 44  1  0  0  0  0
 27 45  1  0  0  0  0
M  END
$$$$
5291
 OpenBabel02181314303D

 68 72  0  0  0  0  0  0  0  0999 V2000
   -1.7201    1.1672    0.3377 O   0  0  0  0  0  0  0  0  0  0  0  0
    2.2368    7.0669    0.7517 N   0  0  0  0  0  0  0  0  0  0  0  0
    0.8107    9.6049    0.4291 N   0  0  0  0  0  0  0  0  0  0  0  0
    0.1465    0.1431    0.0086 N   0  0  0  0  0  0  0  0  0  0  0  0
    3.9335   -2.5478    0.8675 N   0  0  0  0  0  0  0  0  0  0  0  0
    1.9609   -3.6791    1.5976 N   0  0  0  0  0  0  0  0  0  0  0  0
    4.0029   -4.7596    1.5877 N   0  0  0  0  0  0  0  0  0  0  0  0
   -2.2937   -5.4114    3.0941 N   0  0  0  0  0  0  0  0  0  0  0  0
    3.0102    8.3336    0.5939 C   0  0  0  0  0  0  0  0  0  0  0  0
    0.9694    7.3341    1.5067 C   0  0  0  0  0  0  0  0  0  0  0  0
    2.1850    9.4224   -0.1439 C   0  0  0  0  0  0  0  0  0  0  0  0
    0.0722    8.3441    0.7528 C   0  0  0  0  0  0  0  0  0  0  0  0
    2.0945    6.2942   -0.5292 C   0  0  0  0  0  0  0  0  0  0  0  0
   -0.0194   10.5334   -0.3899 C   0  0  0  0  0  0  0  0  0  0  0  0
    1.3882    5.0133   -0.3167 C   0  0  0  0  0  0  0  0  0  0  0  0
    2.0250    3.9854    0.4057 C   0  0  0  0  0  0  0  0  0  0  0  0
    0.0580    4.8241   -0.7581 C   0  0  0  0  0  0  0  0  0  0  0  0
    1.3556    2.7812    0.6514 C   0  0  0  0  0  0  0  0  0  0  0  0
   -0.5972    3.6029   -0.5410 C   0  0  0  0  0  0  0  0  0  0  0  0
    0.0702    2.5368    0.1047 C   0  0  0  0  0  0  0  0  0  0  0  0
   -0.5060    1.2713    0.1457 C   0  0  0  0  0  0  0  0  0  0  0  0
    1.4247   -0.0929   -0.2883 C   0  0  0  0  0  0  0  0  0  0  0  0
    3.4086   -1.4513    0.2822 C   0  0  0  0  0  0  0  0  0  0  0  0
    2.0842   -1.0236    0.5261 C   0  0  0  0  0  0  0  0  0  0  0  0
    4.1834   -0.6856   -0.6370 C   0  0  0  0  0  0  0  0  0  0  0  0
    2.1611    0.5399   -1.3112 C   0  0  0  0  0  0  0  0  0  0  0  0
    3.5382    0.2885   -1.4425 C   0  0  0  0  0  0  0  0  0  0  0  0
    5.6542   -0.8689   -0.7519 C   0  0  0  0  0  0  0  0  0  0  0  0
    3.2963   -3.6265    1.3478 C   0  0  0  0  0  0  0  0  0  0  0  0
    1.2617   -4.7407    2.0783 C   0  0  0  0  0  0  0  0  0  0  0  0
   -0.1489   -4.5800    2.3301 C   0  0  0  0  0  0  0  0  0  0  0  0
    2.0227   -5.9142    2.3020 C   0  0  0  0  0  0  0  0  0  0  0  0
    3.4078   -5.8924    2.0441 C   0  0  0  0  0  0  0  0  0  0  0  0
   -0.8074   -3.3415    2.0867 C   0  0  0  0  0  0  0  0  0  0  0  0
   -0.9734   -5.6142    2.8461 C   0  0  0  0  0  0  0  0  0  0  0  0
   -2.1732   -3.1525    2.3556 C   0  0  0  0  0  0  0  0  0  0  0  0
   -2.9113   -4.2264    2.8704 C   0  0  0  0  0  0  0  0  0  0  0  0
    3.9448    8.1479    0.0570 H   0  0  0  0  0  0  0  0  0  0  0  0
    3.2882    8.7039    1.5849 H   0  0  0  0  0  0  0  0  0  0  0  0
    1.2147    7.7387    2.4926 H   0  0  0  0  0  0  0  0  0  0  0  0
    0.4121    6.4132    1.6923 H   0  0  0  0  0  0  0  0  0  0  0  0
    2.7289   10.3670   -0.0660 H   0  0  0  0  0  0  0  0  0  0  0  0
    2.1291    9.1631   -1.2047 H   0  0  0  0  0  0  0  0  0  0  0  0
   -0.3119    7.8760   -0.1574 H   0  0  0  0  0  0  0  0  0  0  0  0
   -0.7850    8.5771    1.3899 H   0  0  0  0  0  0  0  0  0  0  0  0
    3.0848    6.0711   -0.9377 H   0  0  0  0  0  0  0  0  0  0  0  0
    1.5759    6.8826   -1.2894 H   0  0  0  0  0  0  0  0  0  0  0  0
   -0.2108   10.1148   -1.3824 H   0  0  0  0  0  0  0  0  0  0  0  0
    0.4872   11.4925   -0.5076 H   0  0  0  0  0  0  0  0  0  0  0  0
   -0.9782   10.7221    0.0970 H   0  0  0  0  0  0  0  0  0  0  0  0
    2.9797    4.1075    0.7552 H   0  0  0  0  0  0  0  0  0  0  0  0
   -0.4454    5.5747   -1.2366 H   0  0  0  0  0  0  0  0  0  0  0  0
    1.8354    2.0728    1.2119 H   0  0  0  0  0  0  0  0  0  0  0  0
   -1.5581    3.4938   -0.8789 H   0  0  0  0  0  0  0  0  0  0  0  0
   -0.3963   -0.5801    0.2104 H   0  0  0  0  0  0  0  0  0  0  0  0
    1.5809   -1.3666    1.3359 H   0  0  0  0  0  0  0  0  0  0  0  0
    1.7087    1.2127   -1.9354 H   0  0  0  0  0  0  0  0  0  0  0  0
    4.0673    0.8284   -2.1323 H   0  0  0  0  0  0  0  0  0  0  0  0
    4.8664   -2.6074    0.8584 H   0  0  0  0  0  0  0  0  0  0  0  0
    6.1228   -0.5904    0.1948 H   0  0  0  0  0  0  0  0  0  0  0  0
    5.8950   -1.9086   -0.9749 H   0  0  0  0  0  0  0  0  0  0  0  0
    6.0938   -0.2464   -1.5347 H   0  0  0  0  0  0  0  0  0  0  0  0
    1.6015   -6.7758    2.6479 H   0  0  0  0  0  0  0  0  0  0  0  0
    3.9731   -6.7287    2.1985 H   0  0  0  0  0  0  0  0  0  0  0  0
   -0.3049   -2.5430    1.7081 H   0  0  0  0  0  0  0  0  0  0  0  0
   -0.6049   -6.5408    3.0510 H   0  0  0  0  0  0  0  0  0  0  0  0
   -2.6204   -2.2487    2.1799 H   0  0  0  0  0  0  0  0  0  0  0  0
   -3.9061   -4.1197    3.0755 H   0  0  0  0  0  0  0  0  0  0  0  0
  1 21  2  0  0  0  0
  2  9  1  0  0  0  0
  2 10  1  0  0  0  0
  2 13  1  0  0  0  0
  3 11  1  0  0  0  0
  3 12  1  0  0  0  0
  3 14  1  0  0  0  0
  4 21  1  0  0  0  0
  4 22  1  0  0  0  0
  4 55  1  0  0  0  0
  5 23  1  0  0  0  0
  5 29  1  0  0  0  0
  5 59  1  0  0  0  0
  6 29  1  0  0  0  0
  6 30  2  0  0  0  0
  7 29  2  0  0  0  0
  7 33  1  0  0  0  0
  8 35  1  0  0  0  0
  8 37  2  0  0  0  0
  9 11  1  0  0  0  0
  9 38  1  0  0  0  0
  9 39  1  0  0  0  0
 10 12  1  0  0  0  0
 10 40  1  0  0  0  0
 10 41  1  0  0  0  0
 11 42  1  0  0  0  0
 11 43  1  0  0  0  0
 12 44  1  0  0  0  0
 12 45  1  0  0  0  0
 13 15  1  0  0  0  0
 13 46  1  0  0  0  0
 13 47  1  0  0  0  0
 14 48  1  0  0  0  0
 14 49  1  0  0  0  0
 14 50  1  0  0  0  0
 15 16  2  0  0  0  0
 15 17  1  0  0  0  0
 16 18  1  0  0  0  0
 16 51  1  0  0  0  0
 17 19  2  0  0  0  0
 17 52  1  0  0  0  0
 18 20  2  0  0  0  0
 18 53  1  0  0  0  0
 19 20  1  0  0  0  0
 19 54  1  0  0  0  0
 20 21  1  0  0  0  0
 22 24  2  0  0  0  0
 22 26  1  0  0  0  0
 23 24  1  0  0  0  0
 23 25  2  0  0  0  0
 24 56  1  0  0  0  0
 25 27  1  0  0  0  0
 25 28  1  0  0  0  0
 26 27  2  0  0  0  0
 26 57  1  0  0  0  0
 27 58  1  0  0  0  0
 28 60  1  0  0  0  0
 28 61  1  0  0  0  0
 28 62  1  0  0  0  0
 30 31  1  0  0  0  0
 30 32  1  0  0  0  0
 31 34  1  0  0  0  0
 31 35  2  0  0  0  0
 32 33  2  0  0  0  0
 32 63  1  0  0  0  0
 33 64  1  0  0  0  0
 34 36  2  0  0  0  0
 34 65  1  0  0  0  0
 35 66  1  0  0  0  0
 36 37  1  0  0  0  0
 36 67  1  0  0  0  0
 37 68  1  0  0  0  0
M  END
$$$$
115344
 OpenBabel02181314303D

 54 57  0  0  0  0  0  0  0  0999 V2000
   -5.0052    2.0754    0.0176 I   0  0  0  0  0  0  0  0  0  0  0  0
   -0.3303   -0.3898   -1.3986 O   0  0  0  0  0  0  0  0  0  0  0  0
    2.1361   -3.0760    8.9527 O   0  0  0  0  0  0  0  0  0  0  0  0
    3.5682   -0.9217   10.0022 O   0  0  0  0  0  0  0  0  0  0  0  0
    2.4317   -0.0986    2.5150 N   0  0  0  0  0  0  0  0  0  0  0  0
    1.2779    0.0049   -0.0035 N   0  0  0  0  0  0  0  0  0  0  0  0
    2.4600   -1.0742    4.6717 N   0  0  0  0  0  0  0  0  0  0  0  0
    3.4945    0.9765    4.3673 N   0  0  0  0  0  0  0  0  0  0  0  0
    4.4963    2.1188    6.0663 N   0  0  0  0  0  0  0  0  0  0  0  0
   -3.3210    4.7594    0.1845 N   0  0  0  0  0  0  0  0  0  0  0  0
   -3.0645    5.8980    0.1804 N   0  3  0  0  0  0  0  0  0  0  0  0
   -2.8071    7.0306    0.1689 N   0  5  0  0  0  0  0  0  0  0  0  0
    2.5173    1.0861    1.7228 C   0  0  0  0  0  0  0  0  0  0  0  0
    1.8046   -1.2803    2.0033 C   0  0  0  0  0  0  0  0  0  0  0  0
    2.4045    0.8329    0.1969 C   0  0  0  0  0  0  0  0  0  0  0  0
    1.4830   -1.3152    0.4802 C   0  0  0  0  0  0  0  0  0  0  0  0
    2.8013   -0.0648    3.8228 C   0  0  0  0  0  0  0  0  0  0  0  0
    0.1200    0.3748   -0.5506 C   0  0  0  0  0  0  0  0  0  0  0  0
   -0.6918    1.4950   -0.2474 C   0  0  0  0  0  0  0  0  0  0  0  0
    2.7604   -1.0817    5.9907 C   0  0  0  0  0  0  0  0  0  0  0  0
    3.4932   -0.0090    6.5513 C   0  0  0  0  0  0  0  0  0  0  0  0
    3.8505    1.0449    5.6756 C   0  0  0  0  0  0  0  0  0  0  0  0
    2.3164   -2.1440    6.7953 C   0  0  0  0  0  0  0  0  0  0  0  0
   -2.1046    1.3376   -0.1832 C   0  0  0  0  0  0  0  0  0  0  0  0
   -0.2069    2.8135   -0.0514 C   0  0  0  0  0  0  0  0  0  0  0  0
    3.7937   -0.0430    7.9298 C   0  0  0  0  0  0  0  0  0  0  0  0
    2.5582   -2.1442    8.1890 C   0  0  0  0  0  0  0  0  0  0  0  0
    3.3083   -1.0786    8.7595 C   0  0  0  0  0  0  0  0  0  0  0  0
   -2.9786    2.4327   -0.0173 C   0  0  0  0  0  0  0  0  0  0  0  0
   -1.0670    3.9114    0.1114 C   0  0  0  0  0  0  0  0  0  0  0  0
   -2.4681    3.7429    0.1008 C   0  0  0  0  0  0  0  0  0  0  0  0
    1.0323   -3.8313    8.8887 C   0  0  0  0  0  0  0  0  0  0  0  0
    2.8587   -1.2172   11.0975 C   0  0  0  0  0  0  0  0  0  0  0  0
    0.8563   -1.4161    2.5330 H   0  0  0  0  0  0  0  0  0  0  0  0
    2.4328   -2.1519    2.2198 H   0  0  0  0  0  0  0  0  0  0  0  0
    3.4597    1.6164    1.8877 H   0  0  0  0  0  0  0  0  0  0  0  0
    1.7043    1.7525    2.0279 H   0  0  0  0  0  0  0  0  0  0  0  0
    2.3211   -1.7751   -0.0581 H   0  0  0  0  0  0  0  0  0  0  0  0
    0.6280   -1.9813    0.3213 H   0  0  0  0  0  0  0  0  0  0  0  0
    2.3944    1.7533   -0.3776 H   0  0  0  0  0  0  0  0  0  0  0  0
    3.3221    0.3358   -0.1385 H   0  0  0  0  0  0  0  0  0  0  0  0
    1.8101   -2.9152    6.3548 H   0  0  0  0  0  0  0  0  0  0  0  0
   -2.5221    0.4072   -0.2693 H   0  0  0  0  0  0  0  0  0  0  0  0
    0.7781    3.0345   -0.0498 H   0  0  0  0  0  0  0  0  0  0  0  0
    4.3439    0.7126    8.3476 H   0  0  0  0  0  0  0  0  0  0  0  0
   -0.6575    4.8426    0.2244 H   0  0  0  0  0  0  0  0  0  0  0  0
    4.7545    2.2182    6.9588 H   0  0  0  0  0  0  0  0  0  0  0  0
    4.6932    2.7950    5.4507 H   0  0  0  0  0  0  0  0  0  0  0  0
    1.0627   -4.5546    9.7035 H   0  0  0  0  0  0  0  0  0  0  0  0
    0.1503   -3.2007    9.0202 H   0  0  0  0  0  0  0  0  0  0  0  0
    0.9510   -4.3802    7.9496 H   0  0  0  0  0  0  0  0  0  0  0  0
    3.4184   -0.8761   11.9678 H   0  0  0  0  0  0  0  0  0  0  0  0
    1.9032   -0.6875   11.0741 H   0  0  0  0  0  0  0  0  0  0  0  0
    2.6824   -2.2861   11.2120 H   0  0  0  0  0  0  0  0  0  0  0  0
  1 29  1  0  0  0  0
  2 18  2  0  0  0  0
  3 27  1  0  0  0  0
  3 32  1  0  0  0  0
  4 28  1  0  0  0  0
  4 33  1  0  0  0  0
  5 13  1  0  0  0  0
  5 14  1  0  0  0  0
  5 17  1  0  0  0  0
  6 15  1  0  0  0  0
  6 16  1  0  0  0  0
  6 18  1  0  0  0  0
  7 17  2  0  0  0  0
  7 20  1  0  0  0  0
  8 17  1  0  0  0  0
  8 22  2  0  0  0  0
  9 22  1  0  0  0  0
  9 47  1  0  0  0  0
  9 48  1  0  0  0  0
 10 11  2  0  0  0  0
 10 31  1  0  0  0  0
 11 12  2  0  0  0  0
 13 15  1  0  0  0  0
 13 36  1  0  0  0  0
 13 37  1  0  0  0  0
 14 16  1  0  0  0  0
 14 34  1  0  0  0  0
 14 35  1  0  0  0  0
 15 40  1  0  0  0  0
 15 41  1  0  0  0  0
 16 38  1  0  0  0  0
 16 39  1  0  0  0  0
 18 19  1  0  0  0  0
 19 24  2  0  0  0  0
 19 25  1  0  0  0  0
 20 21  1  0  0  0  0
 20 23  2  0  0  0  0
 21 22  1  0  0  0  0
 21 26  2  0  0  0  0
 23 27  1  0  0  0  0
 23 42  1  0  0  0  0
 24 29  1  0  0  0  0
 24 43  1  0  0  0  0
 25 30  2  0  0  0  0
 25 44  1  0  0  0  0
 26 28  1  0  0  0  0
 26 45  1  0  0  0  0
 27 28  2  0  0  0  0
 29 31  2  0  0  0  0
 30 31  1  0  0  0  0
 30 46  1  0  0  0  0
 32 49  1  0  0  0  0
 32 50  1  0  0  0  0
 32 51  1  0  0  0  0
 33 52  1  0  0  0  0
 33 53  1  0  0  0  0
 33 54  1  0  0  0  0
M  CHG  2  11   1  12  -1
M  END
$$$$
60838
 OpenBabel02181314303D

 81 87  0  0  1  0  0  0  0  0999 V2000
    1.6263    4.3299   -0.0203 O   0  0  0  0  0  0  0  0  0  0  0  0
    6.3952   -7.4130   -0.5710 O   0  0  0  0  0  0  0  0  0  0  0  0
    0.3408    5.8823    0.1220 O   0  0  0  0  0  0  0  0  0  0  0  0
    8.3863   -4.6791   -1.0488 O   0  0  0  0  0  0  0  0  0  0  0  0
    2.7211   -5.6687   -0.1074 O   0  0  0  0  0  0  0  0  0  0  0  0
    8.4375   -7.3875   -0.9041 O   0  0  0  0  0  0  0  0  0  0  0  0
   -3.5513    0.9835    0.4273 N   0  0  0  0  0  0  0  0  0  0  0  0
   -0.7358    4.0023   -0.3602 N   0  0  0  0  0  0  0  0  0  0  0  0
    3.6001   -3.6305   -0.0641 N   0  0  0  0  0  0  0  0  0  0  0  0
    4.7215   -0.2256   -0.2682 N   0  0  0  0  0  0  0  0  0  0  0  0
   -3.2217    2.2153   -0.4262 C   0  0  2  0  0  0  0  0  0  0  0  0
   -2.0146    2.0972   -1.4285 C   0  0  0  0  0  0  0  0  0  0  0  0
   -3.1267    3.6123    0.3154 C   0  0  0  0  0  0  0  0  0  0  0  0
   -3.1839    0.9456    1.8853 C   0  0  0  0  0  0  0  0  0  0  0  0
   -3.4440   -0.3526   -0.2544 C   0  0  0  0  0  0  0  0  0  0  0  0
   -2.0399    4.5959   -0.2364 C   0  0  0  0  0  0  0  0  0  0  0  0
   -0.7198    2.6563   -0.7928 C   0  0  0  0  0  0  0  0  0  0  0  0
   -3.6708   -0.2957    2.6913 C   0  0  0  0  0  0  0  0  0  0  0  0
   -4.1157   -1.5143    0.5181 C   0  0  0  0  0  0  0  0  0  0  0  0
   -3.5139   -1.6330    1.9341 C   0  0  0  0  0  0  0  0  0  0  0  0
    0.4028    4.6746   -0.0684 C   0  0  0  0  0  0  0  0  0  0  0  0
    4.6459   -2.7688   -0.1561 C   0  0  0  0  0  0  0  0  0  0  0  0
    2.8044   -1.5612    0.2137 C   0  0  0  0  0  0  0  0  0  0  0  0
    2.3728   -2.9565    0.1599 C   0  0  0  0  0  0  0  0  0  0  0  0
    6.1323   -4.6909   -0.2418 C   0  0  0  0  0  0  0  0  0  0  0  0
    7.4908   -5.3396   -0.1525 C   0  0  2  0  0  0  0  0  0  0  0  0
    4.1591   -1.4533   -0.0854 C   0  0  0  0  0  0  0  0  0  0  0  0
    4.9778   -5.5230   -0.2495 C   0  0  0  0  0  0  0  0  0  0  0  0
    2.0203   -0.4307    0.5110 C   0  0  0  0  0  0  0  0  0  0  0  0
    5.9574   -3.2767   -0.2371 C   0  0  0  0  0  0  0  0  0  0  0  0
    3.7183   -4.9579   -0.1439 C   0  0  0  0  0  0  0  0  0  0  0  0
    2.6387    0.8455    0.3617 C   0  0  0  0  0  0  0  0  0  0  0  0
    7.9932   -5.2177    1.3277 C   0  0  0  0  0  0  0  0  0  0  0  0
    5.1411   -6.9992   -0.3484 C   0  0  0  0  0  0  0  0  0  0  0  0
    3.9826    0.9207   -0.1175 C   0  0  0  0  0  0  0  0  0  0  0  0
    7.4433   -6.7568   -0.5650 C   0  0  0  0  0  0  0  0  0  0  0  0
    0.5991   -0.6356    0.9241 C   0  0  0  0  0  0  0  0  0  0  0  0
    2.3671    3.2768    0.0628 C   0  0  0  0  0  0  0  0  0  0  0  0
    1.9533    2.0543    0.6208 C   0  0  0  0  0  0  0  0  0  0  0  0
    4.5152    2.1859   -0.4546 C   0  0  0  0  0  0  0  0  0  0  0  0
    3.6971    3.3386   -0.4132 C   0  0  0  0  0  0  0  0  0  0  0  0
    9.3792   -5.8324    1.6406 C   0  0  0  0  0  0  0  0  0  0  0  0
    0.4326   -0.5547    2.4557 C   0  0  0  0  0  0  0  0  0  0  0  0
   -4.0991    2.2900   -1.0768 H   0  0  0  0  0  0  0  0  0  0  0  0
   -4.1037    4.1034    0.2959 H   0  0  0  0  0  0  0  0  0  0  0  0
   -2.8550    3.4903    1.3589 H   0  0  0  0  0  0  0  0  0  0  0  0
   -2.2242    2.6774   -2.3316 H   0  0  0  0  0  0  0  0  0  0  0  0
   -1.8363    1.0770   -1.7634 H   0  0  0  0  0  0  0  0  0  0  0  0
   -2.3912   -0.6178   -0.3816 H   0  0  0  0  0  0  0  0  0  0  0  0
   -3.9051   -0.3024   -1.2437 H   0  0  0  0  0  0  0  0  0  0  0  0
   -2.1033    1.0500    1.9840 H   0  0  0  0  0  0  0  0  0  0  0  0
   -3.6549    1.7865    2.3946 H   0  0  0  0  0  0  0  0  0  0  0  0
   -2.3549    4.9440   -1.2242 H   0  0  0  0  0  0  0  0  0  0  0  0
   -2.0428    5.4713    0.4208 H   0  0  0  0  0  0  0  0  0  0  0  0
    0.1196    2.4449   -1.4614 H   0  0  0  0  0  0  0  0  0  0  0  0
   -0.6427    2.0830    0.1122 H   0  0  0  0  0  0  0  0  0  0  0  0
   -3.1202   -0.3529    3.6349 H   0  0  0  0  0  0  0  0  0  0  0  0
   -4.7290   -0.1692    2.9397 H   0  0  0  0  0  0  0  0  0  0  0  0
   -3.9559   -2.4543   -0.0179 H   0  0  0  0  0  0  0  0  0  0  0  0
   -5.1928   -1.3401    0.5855 H   0  0  0  0  0  0  0  0  0  0  0  0
   -2.4591   -1.9077    1.8631 H   0  0  0  0  0  0  0  0  0  0  0  0
   -4.0248   -2.4274    2.4857 H   0  0  0  0  0  0  0  0  0  0  0  0
    1.6776   -3.1129   -0.6706 H   0  0  0  0  0  0  0  0  0  0  0  0
    1.9259   -3.2648    1.1083 H   0  0  0  0  0  0  0  0  0  0  0  0
    6.7533   -2.6367   -0.2559 H   0  0  0  0  0  0  0  0  0  0  0  0
    7.2660   -5.6920    1.9963 H   0  0  0  0  0  0  0  0  0  0  0  0
    8.0412   -4.1604    1.6029 H   0  0  0  0  0  0  0  0  0  0  0  0
    4.5335   -7.3673   -1.1783 H   0  0  0  0  0  0  0  0  0  0  0  0
    4.7816   -7.4657    0.5724 H   0  0  0  0  0  0  0  0  0  0  0  0
    0.2052   -1.5983    0.5967 H   0  0  0  0  0  0  0  0  0  0  0  0
   -0.0372    0.0772    0.4250 H   0  0  0  0  0  0  0  0  0  0  0  0
    1.1307    2.0562    1.2098 H   0  0  0  0  0  0  0  0  0  0  0  0
    5.4846    2.2686   -0.7716 H   0  0  0  0  0  0  0  0  0  0  0  0
    4.0777    4.2311   -0.7404 H   0  0  0  0  0  0  0  0  0  0  0  0
   10.1437   -5.4019    0.9925 H   0  0  0  0  0  0  0  0  0  0  0  0
    9.6446   -5.6261    2.6793 H   0  0  0  0  0  0  0  0  0  0  0  0
    9.3645   -6.9154    1.5090 H   0  0  0  0  0  0  0  0  0  0  0  0
    8.3831   -3.7175   -0.8607 H   0  0  0  0  0  0  0  0  0  0  0  0
   -0.6127   -0.6868    2.7210 H   0  0  0  0  0  0  0  0  0  0  0  0
    1.0086   -1.3472    2.9351 H   0  0  0  0  0  0  0  0  0  0  0  0
    0.7645    0.4081    2.8432 H   0  0  0  0  0  0  0  0  0  0  0  0
  1 21  1  0  0  0  0
  1 38  1  0  0  0  0
  2 34  1  0  0  0  0
  2 36  1  0  0  0  0
  3 21  2  0  0  0  0
  4 78  1  0  0  0  0
  5 31  2  0  0  0  0
  6 36  2  0  0  0  0
  7 11  1  0  0  0  0
  7 14  1  0  0  0  0
  7 15  1  0  0  0  0
  8 16  1  0  0  0  0
  8 17  1  0  0  0  0
  8 21  1  0  0  0  0
  9 22  1  0  0  0  0
  9 24  1  0  0  0  0
  9 31  1  0  0  0  0
 10 27  1  0  0  0  0
 10 35  2  0  0  0  0
 11 12  1  0  0  0  0
 11 13  1  0  0  0  0
 11 44  1  6  0  0  0
 12 17  1  0  0  0  0
 12 47  1  0  0  0  0
 12 48  1  0  0  0  0
 13 16  1  0  0  0  0
 13 45  1  0  0  0  0
 13 46  1  0  0  0  0
 14 18  1  0  0  0  0
 14 51  1  0  0  0  0
 14 52  1  0  0  0  0
 15 19  1  0  0  0  0
 15 49  1  0  0  0  0
 15 50  1  0  0  0  0
 16 53  1  0  0  0  0
 16 54  1  0  0  0  0
 17 55  1  0  0  0  0
 17 56  1  0  0  0  0
 18 20  1  0  0  0  0
 18 57  1  0  0  0  0
 18 58  1  0  0  0  0
 19 20  1  0  0  0  0
 19 59  1  0  0  0  0
 19 60  1  0  0  0  0
 20 61  1  0  0  0  0
 20 62  1  0  0  0  0
 22 27  1  0  0  0  0
 22 30  2  0  0  0  0
 23 24  1  0  0  0  0
 23 27  2  0  0  0  0
 23 29  1  0  0  0  0
 24 63  1  0  0  0  0
 24 64  1  0  0  0  0
 25 26  1  0  0  0  0
 25 28  2  0  0  0  0
 25 30  1  0  0  0  0
 26  4  1  6  0  0  0
 26 33  1  0  0  0  0
 26 36  1  0  0  0  0
 28 31  1  0  0  0  0
 28 34  1  0  0  0  0
 29 32  2  0  0  0  0
 29 37  1  0  0  0  0
 30 65  1  0  0  0  0
 32 35  1  0  0  0  0
 32 39  1  0  0  0  0
 33 42  1  0  0  0  0
 33 66  1  0  0  0  0
 33 67  1  0  0  0  0
 34 68  1  0  0  0  0
 34 69  1  0  0  0  0
 35 40  1  0  0  0  0
 37 43  1  0  0  0  0
 37 70  1  0  0  0  0
 37 71  1  0  0  0  0
 38 39  2  0  0  0  0
 38 41  1  0  0  0  0
 39 72  1  0  0  0  0
 40 41  2  0  0  0  0
 40 73  1  0  0  0  0
 41 74  1  0  0  0  0
 42 75  1  0  0  0  0
 42 76  1  0  0  0  0
 42 77  1  0  0  0  0
 43 79  1  0  0  0  0
 43 80  1  0  0  0  0
 43 81  1  0  0  0  0
M  END
$$$$
151078
 OpenBabel02181314303D

 72 78  0  0  1  0  0  0  0  0999 V2000
   -0.6771    1.4130   -0.4924 O   0  0  0  0  0  0  0  0  0  0  0  0
   -3.9383    3.2406   -0.2121 O   0  0  0  0  0  0  0  0  0  0  0  0
   -4.4800    0.9425    1.2761 O   0  0  0  0  0  0  0  0  0  0  0  0
   -2.3630   -0.5865    2.1870 O   0  0  0  0  0  0  0  0  0  0  0  0
    1.4816   -0.1987   -0.0015 O   0  0  0  0  0  0  0  0  0  0  0  0
   -1.1543    6.7348   -5.7820 O   0  0  0  0  0  0  0  0  0  0  0  0
   -1.9324    9.6395   -2.6142 O   0  0  0  0  0  0  0  0  0  0  0  0
   -0.5704    0.0829   -5.1823 O   0  0  0  0  0  0  0  0  0  0  0  0
   -2.9320    8.8959    3.8468 O   0  0  0  0  0  0  0  0  0  0  0  0
   -4.3618   10.7699   -6.1280 O   0  0  0  0  0  0  0  0  0  0  0  0
    0.1203   10.4409   -4.3587 O   0  0  0  0  0  0  0  0  0  0  0  0
   -1.3958    3.3256   -1.7063 N   0  0  0  0  0  0  0  0  0  0  0  0
   -2.0071    5.5671    0.5231 N   0  0  0  0  0  0  0  0  0  0  0  0
   -1.7948    8.3636   -4.4197 N   0  0  0  0  0  0  0  0  0  0  0  0
   -2.2211    9.2212   -5.3448 N   0  0  0  0  0  0  0  0  0  0  0  0
   -1.5459    2.5641   -0.4946 C   0  0  1  0  0  0  0  0  0  0  0  0
   -3.0339    2.1444   -0.3027 C   0  0  1  0  0  0  0  0  0  0  0  0
   -1.5061    4.6770   -1.7963 C   0  0  0  0  0  0  0  0  0  0  0  0
   -3.1432    1.3467    1.0154 C   0  0  2  0  0  0  0  0  0  0  0  0
   -2.2156    0.1082    0.9545 C   0  0  1  0  0  0  0  0  0  0  0  0
   -0.7455    0.5497    0.6664 C   0  0  1  0  0  0  0  0  0  0  0  0
   -1.3414    5.0654   -3.1418 C   0  0  0  0  0  0  0  0  0  0  0  0
   -1.1684    2.8373   -2.9572 C   0  0  0  0  0  0  0  0  0  0  0  0
   -1.7791    5.6631   -0.8038 C   0  0  0  0  0  0  0  0  0  0  0  0
   -1.1133    3.8968   -3.8720 C   0  0  0  0  0  0  0  0  0  0  0  0
   -1.4643    6.4300   -3.4960 C   0  0  0  0  0  0  0  0  0  0  0  0
   -1.8805    7.0184   -1.1511 C   0  0  0  0  0  0  0  0  0  0  0  0
   -1.7295    7.3769   -2.5041 C   0  0  0  0  0  0  0  0  0  0  0  0
   -2.1603    7.7366    0.0198 C   0  0  0  0  0  0  0  0  0  0  0  0
    0.1898   -0.6550    0.3874 C   0  0  0  0  0  0  0  0  0  0  0  0
   -2.2282    6.7868    1.0405 C   0  0  0  0  0  0  0  0  0  0  0  0
   -1.4426    7.1437   -4.6685 C   0  0  0  0  0  0  0  0  0  0  0  0
   -1.0056    1.5067   -3.4155 C   0  0  0  0  0  0  0  0  0  0  0  0
   -1.8386    8.5540   -3.1483 C   0  0  0  0  0  0  0  0  0  0  0  0
   -0.8770    3.6552   -5.2415 C   0  0  0  0  0  0  0  0  0  0  0  0
   -0.7476    1.2603   -4.7796 C   0  0  0  0  0  0  0  0  0  0  0  0
   -0.6875    2.3345   -5.6895 C   0  0  0  0  0  0  0  0  0  0  0  0
   -2.3706    9.1003    0.3196 C   0  0  0  0  0  0  0  0  0  0  0  0
   -2.4984    7.1574    2.3723 C   0  0  0  0  0  0  0  0  0  0  0  0
   -2.1228   10.7007   -5.2532 C   0  0  0  0  0  0  0  0  0  0  0  0
   -2.6355    9.4891    1.6445 C   0  0  0  0  0  0  0  0  0  0  0  0
   -2.6982    8.5241    2.6709 C   0  0  0  0  0  0  0  0  0  0  0  0
   -0.6487   11.1544   -5.3224 C   0  0  0  0  0  0  0  0  0  0  0  0
   -3.0617   11.3298   -6.3042 C   0  0  0  0  0  0  0  0  0  0  0  0
   -1.2122    3.1648    0.3516 H   0  0  0  0  0  0  0  0  0  0  0  0
   -3.3508    1.5243   -1.1464 H   0  0  0  0  0  0  0  0  0  0  0  0
   -2.8464    1.9914    1.8499 H   0  0  0  0  0  0  0  0  0  0  0  0
   -2.5576   -0.5552    0.1547 H   0  0  0  0  0  0  0  0  0  0  0  0
   -0.3538    1.0938    1.5327 H   0  0  0  0  0  0  0  0  0  0  0  0
   -0.2100   -1.2705   -0.4213 H   0  0  0  0  0  0  0  0  0  0  0  0
    0.2907   -1.2678    1.2842 H   0  0  0  0  0  0  0  0  0  0  0  0
   -2.0222    4.7484    1.0380 H   0  0  0  0  0  0  0  0  0  0  0  0
   -1.0727    0.7141   -2.7780 H   0  0  0  0  0  0  0  0  0  0  0  0
   -0.8356    4.4030   -5.9232 H   0  0  0  0  0  0  0  0  0  0  0  0
   -3.7186    3.8704   -0.9307 H   0  0  0  0  0  0  0  0  0  0  0  0
   -5.0635    1.6862    1.0170 H   0  0  0  0  0  0  0  0  0  0  0  0
   -1.5938   -1.1851    2.2835 H   0  0  0  0  0  0  0  0  0  0  0  0
   -0.5081    2.1594   -6.6818 H   0  0  0  0  0  0  0  0  0  0  0  0
   -2.3408    9.8305   -0.3771 H   0  0  0  0  0  0  0  0  0  0  0  0
   -2.5468    6.4491    3.1070 H   0  0  0  0  0  0  0  0  0  0  0  0
   -2.1459    8.8735   -6.3076 H   0  0  0  0  0  0  0  0  0  0  0  0
   -2.5394   11.0549   -4.3110 H   0  0  0  0  0  0  0  0  0  0  0  0
    2.0982   -0.9557    0.0889 H   0  0  0  0  0  0  0  0  0  0  0  0
   -2.7820   10.4807    1.8543 H   0  0  0  0  0  0  0  0  0  0  0  0
   -0.3994   -0.0791   -6.0314 H   0  0  0  0  0  0  0  0  0  0  0  0
   -0.5748   12.2199   -5.0981 H   0  0  0  0  0  0  0  0  0  0  0  0
   -0.2361   10.9625   -6.3134 H   0  0  0  0  0  0  0  0  0  0  0  0
   -2.7148   11.1274   -7.3175 H   0  0  0  0  0  0  0  0  0  0  0  0
   -3.1215   12.4093   -6.1476 H   0  0  0  0  0  0  0  0  0  0  0  0
   -3.0509    9.7519    4.0238 H   0  0  0  0  0  0  0  0  0  0  0  0
   -5.0048   11.3748   -6.5527 H   0  0  0  0  0  0  0  0  0  0  0  0
    1.0307   10.7998   -4.4543 H   0  0  0  0  0  0  0  0  0  0  0  0
  1 16  1  0  0  0  0
  1 21  1  0  0  0  0
  2 55  1  0  0  0  0
  3 56  1  0  0  0  0
  4 57  1  0  0  0  0
  5 30  1  0  0  0  0
  5 63  1  0  0  0  0
  6 32  2  0  0  0  0
  7 34  2  0  0  0  0
  8 36  1  0  0  0  0
  8 65  1  0  0  0  0
  9 42  1  0  0  0  0
  9 70  1  0  0  0  0
 10 44  1  0  0  0  0
 10 71  1  0  0  0  0
 11 43  1  0  0  0  0
 11 72  1  0  0  0  0
 12 16  1  0  0  0  0
 12 18  1  0  0  0  0
 12 23  1  0  0  0  0
 13 24  1  0  0  0  0
 13 31  1  0  0  0  0
 13 52  1  0  0  0  0
 14 15  1  0  0  0  0
 14 32  1  0  0  0  0
 14 34  1  0  0  0  0
 15 40  1  0  0  0  0
 15 61  1  0  0  0  0
 16 17  1  0  0  0  0
 16 45  1  1  0  0  0
 17  2  1  0  0  0  0
 17 19  1  0  0  0  0
 17 46  1  6  0  0  0
 18 22  1  0  0  0  0
 18 24  2  0  0  0  0
 19  3  1  0  0  0  0
 19 20  1  0  0  0  0
 19 47  1  1  0  0  0
 20  4  1  0  0  0  0
 20 21  1  0  0  0  0
 20 48  1  6  0  0  0
 21 30  1  0  0  0  0
 21 49  1  1  0  0  0
 22 25  1  0  0  0  0
 22 26  2  0  0  0  0
 23 25  2  0  0  0  0
 23 33  1  0  0  0  0
 24 27  1  0  0  0  0
 25 35  1  0  0  0  0
 26 28  1  0  0  0  0
 26 32  1  0  0  0  0
 27 28  2  0  0  0  0
 27 29  1  0  0  0  0
 28 34  1  0  0  0  0
 29 31  2  0  0  0  0
 29 38  1  0  0  0  0
 30 50  1  0  0  0  0
 30 51  1  0  0  0  0
 31 39  1  0  0  0  0
 33 36  2  0  0  0  0
 33 53  1  0  0  0  0
 35 37  2  0  0  0  0
 35 54  1  0  0  0  0
 36 37  1  0  0  0  0
 37 58  1  0  0  0  0
 38 41  2  0  0  0  0
 38 59  1  0  0  0  0
 39 42  2  0  0  0  0
 39 60  1  0  0  0  0
 40 43  1  0  0  0  0
 40 44  1  0  0  0  0
 40 62  1  0  0  0  0
 41 42  1  0  0  0  0
 41 64  1  0  0  0  0
 43 66  1  0  0  0  0
 43 67  1  0  0  0  0
 44 68  1  0  0  0  0
 44 69  1  0  0  0  0
M  END
$$$$
5330790
 OpenBabel02181314303D

 39 41  0  0  0  0  0  0  0  0999 V2000
   -8.3633   -1.2355   -2.5643 S   0  0  0  0  0  0  0  0  0  0  0  0
   -2.7586   -2.5966    1.3510 F   0  0  0  0  0  0  0  0  0  0  0  0
    1.0270   -4.8137   -0.5152 F   0  0  0  0  0  0  0  0  0  0  0  0
   -8.7866   -2.4280   -1.5710 O   0  0  0  0  0  0  0  0  0  0  0  0
   -9.5238   -0.1213   -2.5809 O   0  0  0  0  0  0  0  0  0  0  0  0
    1.1126   -2.4099    0.7311 O   0  0  0  0  0  0  0  0  0  0  0  0
   -3.0860    1.0208   -0.9005 N   0  0  0  0  0  0  0  0  0  0  0  0
   -0.5233   -1.1003    0.0445 N   0  0  0  0  0  0  0  0  0  0  0  0
   -1.7130   -0.8719   -0.3938 N   0  0  0  0  0  0  0  0  0  0  0  0
   -0.7990    1.0700   -0.2501 N   0  0  0  0  0  0  0  0  0  0  0  0
   -8.1129   -1.8469   -4.1176 N   0  0  0  0  0  0  0  0  0  0  0  0
    1.3234    0.3603    0.4267 N   0  0  0  0  0  0  0  0  0  0  0  0
   -4.2746    0.4641   -1.2048 C   0  0  0  0  0  0  0  0  0  0  0  0
   -6.8329   -0.5375   -1.9980 C   0  0  0  0  0  0  0  0  0  0  0  0
   -5.3033    1.3367   -1.6372 C   0  0  0  0  0  0  0  0  0  0  0  0
   -4.5881   -0.9194   -1.1410 C   0  0  0  0  0  0  0  0  0  0  0  0
   -6.5657    0.8458   -2.0331 C   0  0  0  0  0  0  0  0  0  0  0  0
   -5.8394   -1.4135   -1.5318 C   0  0  0  0  0  0  0  0  0  0  0  0
   -1.9428    0.4357   -0.5452 C   0  0  0  0  0  0  0  0  0  0  0  0
   -0.8146   -3.5159    0.2916 C   0  0  0  0  0  0  0  0  0  0  0  0
   -0.0533   -2.3280    0.3677 C   0  0  0  0  0  0  0  0  0  0  0  0
    0.0784    0.1106    0.0980 C   0  0  0  0  0  0  0  0  0  0  0  0
   -2.1815   -3.5677    0.6912 C   0  0  0  0  0  0  0  0  0  0  0  0
   -0.2412   -4.7214   -0.2076 C   0  0  0  0  0  0  0  0  0  0  0  0
   -2.9799   -4.6962    0.4200 C   0  0  0  0  0  0  0  0  0  0  0  0
   -1.0285   -5.8737   -0.4092 C   0  0  0  0  0  0  0  0  0  0  0  0
   -2.4043   -5.8474   -0.1365 C   0  0  0  0  0  0  0  0  0  0  0  0
   -5.1376    2.3464   -1.6778 H   0  0  0  0  0  0  0  0  0  0  0  0
   -3.9241   -1.6115   -0.8192 H   0  0  0  0  0  0  0  0  0  0  0  0
   -3.0534    1.9550   -0.9506 H   0  0  0  0  0  0  0  0  0  0  0  0
   -7.2817    1.5003   -2.3561 H   0  0  0  0  0  0  0  0  0  0  0  0
   -6.0136   -2.4205   -1.4826 H   0  0  0  0  0  0  0  0  0  0  0  0
   -3.9804   -4.6877    0.6360 H   0  0  0  0  0  0  0  0  0  0  0  0
   -0.6052   -6.7345   -0.7654 H   0  0  0  0  0  0  0  0  0  0  0  0
   -8.3643   -1.3638   -4.8803 H   0  0  0  0  0  0  0  0  0  0  0  0
   -7.6191   -2.6307   -4.2664 H   0  0  0  0  0  0  0  0  0  0  0  0
   -2.9836   -6.6683   -0.3288 H   0  0  0  0  0  0  0  0  0  0  0  0
    1.6248    1.2461    0.4101 H   0  0  0  0  0  0  0  0  0  0  0  0
    1.8904   -0.3422    0.6571 H   0  0  0  0  0  0  0  0  0  0  0  0
  1  4  2  0  0  0  0
  1  5  2  0  0  0  0
  1 11  1  0  0  0  0
  1 14  1  0  0  0  0
  2 23  1  0  0  0  0
  3 24  1  0  0  0  0
  6 21  2  0  0  0  0
  7 13  1  0  0  0  0
  7 19  1  0  0  0  0
  7 30  1  0  0  0  0
  8  9  1  0  0  0  0
  8 21  1  0  0  0  0
  8 22  1  0  0  0  0
  9 19  2  0  0  0  0
 10 19  1  0  0  0  0
 10 22  2  0  0  0  0
 11 35  1  0  0  0  0
 11 36  1  0  0  0  0
 12 22  1  0  0  0  0
 12 38  1  0  0  0  0
 12 39  1  0  0  0  0
 13 15  2  0  0  0  0
 13 16  1  0  0  0  0
 14 17  2  0  0  0  0
 14 18  1  0  0  0  0
 15 17  1  0  0  0  0
 15 28  1  0  0  0  0
 16 18  2  0  0  0  0
 16 29  1  0  0  0  0
 17 31  1  0  0  0  0
 18 32  1  0  0  0  0
 20 21  1  0  0  0  0
 20 23  2  0  0  0  0
 20 24  1  0  0  0  0
 23 25  1  0  0  0  0
 24 26  2  0  0  0  0
 25 27  2  0  0  0  0
 25 33  1  0  0  0  0
 26 27  1  0  0  0  0
 26 34  1  0  0  0  0
 27 37  1  0  0  0  0
M  END
$$$$
5280863
 OpenBabel02181314303D

 31 33  0  0  0  0  0  0  0  0999 V2000
    1.5262    2.6014   -0.0000 O   0  0  0  0  0  0  0  0  0  0  0  0
    2.5403   -0.7968    0.0000 O   0  0  0  0  0  0  0  0  0  0  0  0
    6.3201    2.7298   -0.0000 O   0  0  0  0  0  0  0  0  0  0  0  0
    4.8523    0.4793   -0.0000 O   0  0  0  0  0  0  0  0  0  0  0  0
    3.9662    6.6289    0.0000 O   0  0  0  0  0  0  0  0  0  0  0  0
   -4.0484   -0.3399    0.0000 O   0  0  0  0  0  0  0  0  0  0  0  0
    3.9294    2.5172   -0.0000 C   0  0  0  0  0  0  0  0  0  0  0  0
    2.7208    3.2613   -0.0000 C   0  0  0  0  0  0  0  0  0  0  0  0
    1.3417    1.2411   -0.0000 C   0  0  0  0  0  0  0  0  0  0  0  0
    3.8050    1.1265   -0.0000 C   0  0  0  0  0  0  0  0  0  0  0  0
    2.5531    0.4764    0.0000 C   0  0  0  0  0  0  0  0  0  0  0  0
   -0.0504    0.7863   -0.0000 C   0  0  0  0  0  0  0  0  0  0  0  0
    5.1634    3.2482   -0.0000 C   0  0  0  0  0  0  0  0  0  0  0  0
    2.7286    4.6712   -0.0000 C   0  0  0  0  0  0  0  0  0  0  0  0
    3.9476    5.3718   -0.0000 C   0  0  0  0  0  0  0  0  0  0  0  0
    5.1561    4.6587   -0.0000 C   0  0  0  0  0  0  0  0  0  0  0  0
   -0.4852   -0.5727   -0.0000 C   0  0  0  0  0  0  0  0  0  0  0  0
   -1.1101    1.7442    0.0000 C   0  0  0  0  0  0  0  0  0  0  0  0
   -1.8387   -0.9515   -0.0000 C   0  0  0  0  0  0  0  0  0  0  0  0
   -2.4741    1.3778    0.0000 C   0  0  0  0  0  0  0  0  0  0  0  0
   -2.8437    0.0224    0.0000 C   0  0  0  0  0  0  0  0  0  0  0  0
    1.8459    5.1878   -0.0000 H   0  0  0  0  0  0  0  0  0  0  0  0
    6.0418    5.1760   -0.0000 H   0  0  0  0  0  0  0  0  0  0  0  0
    0.1432   -1.3559   -0.0000 H   0  0  0  0  0  0  0  0  0  0  0  0
   -0.9107    2.7467    0.0000 H   0  0  0  0  0  0  0  0  0  0  0  0
   -2.0871   -1.9457   -0.0000 H   0  0  0  0  0  0  0  0  0  0  0  0
   -3.1986    2.1006    0.0000 H   0  0  0  0  0  0  0  0  0  0  0  0
    1.8280   -1.2730    0.0000 H   0  0  0  0  0  0  0  0  0  0  0  0
    7.0173    3.2690   -0.0000 H   0  0  0  0  0  0  0  0  0  0  0  0
    4.7346    7.0626    0.0000 H   0  0  0  0  0  0  0  0  0  0  0  0
   -4.7019    0.2485    0.0000 H   0  0  0  0  0  0  0  0  0  0  0  0
  1  8  1  0  0  0  0
  1  9  1  0  0  0  0
  2 11  1  0  0  0  0
  2 28  1  0  0  0  0
  3 13  1  0  0  0  0
  3 29  1  0  0  0  0
  4 10  2  0  0  0  0
  5 15  1  0  0  0  0
  5 30  1  0  0  0  0
  6 21  1  0  0  0  0
  6 31  1  0  0  0  0
  7  8  1  0  0  0  0
  7 10  1  0  0  0  0
  7 13  2  0  0  0  0
  8 14  2  0  0  0  0
  9 11  2  0  0  0  0
  9 12  1  0  0  0  0
 10 11  1  0  0  0  0
 12 17  2  0  0  0  0
 12 18  1  0  0  0  0
 13 16  1  0  0  0  0
 14 15  1  0  0  0  0
 14 22  1  0  0  0  0
 15 16  2  0  0  0  0
 16 23  1  0  0  0  0
 17 19  1  0  0  0  0
 17 24  1  0  0  0  0
 18 20  2  0  0  0  0
 18 25  1  0  0  0  0
 19 21  2  0  0  0  0
 19 26  1  0  0  0  0
 20 21  1  0  0  0  0
 20 27  1  0  0  0  0
M  END
$$$$
60825
 OpenBabel02181314303D

 26 27  0  0  1  0  0  0  0  0999 V2000
   -2.5089    0.6363    0.5055 S   0  0  0  0  0  0  0  0  0  0  0  0
   -0.3783    1.3313    1.8410 O   0  0  0  0  0  0  0  0  0  0  0  0
    1.4713   -0.0864    0.2948 O   0  0  0  0  0  0  0  0  0  0  0  0
    0.8762    0.3233    4.3659 O   0  0  0  0  0  0  0  0  0  0  0  0
   -0.9612   -0.4529    3.2859 N   0  0  0  0  0  0  0  0  0  0  0  0
    0.6562   -1.8163    4.2933 N   0  0  0  0  0  0  0  0  0  0  0  0
    0.5618   -4.1141    4.2164 N   0  0  0  0  0  0  0  0  0  0  0  0
   -1.3439    0.8866    2.8334 C   0  0  2  0  0  0  0  0  0  0  0  0
   -2.7585    1.1304    2.2375 C   0  0  0  0  0  0  0  0  0  0  0  0
   -0.6999    0.8715    0.5117 C   0  0  1  0  0  0  0  0  0  0  0  0
    0.0965   -0.3928    0.1285 C   0  0  0  0  0  0  0  0  0  0  0  0
   -1.6862   -1.5805    2.9685 C   0  0  0  0  0  0  0  0  0  0  0  0
    0.1858   -0.6121    3.9865 C   0  0  0  0  0  0  0  0  0  0  0  0
   -1.2081   -2.8673    3.2652 C   0  0  0  0  0  0  0  0  0  0  0  0
    0.0189   -2.9568    3.9388 C   0  0  0  0  0  0  0  0  0  0  0  0
   -1.2721    1.5636    3.6914 H   0  0  0  0  0  0  0  0  0  0  0  0
   -3.5496    0.5656    2.7313 H   0  0  0  0  0  0  0  0  0  0  0  0
   -3.0032    2.1949    2.2610 H   0  0  0  0  0  0  0  0  0  0  0  0
   -0.4567    1.6689   -0.1931 H   0  0  0  0  0  0  0  0  0  0  0  0
   -0.1031   -0.6666   -0.9088 H   0  0  0  0  0  0  0  0  0  0  0  0
   -0.1429   -1.2416    0.7655 H   0  0  0  0  0  0  0  0  0  0  0  0
   -2.5747   -1.5285    2.4705 H   0  0  0  0  0  0  0  0  0  0  0  0
   -1.7296   -3.7013    2.9841 H   0  0  0  0  0  0  0  0  0  0  0  0
    1.9734   -0.7351   -0.2439 H   0  0  0  0  0  0  0  0  0  0  0  0
    0.1415   -4.9067    3.9519 H   0  0  0  0  0  0  0  0  0  0  0  0
    1.3782   -4.1510    4.6708 H   0  0  0  0  0  0  0  0  0  0  0  0
  1  9  1  0  0  0  0
  1 10  1  0  0  0  0
  2  8  1  0  0  0  0
  2 10  1  0  0  0  0
  3 11  1  0  0  0  0
  3 24  1  0  0  0  0
  4 13  2  0  0  0  0
  5 12  1  0  0  0  0
  5 13  1  0  0  0  0
  6 13  1  0  0  0  0
  6 15  2  0  0  0  0
  7 15  1  0  0  0  0
  7 25  1  0  0  0  0
  7 26  1  0  0  0  0
  8  5  1  0  0  0  0
  8  9  1  0  0  0  0
  8 16  1  1  0  0  0
  9 17  1  0  0  0  0
  9 18  1  0  0  0  0
 10 11  1  0  0  0  0
 10 19  1  6  0  0  0
 11 20  1  0  0  0  0
 11 21  1  0  0  0  0
 12 14  2  0  0  0  0
 12 22  1  0  0  0  0
 14 15  1  0  0  0  0
 14 23  1  0  0  0  0
M  END
$$$$
208908
 OpenBabel02181314303D

 66 70  0  0  0  0  0  0  0  0999 V2000
   -7.6786   -2.4570  -11.0809 Cl  0  0  0  0  0  0  0  0  0  0  0  0
    6.0440   -0.2821    0.9786 S   0  0  0  0  0  0  0  0  0  0  0  0
  -14.3050   -3.8000   -7.8863 F   0  0  0  0  0  0  0  0  0  0  0  0
    1.6595   -2.7293   -4.1878 O   0  0  0  0  0  0  0  0  0  0  0  0
    5.6371   -1.1418    2.2702 O   0  0  0  0  0  0  0  0  0  0  0  0
    7.2920   -0.9807    0.2524 O   0  0  0  0  0  0  0  0  0  0  0  0
   -9.0653   -3.3791   -8.6880 O   0  0  0  0  0  0  0  0  0  0  0  0
    3.0862   -1.6264   -1.5157 N   0  0  0  0  0  0  0  0  0  0  0  0
   -3.8414   -2.2807   -7.6940 N   0  0  0  0  0  0  0  0  0  0  0  0
   -0.5737   -2.0822  -10.1947 N   0  0  0  0  0  0  0  0  0  0  0  0
   -2.8730   -2.0945   -9.8414 N   0  0  0  0  0  0  0  0  0  0  0  0
    4.2436   -1.6417   -0.6046 C   0  0  0  0  0  0  0  0  0  0  0  0
    4.6256   -0.2131   -0.1786 C   0  0  0  0  0  0  0  0  0  0  0  0
    2.7079   -2.9828   -1.9549 C   0  0  0  0  0  0  0  0  0  0  0  0
    1.5608   -2.8600   -2.8469 C   0  0  0  0  0  0  0  0  0  0  0  0
    0.1480   -2.4862   -6.0890 C   0  0  0  0  0  0  0  0  0  0  0  0
    0.4113   -2.6314   -4.7046 C   0  0  0  0  0  0  0  0  0  0  0  0
   -1.4495   -2.2752   -7.9561 C   0  0  0  0  0  0  0  0  0  0  0  0
   -1.1746   -2.4146   -6.5780 C   0  0  0  0  0  0  0  0  0  0  0  0
    0.2233   -2.8410   -2.4768 C   0  0  0  0  0  0  0  0  0  0  0  0
   -0.5005   -2.7024   -3.6452 C   0  0  0  0  0  0  0  0  0  0  0  0
   -0.3528   -2.2078   -8.8624 C   0  0  0  0  0  0  0  0  0  0  0  0
    1.2163   -2.4141   -7.0161 C   0  0  0  0  0  0  0  0  0  0  0  0
   -2.7619   -2.2117   -8.4917 C   0  0  0  0  0  0  0  0  0  0  0  0
    6.5074    1.4059    1.4946 C   0  0  0  0  0  0  0  0  0  0  0  0
    0.9680   -2.2762   -8.3915 C   0  0  0  0  0  0  0  0  0  0  0  0
   -5.1407   -2.4224   -7.9834 C   0  0  0  0  0  0  0  0  0  0  0  0
   -1.8275   -2.0247  -10.6923 C   0  0  0  0  0  0  0  0  0  0  0  0
   -5.7332   -2.2548   -9.2608 C   0  0  0  0  0  0  0  0  0  0  0  0
   -5.9849   -2.7930   -6.9099 C   0  0  0  0  0  0  0  0  0  0  0  0
   -7.8825   -3.0157   -8.4290 C   0  0  0  0  0  0  0  0  0  0  0  0
   -7.0793   -2.5705   -9.4956 C   0  0  0  0  0  0  0  0  0  0  0  0
   -7.3445   -3.0772   -7.1257 C   0  0  0  0  0  0  0  0  0  0  0  0
   -9.5648   -4.6034   -8.5026 C   0  0  0  0  0  0  0  0  0  0  0  0
  -10.9457   -4.5919   -9.0227 C   0  0  0  0  0  0  0  0  0  0  0  0
  -12.0078   -4.1684   -8.1922 C   0  0  0  0  0  0  0  0  0  0  0  0
  -11.2231   -4.9784  -10.3547 C   0  0  0  0  0  0  0  0  0  0  0  0
  -13.3311   -4.1757   -8.6689 C   0  0  0  0  0  0  0  0  0  0  0  0
  -12.5458   -4.9818  -10.8319 C   0  0  0  0  0  0  0  0  0  0  0  0
  -13.6000   -4.5902   -9.9869 C   0  0  0  0  0  0  0  0  0  0  0  0
    5.0978   -2.1067   -1.1052 H   0  0  0  0  0  0  0  0  0  0  0  0
    3.9892   -2.2236    0.2856 H   0  0  0  0  0  0  0  0  0  0  0  0
    3.7817    0.2699    0.3189 H   0  0  0  0  0  0  0  0  0  0  0  0
    4.9056    0.3785   -1.0532 H   0  0  0  0  0  0  0  0  0  0  0  0
    3.5292   -3.4533   -2.5014 H   0  0  0  0  0  0  0  0  0  0  0  0
    2.4422   -3.6113   -1.1008 H   0  0  0  0  0  0  0  0  0  0  0  0
    3.3628   -1.1033   -2.3509 H   0  0  0  0  0  0  0  0  0  0  0  0
   -1.9529   -2.4691   -5.9228 H   0  0  0  0  0  0  0  0  0  0  0  0
   -0.1557   -2.9148   -1.5310 H   0  0  0  0  0  0  0  0  0  0  0  0
   -1.5187   -2.6619   -3.6960 H   0  0  0  0  0  0  0  0  0  0  0  0
    2.1892   -2.4622   -6.7033 H   0  0  0  0  0  0  0  0  0  0  0  0
    7.3505    1.3523    2.1829 H   0  0  0  0  0  0  0  0  0  0  0  0
    5.6600    1.8783    1.9912 H   0  0  0  0  0  0  0  0  0  0  0  0
    6.7883    1.9887    0.6175 H   0  0  0  0  0  0  0  0  0  0  0  0
    1.7533   -2.2288   -9.0468 H   0  0  0  0  0  0  0  0  0  0  0  0
   -3.6574   -2.2813   -6.7782 H   0  0  0  0  0  0  0  0  0  0  0  0
   -5.2035   -1.9083  -10.0522 H   0  0  0  0  0  0  0  0  0  0  0  0
   -5.6149   -2.8783   -5.9580 H   0  0  0  0  0  0  0  0  0  0  0  0
   -1.9899   -1.9306  -11.6944 H   0  0  0  0  0  0  0  0  0  0  0  0
   -7.9371   -3.3430   -6.3349 H   0  0  0  0  0  0  0  0  0  0  0  0
   -8.9603   -5.3393   -9.0453 H   0  0  0  0  0  0  0  0  0  0  0  0
   -9.5572   -4.8841   -7.4453 H   0  0  0  0  0  0  0  0  0  0  0  0
  -11.8188   -3.8554   -7.2357 H   0  0  0  0  0  0  0  0  0  0  0  0
  -10.4657   -5.2572  -10.9847 H   0  0  0  0  0  0  0  0  0  0  0  0
  -12.7402   -5.2703  -11.7933 H   0  0  0  0  0  0  0  0  0  0  0  0
  -14.5609   -4.6060  -10.3344 H   0  0  0  0  0  0  0  0  0  0  0  0
  1 32  1  0  0  0  0
  2  5  2  0  0  0  0
  2  6  2  0  0  0  0
  2 13  1  0  0  0  0
  2 25  1  0  0  0  0
  3 38  1  0  0  0  0
  4 15  1  0  0  0  0
  4 17  1  0  0  0  0
  7 31  1  0  0  0  0
  7 34  1  0  0  0  0
  8 12  1  0  0  0  0
  8 14  1  0  0  0  0
  8 47  1  0  0  0  0
  9 24  1  0  0  0  0
  9 27  1  0  0  0  0
  9 56  1  0  0  0  0
 10 22  1  0  0  0  0
 10 28  2  0  0  0  0
 11 24  2  0  0  0  0
 11 28  1  0  0  0  0
 12 13  1  0  0  0  0
 12 41  1  0  0  0  0
 12 42  1  0  0  0  0
 13 43  1  0  0  0  0
 13 44  1  0  0  0  0
 14 15  1  0  0  0  0
 14 45  1  0  0  0  0
 14 46  1  0  0  0  0
 15 20  2  0  0  0  0
 16 17  1  0  0  0  0
 16 19  2  0  0  0  0
 16 23  1  0  0  0  0
 17 21  2  0  0  0  0
 18 19  1  0  0  0  0
 18 22  2  0  0  0  0
 18 24  1  0  0  0  0
 19 48  1  0  0  0  0
 20 21  1  0  0  0  0
 20 49  1  0  0  0  0
 21 50  1  0  0  0  0
 22 26  1  0  0  0  0
 23 26  2  0  0  0  0
 23 51  1  0  0  0  0
 25 52  1  0  0  0  0
 25 53  1  0  0  0  0
 25 54  1  0  0  0  0
 26 55  1  0  0  0  0
 27 29  2  0  0  0  0
 27 30  1  0  0  0  0
 28 59  1  0  0  0  0
 29 32  1  0  0  0  0
 29 57  1  0  0  0  0
 30 33  2  0  0  0  0
 30 58  1  0  0  0  0
 31 32  2  0  0  0  0
 31 33  1  0  0  0  0
 33 60  1  0  0  0  0
 34 35  1  0  0  0  0
 34 61  1  0  0  0  0
 34 62  1  0  0  0  0
 35 36  2  0  0  0  0
 35 37  1  0  0  0  0
 36 38  1  0  0  0  0
 36 63  1  0  0  0  0
 37 39  2  0  0  0  0
 37 64  1  0  0  0  0
 38 40  2  0  0  0  0
 39 40  1  0  0  0  0
 39 65  1  0  0  0  0
 40 66  1  0  0  0  0
M  END
$$$$
126625
 OpenBabel02181314303D

 29 31  0  0  0  0  0  0  0  0999 V2000
    1.3878    0.0909   -0.1278 O   0  0  0  0  0  0  0  0  0  0  0  0
   -1.5586   -1.6564    0.6219 N   0  0  0  0  0  0  0  0  0  0  0  0
   -0.1421   -1.9933   -1.0599 N   0  0  0  0  0  0  0  0  0  0  0  0
   -2.2637   -6.1514   -2.4469 N   0  0  0  0  0  0  0  0  0  0  0  0
    0.1906   -0.0818    0.2588 N   0  0  0  0  0  0  0  0  0  0  0  0
   -1.9142   -2.8013    0.0057 C   0  0  0  0  0  0  0  0  0  0  0  0
   -1.0253   -2.9987   -1.0476 C   0  0  0  0  0  0  0  0  0  0  0  0
   -1.1248   -4.1150   -1.8965 C   0  0  0  0  0  0  0  0  0  0  0  0
   -2.1554   -5.0622   -1.6435 C   0  0  0  0  0  0  0  0  0  0  0  0
   -0.4742   -1.1794   -0.0390 C   0  0  0  0  0  0  0  0  0  0  0  0
   -2.9407   -3.7328    0.2615 C   0  0  0  0  0  0  0  0  0  0  0  0
   -3.0527   -4.8693   -0.5668 C   0  0  0  0  0  0  0  0  0  0  0  0
   -0.2479   -4.3309   -2.9783 C   0  0  0  0  0  0  0  0  0  0  0  0
   -2.1926   -1.0702    1.7655 C   0  0  0  0  0  0  0  0  0  0  0  0
   -0.3955   -5.4677   -3.8012 C   0  0  0  0  0  0  0  0  0  0  0  0
   -1.4312   -6.3796   -3.4954 C   0  0  0  0  0  0  0  0  0  0  0  0
    0.5256   -5.6973   -4.9365 C   0  0  0  0  0  0  0  0  0  0  0  0
   -3.5926   -3.5960    1.0359 H   0  0  0  0  0  0  0  0  0  0  0  0
   -3.7892   -5.5547   -0.3822 H   0  0  0  0  0  0  0  0  0  0  0  0
    0.4999   -3.6578   -3.1681 H   0  0  0  0  0  0  0  0  0  0  0  0
   -1.4832   -0.4841    2.3525 H   0  0  0  0  0  0  0  0  0  0  0  0
   -2.6027   -1.8379    2.4238 H   0  0  0  0  0  0  0  0  0  0  0  0
   -3.0022   -0.4176    1.4357 H   0  0  0  0  0  0  0  0  0  0  0  0
   -1.5694   -7.2220   -4.0563 H   0  0  0  0  0  0  0  0  0  0  0  0
   -0.2133    0.5678    0.7965 H   0  0  0  0  0  0  0  0  0  0  0  0
    1.3869   -6.2695   -4.5891 H   0  0  0  0  0  0  0  0  0  0  0  0
    0.0316   -6.2496   -5.7377 H   0  0  0  0  0  0  0  0  0  0  0  0
    0.8783   -4.7507   -5.3526 H   0  0  0  0  0  0  0  0  0  0  0  0
    1.5702    1.0400    0.0274 H   0  0  0  0  0  0  0  0  0  0  0  0
  1  5  1  0  0  0  0
  1 29  1  0  0  0  0
  2  6  1  0  0  0  0
  2 10  1  0  0  0  0
  2 14  1  0  0  0  0
  3  7  1  0  0  0  0
  3 10  2  0  0  0  0
  4  9  1  0  0  0  0
  4 16  2  0  0  0  0
  5 10  1  0  0  0  0
  5 25  1  0  0  0  0
  6  7  2  0  0  0  0
  6 11  1  0  0  0  0
  7  8  1  0  0  0  0
  8  9  2  0  0  0  0
  8 13  1  0  0  0  0
  9 12  1  0  0  0  0
 11 12  2  0  0  0  0
 11 18  1  0  0  0  0
 12 19  1  0  0  0  0
 13 15  2  0  0  0  0
 13 20  1  0  0  0  0
 14 21  1  0  0  0  0
 14 22  1  0  0  0  0
 14 23  1  0  0  0  0
 15 16  1  0  0  0  0
 15 17  1  0  0  0  0
 16 24  1  0  0  0  0
 17 26  1  0  0  0  0
 17 27  1  0  0  0  0
 17 28  1  0  0  0  0
M  END
$$$$

 OpenBabel02181314303D

 71 73  0  0  1  0  0  0  0  0999 V2000
   -2.0707   -6.9080    6.4568 C   0  0  0  0  0  0  0  0  0  0  0  0
   -3.2809   -6.4240    7.0323 N   0  0  0  0  0  0  0  0  0  0  0  0
   -4.2527   -7.3460    7.5419 C   0  0  0  0  0  0  0  0  0  0  0  0
   -4.4027   -8.6316    6.8136 C   0  0  0  0  0  0  0  0  0  0  0  0
   -5.3105   -8.7513    5.8039 N   0  0  0  0  0  0  0  0  0  0  0  0
   -5.4527   -9.8892    5.0717 C   0  0  0  0  0  0  0  0  0  0  0  0
   -4.6077  -10.9877    5.3673 C   0  0  0  0  0  0  0  0  0  0  0  0
   -3.7119  -10.8797    6.3779 N   0  0  0  0  0  0  0  0  0  0  0  0
   -3.5886   -9.7474    7.1126 C   0  0  0  0  0  0  0  0  0  0  0  0
   -4.6981  -12.1328    4.6496 N   0  0  0  0  0  0  0  0  0  0  0  0
   -5.6016  -12.2604    3.6467 C   0  0  0  0  0  0  0  0  0  0  0  0
   -5.6664  -13.3838    2.9835 N   0  0  0  0  0  0  0  0  0  0  0  0
   -6.4315  -11.2261    3.3475 N   0  0  0  0  0  0  0  0  0  0  0  0
   -6.3857  -10.0478    4.0254 C   0  0  0  0  0  0  0  0  0  0  0  0
   -7.2164   -9.0922    3.6836 N   0  0  0  0  0  0  0  0  0  0  0  0
   -3.4213   -5.0917    7.2879 C   0  0  0  0  0  0  0  0  0  0  0  0
   -4.6381   -4.3972    7.0754 C   0  0  0  0  0  0  0  0  0  0  0  0
   -4.7979   -3.0550    7.4657 C   0  0  0  0  0  0  0  0  0  0  0  0
   -3.7424   -2.3136    8.0620 C   0  0  0  0  0  0  0  0  0  0  0  0
   -2.5065   -2.9978    8.2094 C   0  0  0  0  0  0  0  0  0  0  0  0
   -2.3495   -4.3394    7.8290 C   0  0  0  0  0  0  0  0  0  0  0  0
   -3.9189   -0.9753    8.4780 C   0  0  0  0  0  0  0  0  0  0  0  0
   -5.1321   -0.6702    8.7169 O   0  0  0  0  0  0  0  0  0  0  0  0
   -2.7472   -0.2209    8.6161 N   0  0  0  0  0  0  0  0  0  0  0  0
   -2.4030    0.9881    8.0199 C   0  0  1  0  0  0  0  0  0  0  0  0
   -1.8172    0.7338    6.5967 C   0  0  0  0  0  0  0  0  0  0  0  0
   -0.5061   -0.1091    6.5905 C   0  0  0  0  0  0  0  0  0  0  0  0
   -0.0785   -0.4258    5.2357 C   0  0  0  0  0  0  0  0  0  0  0  0
    0.9149    0.2726    4.8579 O   0  0  0  0  0  0  0  0  0  0  0  0
   -0.8602   -1.4145    4.6268 N   0  0  0  0  0  0  0  0  0  0  0  0
   -1.3544   -1.4019    3.3148 C   0  0  1  0  0  0  0  0  0  0  0  0
   -0.4713   -0.6244    2.2883 C   0  0  0  0  0  0  0  0  0  0  0  0
   -1.0601   -0.5142    0.8552 C   0  0  0  0  0  0  0  0  0  0  0  0
   -0.1767    0.2367   -0.0152 C   0  0  0  0  0  0  0  0  0  0  0  0
    0.9471   -0.1862   -0.2663 O   0  0  0  0  0  0  0  0  0  0  0  0
   -0.5219    1.3063   -0.4962 O   0  0  0  0  0  0  0  0  0  0  0  0
   -1.5951   -2.7751    2.8947 C   0  0  0  0  0  0  0  0  0  0  0  0
   -0.6539   -3.5625    2.7268 O   0  0  0  0  0  0  0  0  0  0  0  0
   -2.7408   -3.1747    2.6687 O   0  0  0  0  0  0  0  0  0  0  0  0
   -3.5194    1.9120    7.9987 C   0  0  0  0  0  0  0  0  0  0  0  0
   -3.5173    2.9379    8.6833 O   0  0  0  0  0  0  0  0  0  0  0  0
   -4.5041    1.6535    7.3062 O   0  0  0  0  0  0  0  0  0  0  0  0
   -1.4341   -7.3082    7.2508 H   0  0  0  0  0  0  0  0  0  0  0  0
   -1.5086   -6.1341    5.9279 H   0  0  0  0  0  0  0  0  0  0  0  0
   -2.2409   -7.6947    5.7219 H   0  0  0  0  0  0  0  0  0  0  0  0
   -5.2557   -6.9161    7.5882 H   0  0  0  0  0  0  0  0  0  0  0  0
   -3.9904   -7.5579    8.5821 H   0  0  0  0  0  0  0  0  0  0  0  0
   -2.8955   -9.7104    7.8621 H   0  0  0  0  0  0  0  0  0  0  0  0
   -5.0391  -14.0584    3.1477 H   0  0  0  0  0  0  0  0  0  0  0  0
   -6.3390  -13.5181    2.3485 H   0  0  0  0  0  0  0  0  0  0  0  0
   -7.2493   -8.2978    4.1761 H   0  0  0  0  0  0  0  0  0  0  0  0
   -7.7808   -9.2034    2.9457 H   0  0  0  0  0  0  0  0  0  0  0  0
   -5.4333   -4.8666    6.6371 H   0  0  0  0  0  0  0  0  0  0  0  0
   -5.7126   -2.6238    7.3069 H   0  0  0  0  0  0  0  0  0  0  0  0
   -1.6919   -2.5396    8.6189 H   0  0  0  0  0  0  0  0  0  0  0  0
   -1.4332   -4.7705    7.9742 H   0  0  0  0  0  0  0  0  0  0  0  0
   -2.1090   -0.6874    9.1068 H   0  0  0  0  0  0  0  0  0  0  0  0
   -1.6058    1.4188    8.6348 H   0  0  0  0  0  0  0  0  0  0  0  0
   -1.6028    1.6982    6.1242 H   0  0  0  0  0  0  0  0  0  0  0  0
   -2.5779    0.2316    5.9897 H   0  0  0  0  0  0  0  0  0  0  0  0
    0.2635    0.4523    7.1314 H   0  0  0  0  0  0  0  0  0  0  0  0
   -0.6440   -1.0419    7.1355 H   0  0  0  0  0  0  0  0  0  0  0  0
   -1.1157   -2.1125    5.1928 H   0  0  0  0  0  0  0  0  0  0  0  0
   -2.3156   -0.8805    3.3746 H   0  0  0  0  0  0  0  0  0  0  0  0
    0.5172   -1.0936    2.2488 H   0  0  0  0  0  0  0  0  0  0  0  0
   -0.3439    0.3995    2.6496 H   0  0  0  0  0  0  0  0  0  0  0  0
   -2.0383   -0.0263    0.9134 H   0  0  0  0  0  0  0  0  0  0  0  0
   -1.2082   -1.5082    0.4270 H   0  0  0  0  0  0  0  0  0  0  0  0
    1.5000    0.2789   -0.7687 H   0  0  0  0  0  0  0  0  0  0  0  0
   -0.9276   -4.3365    2.4384 H   0  0  0  0  0  0  0  0  0  0  0  0
   -4.2544    3.3890    8.5886 H   0  0  0  0  0  0  0  0  0  0  0  0
  1  2  1  0  0  0  0
  1 43  1  0  0  0  0
  1 44  1  0  0  0  0
  1 45  1  0  0  0  0
  2  3  1  0  0  0  0
  2 16  1  0  0  0  0
  3  4  1  0  0  0  0
  3 46  1  0  0  0  0
  3 47  1  0  0  0  0
  4  5  2  0  0  0  0
  4  9  1  0  0  0  0
  5  6  1  0  0  0  0
  6  7  2  0  0  0  0
  6 14  1  0  0  0  0
  7  8  1  0  0  0  0
  7 10  1  0  0  0  0
  8  9  2  0  0  0  0
  9 48  1  0  0  0  0
 10 11  2  0  0  0  0
 11 12  1  0  0  0  0
 11 13  1  0  0  0  0
 12 49  1  0  0  0  0
 12 50  1  0  0  0  0
 13 14  2  0  0  0  0
 14 15  1  0  0  0  0
 15 51  1  0  0  0  0
 15 52  1  0  0  0  0
 16 17  2  0  0  0  0
 16 21  1  0  0  0  0
 17 18  1  0  0  0  0
 17 53  1  0  0  0  0
 18 19  2  0  0  0  0
 18 54  1  0  0  0  0
 19 20  1  0  0  0  0
 19 22  1  0  0  0  0
 20 21  2  0  0  0  0
 20 55  1  0  0  0  0
 21 56  1  0  0  0  0
 22 23  2  0  0  0  0
 22 24  1  0  0  0  0
 24 57  1  0  0  0  0
 25 24  1  0  0  0  0
 25 26  1  0  0  0  0
 25 40  1  0  0  0  0
 25 58  1  1  0  0  0
 26 27  1  0  0  0  0
 26 59  1  0  0  0  0
 26 60  1  0  0  0  0
 27 28  1  0  0  0  0
 27 61  1  0  0  0  0
 27 62  1  0  0  0  0
 28 29  2  0  0  0  0
 28 30  1  0  0  0  0
 30 31  1  0  0  0  0
 30 63  1  0  0  0  0
 31 32  1  0  0  0  0
 31 37  1  0  0  0  0
 31 64  1  1  0  0  0
 32 33  1  0  0  0  0
 32 65  1  0  0  0  0
 32 66  1  0  0  0  0
 33 34  1  0  0  0  0
 33 67  1  0  0  0  0
 33 68  1  0  0  0  0
 34 35  1  0  0  0  0
 34 36  2  0  0  0  0
 35 69  1  0  0  0  0
 37 38  1  0  0  0  0
 37 39  2  0  0  0  0
 38 70  1  0  0  0  0
 40 41  1  0  0  0  0
 40 42  2  0  0  0  0
 41 71  1  0  0  0  0
M  END
$$$$

 OpenBabel02181314303D

 87 89  0  0  1  0  0  0  0  0999 V2000
   -1.9143    0.3498    1.5877 C   0  0  0  0  0  0  0  0  0  0  0  0
   -0.6055   -0.1060    1.2582 N   0  0  0  0  0  0  0  0  0  0  0  0
    0.0295    0.3470    0.0551 C   0  0  0  0  0  0  0  0  0  0  0  0
   -0.8462    0.5708   -1.1240 C   0  0  0  0  0  0  0  0  0  0  0  0
   -1.0680   -0.4318   -2.0205 N   0  0  0  0  0  0  0  0  0  0  0  0
   -1.8997   -0.2952   -3.0887 C   0  0  0  0  0  0  0  0  0  0  0  0
   -2.5722    0.9400   -3.2622 C   0  0  0  0  0  0  0  0  0  0  0  0
   -2.3464    1.9449   -2.3822 N   0  0  0  0  0  0  0  0  0  0  0  0
   -1.5033    1.8049   -1.3302 C   0  0  0  0  0  0  0  0  0  0  0  0
   -3.4273    1.1139   -4.2980 N   0  0  0  0  0  0  0  0  0  0  0  0
   -3.6495    0.1225   -5.1959 C   0  0  0  0  0  0  0  0  0  0  0  0
   -4.4731    0.3312   -6.1880 N   0  0  0  0  0  0  0  0  0  0  0  0
   -3.0108   -1.0698   -5.0596 N   0  0  0  0  0  0  0  0  0  0  0  0
   -2.1462   -1.3100   -4.0374 C   0  0  0  0  0  0  0  0  0  0  0  0
   -1.5648   -2.4835   -3.9675 N   0  0  0  0  0  0  0  0  0  0  0  0
    0.1204   -0.8034    2.1807 C   0  0  0  0  0  0  0  0  0  0  0  0
    0.9387   -1.9047    1.8302 C   0  0  0  0  0  0  0  0  0  0  0  0
    1.7811   -2.5265    2.7710 C   0  0  0  0  0  0  0  0  0  0  0  0
    1.8342   -2.1080    4.1283 C   0  0  0  0  0  0  0  0  0  0  0  0
    0.9545   -1.0540    4.4882 C   0  0  0  0  0  0  0  0  0  0  0  0
    0.1216   -0.4247    3.5463 C   0  0  0  0  0  0  0  0  0  0  0  0
    2.7166   -2.7163    5.0540 C   0  0  0  0  0  0  0  0  0  0  0  0
    3.7165   -3.2789    4.5067 O   0  0  0  0  0  0  0  0  0  0  0  0
    2.3880   -2.5594    6.4072 N   0  0  0  0  0  0  0  0  0  0  0  0
    2.2040   -3.5357    7.3853 C   0  0  1  0  0  0  0  0  0  0  0  0
    0.7659   -4.1221    7.2824 C   0  0  0  0  0  0  0  0  0  0  0  0
   -0.3489   -3.0693    7.5256 C   0  0  0  0  0  0  0  0  0  0  0  0
   -1.6449   -3.5664    7.1093 C   0  0  0  0  0  0  0  0  0  0  0  0
   -1.7899   -3.5317    5.8429 O   0  0  0  0  0  0  0  0  0  0  0  0
   -2.4379   -3.9881    8.1733 N   0  0  0  0  0  0  0  0  0  0  0  0
   -3.8136   -3.7999    8.3035 C   0  0  1  0  0  0  0  0  0  0  0  0
   -4.6098   -3.9083    6.9672 C   0  0  0  0  0  0  0  0  0  0  0  0
   -6.1348   -3.6450    7.0966 C   0  0  0  0  0  0  0  0  0  0  0  0
   -6.7871   -3.8168    5.8068 C   0  0  0  0  0  0  0  0  0  0  0  0
   -6.8161   -5.0368    5.4386 O   0  0  0  0  0  0  0  0  0  0  0  0
   -7.2132   -2.6206    5.2218 N   0  0  0  0  0  0  0  0  0  0  0  0
   -7.5093   -2.4571    3.8698 C   0  0  1  0  0  0  0  0  0  0  0  0
   -7.7326   -0.9572    3.5159 C   0  0  0  0  0  0  0  0  0  0  0  0
   -8.8244   -0.2628    4.3795 C   0  0  0  0  0  0  0  0  0  0  0  0
   -9.0961    1.0850    3.9264 C   0  0  0  0  0  0  0  0  0  0  0  0
   -9.9899    1.2976    3.0978 O   0  0  0  0  0  0  0  0  0  0  0  0
   -8.4293    2.0334    4.3481 O   0  0  0  0  0  0  0  0  0  0  0  0
   -6.4897   -3.0496    3.0129 C   0  0  0  0  0  0  0  0  0  0  0  0
   -5.2844   -2.9082    3.2559 O   0  0  0  0  0  0  0  0  0  0  0  0
   -6.8201   -3.7400    2.0487 O   0  0  0  0  0  0  0  0  0  0  0  0
   -4.2865   -4.7458    9.3015 C   0  0  0  0  0  0  0  0  0  0  0  0
   -4.2616   -5.9645    9.0775 O   0  0  0  0  0  0  0  0  0  0  0  0
   -4.7330   -4.3514   10.3818 O   0  0  0  0  0  0  0  0  0  0  0  0
    3.2026   -4.5817    7.3144 C   0  0  0  0  0  0  0  0  0  0  0  0
    4.0170   -4.7546    8.2227 O   0  0  0  0  0  0  0  0  0  0  0  0
    3.2410   -5.3135    6.3253 O   0  0  0  0  0  0  0  0  0  0  0  0
   -1.8612    1.4010    1.8846 H   0  0  0  0  0  0  0  0  0  0  0  0
   -2.3703   -0.2125    2.4063 H   0  0  0  0  0  0  0  0  0  0  0  0
   -2.6114    0.2623    0.7542 H   0  0  0  0  0  0  0  0  0  0  0  0
    0.8137   -0.3314   -0.2875 H   0  0  0  0  0  0  0  0  0  0  0  0
    0.5499    1.2797    0.2898 H   0  0  0  0  0  0  0  0  0  0  0  0
   -1.3678    2.5893   -0.6900 H   0  0  0  0  0  0  0  0  0  0  0  0
   -4.9651    1.1263   -6.2255 H   0  0  0  0  0  0  0  0  0  0  0  0
   -4.5702   -0.3084   -6.8626 H   0  0  0  0  0  0  0  0  0  0  0  0
   -0.9164   -2.6500   -3.3143 H   0  0  0  0  0  0  0  0  0  0  0  0
   -1.7963   -3.1582   -4.5729 H   0  0  0  0  0  0  0  0  0  0  0  0
    0.9397   -2.2678    0.8748 H   0  0  0  0  0  0  0  0  0  0  0  0
    2.3651   -3.2984    2.4398 H   0  0  0  0  0  0  0  0  0  0  0  0
    0.9126   -0.7003    5.4446 H   0  0  0  0  0  0  0  0  0  0  0  0
   -0.4761    0.3378    3.8740 H   0  0  0  0  0  0  0  0  0  0  0  0
    2.1742   -1.6737    6.5995 H   0  0  0  0  0  0  0  0  0  0  0  0
    2.2898   -3.0282    8.3521 H   0  0  0  0  0  0  0  0  0  0  0  0
    0.6412   -4.5719    6.2912 H   0  0  0  0  0  0  0  0  0  0  0  0
    0.6421   -4.9182    8.0244 H   0  0  0  0  0  0  0  0  0  0  0  0
   -0.1476   -2.1464    6.9804 H   0  0  0  0  0  0  0  0  0  0  0  0
   -0.3452   -2.7940    8.5856 H   0  0  0  0  0  0  0  0  0  0  0  0
   -1.9657   -4.3752    8.8799 H   0  0  0  0  0  0  0  0  0  0  0  0
   -3.9397   -2.7799    8.6819 H   0  0  0  0  0  0  0  0  0  0  0  0
   -4.2266   -3.1584    6.2696 H   0  0  0  0  0  0  0  0  0  0  0  0
   -4.4281   -4.8953    6.5291 H   0  0  0  0  0  0  0  0  0  0  0  0
   -6.2682   -2.6291    7.4853 H   0  0  0  0  0  0  0  0  0  0  0  0
   -6.5852   -4.3260    7.8228 H   0  0  0  0  0  0  0  0  0  0  0  0
   -7.4543   -1.9708    5.8501 H   0  0  0  0  0  0  0  0  0  0  0  0
   -8.4571   -2.9786    3.6960 H   0  0  0  0  0  0  0  0  0  0  0  0
   -8.0345   -0.8987    2.4642 H   0  0  0  0  0  0  0  0  0  0  0  0
   -6.7906   -0.4100    3.6250 H   0  0  0  0  0  0  0  0  0  0  0  0
   -9.7463   -0.8508    4.3453 H   0  0  0  0  0  0  0  0  0  0  0  0
   -8.5026   -0.2254    5.4240 H   0  0  0  0  0  0  0  0  0  0  0  0
  -10.0504    2.1409    2.8966 H   0  0  0  0  0  0  0  0  0  0  0  0
   -4.7855   -3.2976    2.6597 H   0  0  0  0  0  0  0  0  0  0  0  0
   -4.5870   -6.4224    9.7407 H   0  0  0  0  0  0  0  0  0  0  0  0
    4.5497   -5.4197    8.0520 H   0  0  0  0  0  0  0  0  0  0  0  0
  1  2  1  0  0  0  0
  1 52  1  0  0  0  0
  1 53  1  0  0  0  0
  1 54  1  0  0  0  0
  2  3  1  0  0  0  0
  2 16  1  0  0  0  0
  3  4  1  0  0  0  0
  3 55  1  0  0  0  0
  3 56  1  0  0  0  0
  4  5  2  0  0  0  0
  4  9  1  0  0  0  0
  5  6  1  0  0  0  0
  6  7  2  0  0  0  0
  6 14  1  0  0  0  0
  7  8  1  0  0  0  0
  7 10  1  0  0  0  0
  8  9  2  0  0  0  0
  9 57  1  0  0  0  0
 10 11  2  0  0  0  0
 11 12  1  0  0  0  0
 11 13  1  0  0  0  0
 12 58  1  0  0  0  0
 12 59  1  0  0  0  0
 13 14  2  0  0  0  0
 14 15  1  0  0  0  0
 15 60  1  0  0  0  0
 15 61  1  0  0  0  0
 16 17  2  0  0  0  0
 16 21  1  0  0  0  0
 17 18  1  0  0  0  0
 17 62  1  0  0  0  0
 18 19  2  0  0  0  0
 18 63  1  0  0  0  0
 19 20  1  0  0  0  0
 19 22  1  0  0  0  0
 20 21  2  0  0  0  0
 20 64  1  0  0  0  0
 21 65  1  0  0  0  0
 22 23  2  0  0  0  0
 22 24  1  0  0  0  0
 24 66  1  0  0  0  0
 25 24  1  0  0  0  0
 25 26  1  0  0  0  0
 25 49  1  0  0  0  0
 25 67  1  1  0  0  0
 26 27  1  0  0  0  0
 26 68  1  0  0  0  0
 26 69  1  0  0  0  0
 27 28  1  0  0  0  0
 27 70  1  0  0  0  0
 27 71  1  0  0  0  0
 28 29  2  0  0  0  0
 28 30  1  0  0  0  0
 30 31  1  0  0  0  0
 30 72  1  0  0  0  0
 31 32  1  0  0  0  0
 31 46  1  0  0  0  0
 31 73  1  1  0  0  0
 32 33  1  0  0  0  0
 32 74  1  0  0  0  0
 32 75  1  0  0  0  0
 33 34  1  0  0  0  0
 33 76  1  0  0  0  0
 33 77  1  0  0  0  0
 34 35  2  0  0  0  0
 34 36  1  0  0  0  0
 36 37  1  0  0  0  0
 36 78  1  0  0  0  0
 37 38  1  0  0  0  0
 37 43  1  0  0  0  0
 37 79  1  6  0  0  0
 38 39  1  0  0  0  0
 38 80  1  0  0  0  0
 38 81  1  0  0  0  0
 39 40  1  0  0  0  0
 39 82  1  0  0  0  0
 39 83  1  0  0  0  0
 40 41  1  0  0  0  0
 40 42  2  0  0  0  0
 41 84  1  0  0  0  0
 43 44  1  0  0  0  0
 43 45  2  0  0  0  0
 44 85  1  0  0  0  0
 46 47  1  0  0  0  0
 46 48  2  0  0  0  0
 47 86  1  0  0  0  0
 49 50  1  0  0  0  0
 49 51  2  0  0  0  0
 50 87  1  0  0  0  0
M  END
$$$$
4212
 OpenBabel02181314303D

 60 62  0  0  0  0  0  0  0  0999 V2000
    1.7200    7.6478    1.9710 O   0  0  0  0  0  0  0  0  0  0  0  0
   -0.8079    3.4074    3.5387 O   0  0  0  0  0  0  0  0  0  0  0  0
    2.9687    7.8839    4.3366 O   0  0  0  0  0  0  0  0  0  0  0  0
    0.3218    3.5418    5.9714 O   0  0  0  0  0  0  0  0  0  0  0  0
    2.5187   13.0415   -4.5160 O   0  0  0  0  0  0  0  0  0  0  0  0
   -3.8494   -1.7198    5.0851 O   0  0  0  0  0  0  0  0  0  0  0  0
    1.3496    7.1204   -0.5393 N   0  0  0  0  0  0  0  0  0  0  0  0
   -1.3049    2.6338    1.0923 N   0  0  0  0  0  0  0  0  0  0  0  0
    1.2721   10.0808   -2.6945 N   0  0  0  0  0  0  0  0  0  0  0  0
   -2.0469    0.2324    2.5021 N   0  0  0  0  0  0  0  0  0  0  0  0
    0.0018    4.5567    1.7544 C   0  0  0  0  0  0  0  0  0  0  0  0
    0.7086    5.7242    1.3218 C   0  0  0  0  0  0  0  0  0  0  0  0
    0.7232    6.0481   -0.0736 C   0  0  0  0  0  0  0  0  0  0  0  0
   -0.6502    3.7418    0.7710 C   0  0  0  0  0  0  0  0  0  0  0  0
    0.7679    4.9592    4.0817 C   0  0  0  0  0  0  0  0  0  0  0  0
    1.4764    6.1289    3.6452 C   0  0  0  0  0  0  0  0  0  0  0  0
   -0.0276    4.2625    3.1402 C   0  0  0  0  0  0  0  0  0  0  0  0
    1.3373    6.5329    2.2984 C   0  0  0  0  0  0  0  0  0  0  0  0
    0.0714    5.2237   -1.0084 C   0  0  0  0  0  0  0  0  0  0  0  0
   -0.6344    4.1059   -0.5875 C   0  0  0  0  0  0  0  0  0  0  0  0
    0.7805    8.0843   -1.3694 C   0  0  0  0  0  0  0  0  0  0  0  0
   -1.1335    1.3824    0.5005 C   0  0  0  0  0  0  0  0  0  0  0  0
    0.8825    4.5532    5.4519 C   0  0  0  0  0  0  0  0  0  0  0  0
    2.2804    6.8491    4.5894 C   0  0  0  0  0  0  0  0  0  0  0  0
    1.8703    9.0745   -1.7984 C   0  0  0  0  0  0  0  0  0  0  0  0
   -2.1911    0.4069    1.0397 C   0  0  0  0  0  0  0  0  0  0  0  0
    2.3607    6.4243    5.9262 C   0  0  0  0  0  0  0  0  0  0  0  0
    1.6700    5.2919    6.3521 C   0  0  0  0  0  0  0  0  0  0  0  0
   -3.0622   -0.6733    3.0708 C   0  0  0  0  0  0  0  0  0  0  0  0
    2.2479   11.0794   -3.1608 C   0  0  0  0  0  0  0  0  0  0  0  0
   -2.8826   -0.8017    4.5921 C   0  0  0  0  0  0  0  0  0  0  0  0
    1.5516   12.1003   -4.0731 C   0  0  0  0  0  0  0  0  0  0  0  0
    0.1008    5.4184   -2.0118 H   0  0  0  0  0  0  0  0  0  0  0  0
   -1.1410    3.5689   -1.2950 H   0  0  0  0  0  0  0  0  0  0  0  0
    2.1960    7.3047   -0.1870 H   0  0  0  0  0  0  0  0  0  0  0  0
   -1.8444    2.6716    1.8519 H   0  0  0  0  0  0  0  0  0  0  0  0
   -0.0033    8.6125   -0.8182 H   0  0  0  0  0  0  0  0  0  0  0  0
    0.3399    7.6486   -2.2689 H   0  0  0  0  0  0  0  0  0  0  0  0
   -0.1323    1.0094    0.7327 H   0  0  0  0  0  0  0  0  0  0  0  0
   -1.2429    1.4231   -0.5849 H   0  0  0  0  0  0  0  0  0  0  0  0
    2.6609    8.5300   -2.3246 H   0  0  0  0  0  0  0  0  0  0  0  0
    2.2933    9.5569   -0.9118 H   0  0  0  0  0  0  0  0  0  0  0  0
   -2.0587   -0.5555    0.5393 H   0  0  0  0  0  0  0  0  0  0  0  0
   -3.1859    0.7946    0.7972 H   0  0  0  0  0  0  0  0  0  0  0  0
    2.9270    6.9407    6.6067 H   0  0  0  0  0  0  0  0  0  0  0  0
    1.7481    5.0090    7.3338 H   0  0  0  0  0  0  0  0  0  0  0  0
    0.5566   10.5741   -2.1548 H   0  0  0  0  0  0  0  0  0  0  0  0
   -2.1503    1.1522    2.9370 H   0  0  0  0  0  0  0  0  0  0  0  0
   -2.9532   -1.6627    2.6179 H   0  0  0  0  0  0  0  0  0  0  0  0
   -4.0665   -0.2945    2.8602 H   0  0  0  0  0  0  0  0  0  0  0  0
    3.0427   10.5808   -3.7231 H   0  0  0  0  0  0  0  0  0  0  0  0
    2.6869   11.6004   -2.3052 H   0  0  0  0  0  0  0  0  0  0  0  0
    3.4524    8.2311    4.9870 H   0  0  0  0  0  0  0  0  0  0  0  0
    0.4807    3.3704    6.8215 H   0  0  0  0  0  0  0  0  0  0  0  0
    1.1141   11.5978   -4.9386 H   0  0  0  0  0  0  0  0  0  0  0  0
    0.7644   12.6221   -3.5244 H   0  0  0  0  0  0  0  0  0  0  0  0
   -1.8826   -1.1736    4.8254 H   0  0  0  0  0  0  0  0  0  0  0  0
   -3.0278    0.1675    5.0737 H   0  0  0  0  0  0  0  0  0  0  0  0
    2.0339   13.6706   -5.0886 H   0  0  0  0  0  0  0  0  0  0  0  0
   -3.6983   -1.7746    6.0512 H   0  0  0  0  0  0  0  0  0  0  0  0
  1 18  2  0  0  0  0
  2 17  2  0  0  0  0
  3 24  1  0  0  0  0
  3 53  1  0  0  0  0
  4 23  1  0  0  0  0
  4 54  1  0  0  0  0
  5 32  1  0  0  0  0
  5 59  1  0  0  0  0
  6 31  1  0  0  0  0
  6 60  1  0  0  0  0
  7 13  1  0  0  0  0
  7 21  1  0  0  0  0
  7 35  1  0  0  0  0
  8 14  1  0  0  0  0
  8 22  1  0  0  0  0
  8 36  1  0  0  0  0
  9 25  1  0  0  0  0
  9 30  1  0  0  0  0
  9 47  1  0  0  0  0
 10 26  1  0  0  0  0
 10 29  1  0  0  0  0
 10 48  1  0  0  0  0
 11 12  1  0  0  0  0
 11 14  2  0  0  0  0
 11 17  1  0  0  0  0
 12 13  2  0  0  0  0
 12 18  1  0  0  0  0
 13 19  1  0  0  0  0
 14 20  1  0  0  0  0
 15 16  1  0  0  0  0
 15 17  1  0  0  0  0
 15 23  2  0  0  0  0
 16 18  1  0  0  0  0
 16 24  2  0  0  0  0
 19 20  2  0  0  0  0
 19 33  1  0  0  0  0
 20 34  1  0  0  0  0
 21 25  1  0  0  0  0
 21 37  1  0  0  0  0
 21 38  1  0  0  0  0
 22 26  1  0  0  0  0
 22 39  1  0  0  0  0
 22 40  1  0  0  0  0
 23 28  1  0  0  0  0
 24 27  1  0  0  0  0
 25 41  1  0  0  0  0
 25 42  1  0  0  0  0
 26 43  1  0  0  0  0
 26 44  1  0  0  0  0
 27 28  2  0  0  0  0
 27 45  1  0  0  0  0
 28 46  1  0  0  0  0
 29 31  1  0  0  0  0
 29 49  1  0  0  0  0
 29 50  1  0  0  0  0
 30 32  1  0  0  0  0
 30 51  1  0  0  0  0
 30 52  1  0  0  0  0
 31 57  1  0  0  0  0
 31 58  1  0  0  0  0
 32 55  1  0  0  0  0
 32 56  1  0  0  0  0
M  END
$$$$

 OpenBabel02181314303D

 59 65  0  0  1  0  0  0  0  0999 V2000
    1.4994   -0.1227    0.0683 O   0  0  0  0  0  0  0  0  0  0  0  0
    0.1535   -0.5406    0.2553 C   0  0  0  0  0  0  0  0  0  0  0  0
   -0.7757    0.6796    0.4797 C   0  0  2  0  0  0  0  0  0  0  0  0
   -0.1686    1.5373    1.4813 O   0  0  0  0  0  0  0  0  0  0  0  0
   -0.9249    2.6885    1.9249 C   0  0  1  0  0  0  0  0  0  0  0  0
   -2.3827    2.3162    2.3358 C   0  0  1  0  0  0  0  0  0  0  0  0
   -3.2042    3.4504    2.5810 O   0  0  0  0  0  0  0  0  0  0  0  0
   -3.0515    1.5134    1.1987 C   0  0  2  0  0  0  0  0  0  0  0  0
   -4.4039    1.1910    1.5057 O   0  0  0  0  0  0  0  0  0  0  0  0
   -2.2154    0.2481    0.9042 C   0  0  1  0  0  0  0  0  0  0  0  0
   -2.9020   -0.4877   -0.1016 O   0  0  0  0  0  0  0  0  0  0  0  0
   -0.2899    3.4099    3.0144 N   0  0  0  0  0  0  0  0  0  0  0  0
    0.3746    2.8756    4.0878 C   0  0  0  0  0  0  0  0  0  0  0  0
    0.8410    3.9156    4.9201 C   0  0  0  0  0  0  0  0  0  0  0  0
    0.4011    5.1065    4.3340 C   0  0  0  0  0  0  0  0  0  0  0  0
   -0.2976    4.7704    3.1621 C   0  0  0  0  0  0  0  0  0  0  0  0
   -0.8793    5.8094    2.3748 C   0  0  0  0  0  0  0  0  0  0  0  0
   -1.5969    5.6250    1.3619 O   0  0  0  0  0  0  0  0  0  0  0  0
   -0.7091    7.1555    2.7566 C   0  0  0  0  0  0  0  0  0  0  0  0
   -0.0132    7.4767    3.9314 C   0  0  0  0  0  0  0  0  0  0  0  0
    0.5356    6.4571    4.7246 C   0  0  0  0  0  0  0  0  0  0  0  0
    1.5989    3.6180    6.0890 C   0  0  0  0  0  0  0  0  0  0  0  0
    1.8950    2.2766    6.4204 C   0  0  0  0  0  0  0  0  0  0  0  0
    2.6652    2.2930    7.5587 C   0  0  0  0  0  0  0  0  0  0  0  0
    3.1730    1.3417    8.1788 O   0  0  0  0  0  0  0  0  0  0  0  0
    2.7762    3.5513    7.8649 N   0  0  0  0  0  0  0  0  0  0  0  0
    2.1825    4.3943    7.0688 C   0  0  0  0  0  0  0  0  0  0  0  0
    2.1787    5.6291    7.2141 O   0  0  0  0  0  0  0  0  0  0  0  0
    1.4079    1.2204    5.6140 C   0  0  0  0  0  0  0  0  0  0  0  0
    0.6461    1.5309    4.4708 C   0  0  0  0  0  0  0  0  0  0  0  0
    0.2924    0.3686    3.8929 N   0  0  0  0  0  0  0  0  0  0  0  0
    0.7989   -0.6719    4.5700 C   0  0  0  0  0  0  0  0  0  0  0  0
    1.5112   -0.1784    5.6673 C   0  0  0  0  0  0  0  0  0  0  0  0
    2.1494   -1.0858    6.5412 C   0  0  0  0  0  0  0  0  0  0  0  0
    2.0922   -2.4679    6.2743 C   0  0  0  0  0  0  0  0  0  0  0  0
    1.3819   -2.9503    5.1575 C   0  0  0  0  0  0  0  0  0  0  0  0
    0.7059   -2.0545    4.3039 C   0  0  0  0  0  0  0  0  0  0  0  0
    0.0393   -2.5087    3.3448 O   0  0  0  0  0  0  0  0  0  0  0  0
    1.9906   -0.8947   -0.2858 H   0  0  0  0  0  0  0  0  0  0  0  0
   -0.1675   -1.1046   -0.6220 H   0  0  0  0  0  0  0  0  0  0  0  0
    0.1325   -1.2007    1.1168 H   0  0  0  0  0  0  0  0  0  0  0  0
   -0.8282    1.2322   -0.4643 H   0  0  0  0  0  0  0  0  0  0  0  0
   -0.9434    3.3130    1.0326 H   0  0  0  0  0  0  0  0  0  0  0  0
   -2.3616    1.7173    3.2506 H   0  0  0  0  0  0  0  0  0  0  0  0
   -2.6984    4.0621    3.1574 H   0  0  0  0  0  0  0  0  0  0  0  0
   -3.0908    2.1351    0.2972 H   0  0  0  0  0  0  0  0  0  0  0  0
   -4.3992    0.7690    2.3923 H   0  0  0  0  0  0  0  0  0  0  0  0
   -2.1677   -0.3737    1.8034 H   0  0  0  0  0  0  0  0  0  0  0  0
   -2.2912   -1.1814   -0.4259 H   0  0  0  0  0  0  0  0  0  0  0  0
   -1.9664    4.8475    1.2344 H   0  0  0  0  0  0  0  0  0  0  0  0
   -1.1122    7.9118    2.1958 H   0  0  0  0  0  0  0  0  0  0  0  0
    0.0848    8.4547    4.2148 H   0  0  0  0  0  0  0  0  0  0  0  0
    1.0121    6.7339    5.5691 H   0  0  0  0  0  0  0  0  0  0  0  0
    3.2442    3.8313    8.5880 H   0  0  0  0  0  0  0  0  0  0  0  0
   -0.2195    0.3105    3.0827 H   0  0  0  0  0  0  0  0  0  0  0  0
    2.6566   -0.7813    7.3613 H   0  0  0  0  0  0  0  0  0  0  0  0
    2.5675   -3.1260    6.8965 H   0  0  0  0  0  0  0  0  0  0  0  0
    1.3558   -3.9570    4.9753 H   0  0  0  0  0  0  0  0  0  0  0  0
   -0.4193   -1.9715    2.8248 H   0  0  0  0  0  0  0  0  0  0  0  0
  1  2  1  0  0  0  0
  1 39  1  0  0  0  0
  2  3  1  0  0  0  0
  2 40  1  0  0  0  0
  2 41  1  0  0  0  0
  3  4  1  0  0  0  0
  3 10  1  0  0  0  0
  3 42  1  6  0  0  0
  4  5  1  0  0  0  0
  5  6  1  0  0  0  0
  5 12  1  0  0  0  0
  5 43  1  6  0  0  0
  6  7  1  0  0  0  0
  6  8  1  0  0  0  0
  6 44  1  1  0  0  0
  7 45  1  0  0  0  0
  8  9  1  0  0  0  0
  8 10  1  0  0  0  0
  8 46  1  6  0  0  0
  9 47  1  0  0  0  0
 10 11  1  0  0  0  0
 10 48  1  1  0  0  0
 11 49  1  0  0  0  0
 12 13  1  0  0  0  0
 12 16  1  0  0  0  0
 13 14  2  0  0  0  0
 13 30  1  0  0  0  0
 14 15  1  0  0  0  0
 14 22  1  0  0  0  0
 15 16  2  0  0  0  0
 15 21  1  0  0  0  0
 16 17  1  0  0  0  0
 17 18  1  0  0  0  0
 17 19  2  0  0  0  0
 18 50  1  0  0  0  0
 19 20  1  0  0  0  0
 19 51  1  0  0  0  0
 20 21  2  0  0  0  0
 20 52  1  0  0  0  0
 21 53  1  0  0  0  0
 22 23  2  0  0  0  0
 22 27  1  0  0  0  0
 23 24  1  0  0  0  0
 23 29  1  0  0  0  0
 24 25  2  0  0  0  0
 24 26  1  0  0  0  0
 26 27  1  0  0  0  0
 26 54  1  0  0  0  0
 27 28  2  0  0  0  0
 29 30  2  0  0  0  0
 29 33  1  0  0  0  0
 30 31  1  0  0  0  0
 31 32  1  0  0  0  0
 31 55  1  0  0  0  0
 32 33  2  0  0  0  0
 32 37  1  0  0  0  0
 33 34  1  0  0  0  0
 34 35  2  0  0  0  0
 34 56  1  0  0  0  0
 35 36  1  0  0  0  0
 35 57  1  0  0  0  0
 36 37  2  0  0  0  0
 36 58  1  0  0  0  0
 37 38  1  0  0  0  0
 38 59  1  0  0  0  0
M  END
$$$$
46781133
 OpenBabel02181314303D

 50 52  0  0  0  0  0  0  0  0999 V2000
   -7.4619   -4.5371    0.1048 F   0  0  0  0  0  0  0  0  0  0  0  0
    1.1100    2.6919    0.1046 O   0  0  0  0  0  0  0  0  0  0  0  0
   -0.4920   -3.6905    0.0277 O   0  0  0  0  0  0  0  0  0  0  0  0
   -0.6004   -0.9410   -0.0699 N   0  0  0  0  0  0  0  0  0  0  0  0
   -2.1538   -5.0860   -0.1554 N   0  0  0  0  0  0  0  0  0  0  0  0
   -1.1614    3.5917    0.0471 N   0  0  0  0  0  0  0  0  0  0  0  0
   -1.9831    6.9099    1.3967 N   0  0  0  0  0  0  0  0  0  0  0  0
   -1.8907   -0.6536   -0.0183 C   0  0  0  0  0  0  0  0  0  0  0  0
   -1.9631    0.7553    0.0157 C   0  0  0  0  0  0  0  0  0  0  0  0
   -0.6333    1.2670   -0.0139 C   0  0  0  0  0  0  0  0  0  0  0  0
    0.1885    0.1239   -0.0669 C   0  0  0  0  0  0  0  0  0  0  0  0
   -2.7911   -2.9925   -0.0240 C   0  0  0  0  0  0  0  0  0  0  0  0
   -2.8896   -1.6338   -0.0080 C   0  0  0  0  0  0  0  0  0  0  0  0
   -3.8994   -3.8409   -0.0322 C   0  0  0  0  0  0  0  0  0  0  0  0
   -3.4347   -5.1502   -0.1293 C   0  0  0  0  0  0  0  0  0  0  0  0
   -0.1677    2.5999    0.0433 C   0  0  0  0  0  0  0  0  0  0  0  0
   -3.2346    1.5285    0.0735 C   0  0  0  0  0  0  0  0  0  0  0  0
   -1.7196   -3.8684   -0.0513 C   0  0  0  0  0  0  0  0  0  0  0  0
    1.6570   -0.0393   -0.0784 C   0  0  0  0  0  0  0  0  0  0  0  0
   -1.0780    4.7010    0.8725 C   0  0  0  0  0  0  0  0  0  0  0  0
   -2.1015    5.7730    0.4623 C   0  0  0  0  0  0  0  0  0  0  0  0
   -5.2944   -3.6182    0.0444 C   0  0  0  0  0  0  0  0  0  0  0  0
   -4.2804   -6.2671   -0.1627 C   0  0  0  0  0  0  0  0  0  0  0  0
   -6.1736   -4.7263    0.0240 C   0  0  0  0  0  0  0  0  0  0  0  0
   -5.6677   -6.0427   -0.0800 C   0  0  0  0  0  0  0  0  0  0  0  0
   -2.9086    8.0238    1.1147 C   0  0  0  0  0  0  0  0  0  0  0  0
   -2.7029    9.1350    2.1594 C   0  0  0  0  0  0  0  0  0  0  0  0
   -0.3172   -1.8389   -0.0824 H   0  0  0  0  0  0  0  0  0  0  0  0
   -3.8097   -1.2724    0.0023 H   0  0  0  0  0  0  0  0  0  0  0  0
   -3.1847    2.3077    0.8330 H   0  0  0  0  0  0  0  0  0  0  0  0
   -4.0914    0.9113    0.3356 H   0  0  0  0  0  0  0  0  0  0  0  0
   -3.4305    1.9803   -0.9006 H   0  0  0  0  0  0  0  0  0  0  0  0
    2.1085    0.5745   -0.8577 H   0  0  0  0  0  0  0  0  0  0  0  0
    1.9266   -1.0795   -0.2737 H   0  0  0  0  0  0  0  0  0  0  0  0
    2.0605    0.2424    0.8953 H   0  0  0  0  0  0  0  0  0  0  0  0
   -0.0730    5.1328    0.8310 H   0  0  0  0  0  0  0  0  0  0  0  0
   -1.2766    4.3806    1.8996 H   0  0  0  0  0  0  0  0  0  0  0  0
   -1.5189   -5.7478   -0.2083 H   0  0  0  0  0  0  0  0  0  0  0  0
   -1.8831    3.4599   -0.5259 H   0  0  0  0  0  0  0  0  0  0  0  0
   -1.8888    6.1022   -0.5589 H   0  0  0  0  0  0  0  0  0  0  0  0
   -3.1107    5.3528    0.5032 H   0  0  0  0  0  0  0  0  0  0  0  0
   -5.6745   -2.6730    0.1199 H   0  0  0  0  0  0  0  0  0  0  0  0
   -3.8981   -7.2123   -0.2376 H   0  0  0  0  0  0  0  0  0  0  0  0
   -2.2118    6.5554    2.3285 H   0  0  0  0  0  0  0  0  0  0  0  0
   -6.3056   -6.8416   -0.0925 H   0  0  0  0  0  0  0  0  0  0  0  0
   -2.7115    8.4283    0.1183 H   0  0  0  0  0  0  0  0  0  0  0  0
   -3.9438    7.6748    1.1599 H   0  0  0  0  0  0  0  0  0  0  0  0
   -1.6738    9.4988    2.1247 H   0  0  0  0  0  0  0  0  0  0  0  0
   -2.9113    8.7533    3.1610 H   0  0  0  0  0  0  0  0  0  0  0  0
   -3.3780    9.9665    1.9517 H   0  0  0  0  0  0  0  0  0  0  0  0
  1 24  1  0  0  0  0
  2 16  2  0  0  0  0
  3 18  2  0  0  0  0
  4  8  1  0  0  0  0
  4 11  1  0  0  0  0
  4 28  1  0  0  0  0
  5 15  1  0  0  0  0
  5 18  1  0  0  0  0
  5 38  1  0  0  0  0
  6 16  1  0  0  0  0
  6 20  1  0  0  0  0
  6 39  1  0  0  0  0
  7 21  1  0  0  0  0
  7 26  1  0  0  0  0
  7 44  1  0  0  0  0
  8  9  2  0  0  0  0
  8 13  1  0  0  0  0
  9 10  1  0  0  0  0
  9 17  1  0  0  0  0
 10 11  2  0  0  0  0
 10 16  1  0  0  0  0
 11 19  1  0  0  0  0
 12 13  2  0  0  0  0
 12 14  1  0  0  0  0
 12 18  1  0  0  0  0
 13 29  1  0  0  0  0
 14 15  2  0  0  0  0
 14 22  1  0  0  0  0
 15 23  1  0  0  0  0
 17 30  1  0  0  0  0
 17 31  1  0  0  0  0
 17 32  1  0  0  0  0
 19 33  1  0  0  0  0
 19 34  1  0  0  0  0
 19 35  1  0  0  0  0
 20 21  1  0  0  0  0
 20 36  1  0  0  0  0
 20 37  1  0  0  0  0
 21 40  1  0  0  0  0
 21 41  1  0  0  0  0
 22 24  2  0  0  0  0
 22 42  1  0  0  0  0
 23 25  2  0  0  0  0
 23 43  1  0  0  0  0
 24 25  1  0  0  0  0
 25 45  1  0  0  0  0
 26 27  1  0  0  0  0
 26 46  1  0  0  0  0
 26 47  1  0  0  0  0
 27 48  1  0  0  0  0
 27 49  1  0  0  0  0
 27 50  1  0  0  0  0
M  ISO  5  46   2  47   2  48   2  49   2  50   2
M  END
$$$$
5494303
 OpenBabel02181314303D

 21 21  0  0  0  0  0  0  0  0999 V2000
   -2.1131   -3.2534   -0.1126 S   0  0  0  0  0  0  0  0  0  0  0  0
    5.2481   -0.2470    0.2654 O   0  0  0  0  0  0  0  0  0  0  0  0
   -0.7519   -0.6207    0.0221 N   0  0  0  0  0  0  0  0  0  0  0  0
    1.9086   -0.9041    0.0215 N   0  0  0  0  0  0  0  0  0  0  0  0
   -1.9865   -0.5963    0.0581 N   0  0  0  0  0  0  0  0  0  0  0  0
   -3.9812   -1.5408    0.1889 N   0  0  0  0  0  0  0  0  0  0  0  0
    1.3507    0.3010    0.0013 C   0  0  0  0  0  0  0  0  0  0  0  0
    0.0095    0.4253   -0.0013 C   0  0  0  0  0  0  0  0  0  0  0  0
    2.1937    1.3969    0.0011 C   0  0  0  0  0  0  0  0  0  0  0  0
    3.5293    1.2066    0.0789 C   0  0  0  0  0  0  0  0  0  0  0  0
    4.0444   -0.0632    0.1470 C   0  0  0  0  0  0  0  0  0  0  0  0
    3.1821   -1.1240    0.0879 C   0  0  0  0  0  0  0  0  0  0  0  0
   -2.7176   -1.6666    0.0568 C   0  0  0  0  0  0  0  0  0  0  0  0
   -0.4055    1.3328   -0.0131 H   0  0  0  0  0  0  0  0  0  0  0  0
    1.8348    2.3238   -0.0507 H   0  0  0  0  0  0  0  0  0  0  0  0
   -0.3340   -1.4565    0.0202 H   0  0  0  0  0  0  0  0  0  0  0  0
    4.1367    1.9936    0.0875 H   0  0  0  0  0  0  0  0  0  0  0  0
    3.5122   -2.0604    0.0969 H   0  0  0  0  0  0  0  0  0  0  0  0
   -2.4160    0.2354    0.0965 H   0  0  0  0  0  0  0  0  0  0  0  0
   -4.3631   -0.6929    0.2846 H   0  0  0  0  0  0  0  0  0  0  0  0
   -4.5273   -2.3001    0.1934 H   0  0  0  0  0  0  0  0  0  0  0  0
  1 13  2  0  0  0  0
  2 11  2  0  0  0  0
  3  5  1  0  0  0  0
  3  8  1  0  0  0  0
  3 16  1  0  0  0  0
  4  7  1  0  0  0  0
  4 12  2  0  0  0  0
  5 13  1  0  0  0  0
  5 19  1  0  0  0  0
  6 13  1  0  0  0  0
  6 20  1  0  0  0  0
  6 21  1  0  0  0  0
  7  8  2  0  0  0  0
  7  9  1  0  0  0  0
  8 14  1  0  0  0  0
  9 10  2  0  0  0  0
  9 15  1  0  0  0  0
 10 11  1  0  0  0  0
 10 17  1  0  0  0  0
 11 12  1  0  0  0  0
 12 18  1  0  0  0  0
M  END
$$$$
441597
 OpenBabel02181314303D

 38 41  0  0  1  0  0  0  0  0999 V2000
   -2.0410   -3.9414   -2.3977 O   0  0  0  0  0  0  0  0  0  0  0  0
    1.2925   -6.2273   -0.2485 O   0  0  0  0  0  0  0  0  0  0  0  0
   -3.0105   -6.0173    0.4768 O   0  0  0  0  0  0  0  0  0  0  0  0
   -0.6008   -6.3496   -2.2364 O   0  0  0  0  0  0  0  0  0  0  0  0
    2.1930   -1.5666    0.4006 O   0  0  0  0  0  0  0  0  0  0  0  0
   -3.4337    0.9895   -0.0316 O   0  0  0  0  0  0  0  0  0  0  0  0
   -1.5670    2.0327   -0.0360 O   0  0  0  0  0  0  0  0  0  0  0  0
    0.9334    0.8294    0.0062 O   0  0  0  0  0  0  0  0  0  0  0  0
    1.0221   -3.3796    0.2642 N   0  0  0  0  0  0  0  0  0  0  0  0
   -1.3952   -3.5020   -0.0589 C   0  0  2  0  0  0  0  0  0  0  0  0
    0.0167   -4.1272   -0.3366 C   0  0  2  0  0  0  0  0  0  0  0  0
   -2.4043   -4.1950   -1.0387 C   0  0  2  0  0  0  0  0  0  0  0  0
    0.0130   -5.6501    0.0013 C   0  0  1  0  0  0  0  0  0  0  0  0
   -2.4492   -5.7322   -0.7999 C   0  0  1  0  0  0  0  0  0  0  0  0
   -1.0424   -6.3850   -0.8807 C   0  0  1  0  0  0  0  0  0  0  0  0
   -1.3559   -1.9983   -0.0643 C   0  0  0  0  0  0  0  0  0  0  0  0
   -0.0994   -1.3050    0.0285 C   0  0  0  0  0  0  0  0  0  0  0  0
    1.0759   -2.0674    0.2194 C   0  0  0  0  0  0  0  0  0  0  0  0
   -2.5701   -1.2604   -0.0558 C   0  0  0  0  0  0  0  0  0  0  0  0
   -0.1002    0.1251   -0.0090 C   0  0  0  0  0  0  0  0  0  0  0  0
   -2.5220    0.1385   -0.0457 C   0  0  0  0  0  0  0  0  0  0  0  0
   -1.3206    0.8091   -0.0395 C   0  0  0  0  0  0  0  0  0  0  0  0
   -2.8962    2.2185   -0.0199 C   0  0  0  0  0  0  0  0  0  0  0  0
   -1.6933   -3.7583    0.9637 H   0  0  0  0  0  0  0  0  0  0  0  0
    0.2491   -4.0371   -1.4037 H   0  0  0  0  0  0  0  0  0  0  0  0
   -3.4184   -3.8197   -0.8945 H   0  0  0  0  0  0  0  0  0  0  0  0
   -0.2208   -5.7872    1.0619 H   0  0  0  0  0  0  0  0  0  0  0  0
   -3.1033   -6.1931   -1.5458 H   0  0  0  0  0  0  0  0  0  0  0  0
   -1.1098   -7.4336   -0.5776 H   0  0  0  0  0  0  0  0  0  0  0  0
    1.7870   -3.7585    0.6171 H   0  0  0  0  0  0  0  0  0  0  0  0
   -3.4826   -1.7159   -0.0410 H   0  0  0  0  0  0  0  0  0  0  0  0
   -2.3413   -3.0216   -2.5602 H   0  0  0  0  0  0  0  0  0  0  0  0
    1.3787   -6.9906    0.3666 H   0  0  0  0  0  0  0  0  0  0  0  0
   -3.9038   -5.6115    0.4773 H   0  0  0  0  0  0  0  0  0  0  0  0
   -1.3640   -6.5790   -2.8065 H   0  0  0  0  0  0  0  0  0  0  0  0
   -3.2159    2.7817   -0.9004 H   0  0  0  0  0  0  0  0  0  0  0  0
   -3.1957    2.7573    0.8836 H   0  0  0  0  0  0  0  0  0  0  0  0
    1.6968    0.4115    0.0456 H   0  0  0  0  0  0  0  0  0  0  0  0
  1 32  1  0  0  0  0
  2 33  1  0  0  0  0
  3 34  1  0  0  0  0
  4 35  1  0  0  0  0
  5 18  2  0  0  0  0
  6 21  1  0  0  0  0
  6 23  1  0  0  0  0
  7 22  1  0  0  0  0
  7 23  1  0  0  0  0
  8 20  1  0  0  0  0
  8 38  1  0  0  0  0
  9 11  1  0  0  0  0
  9 18  1  0  0  0  0
  9 30  1  0  0  0  0
 10 11  1  0  0  0  0
 10 12  1  0  0  0  0
 10 16  1  0  0  0  0
 10 24  1  1  0  0  0
 11 13  1  0  0  0  0
 11 25  1  6  0  0  0
 12  1  1  0  0  0  0
 12 14  1  0  0  0  0
 12 26  1  1  0  0  0
 13  2  1  0  0  0  0
 13 15  1  0  0  0  0
 13 27  1  1  0  0  0
 14  3  1  0  0  0  0
 14 15  1  0  0  0  0
 14 28  1  6  0  0  0
 15  4  1  0  0  0  0
 15 29  1  1  0  0  0
 16 17  1  0  0  0  0
 16 19  2  0  0  0  0
 17 18  1  0  0  0  0
 17 20  2  0  0  0  0
 19 21  1  0  0  0  0
 19 31  1  0  0  0  0
 20 22  1  0  0  0  0
 21 22  2  0  0  0  0
 23 36  1  0  0  0  0
 23 37  1  0  0  0  0
M  END
$$$$
5351188
 OpenBabel02181314303D

 37 39  0  0  0  0  0  0  0  0999 V2000
   -1.5353    5.7341    1.3730 Cl  0  0  0  0  0  0  0  0  0  0  0  0
    3.6233    4.3610    0.5624 Cl  0  0  0  0  0  0  0  0  0  0  0  0
    1.7539   -2.5375   -0.1249 S   0  0  0  0  0  0  0  0  0  0  0  0
   -2.5520    0.5648    0.9990 O   0  0  0  0  0  0  0  0  0  0  0  0
   -6.0911   -3.5717    0.4914 O   0  0  0  0  0  0  0  0  0  0  0  0
    0.2233   -0.0338    0.5271 N   0  0  0  0  0  0  0  0  0  0  0  0
   -1.8235    2.6570    1.0749 N   0  0  0  0  0  0  0  0  0  0  0  0
   -0.3481   -1.1192    0.6139 N   0  0  0  0  0  0  0  0  0  0  0  0
   -0.6601   -3.3315    0.1978 N   0  0  0  0  0  0  0  0  0  0  0  0
    0.2586    2.2842    0.7486 C   0  0  0  0  0  0  0  0  0  0  0  0
   -0.3589    1.1076    0.7175 C   0  0  0  0  0  0  0  0  0  0  0  0
   -0.6763    3.2190    0.9760 C   0  0  0  0  0  0  0  0  0  0  0  0
    1.5970    2.5930    0.6024 C   0  0  0  0  0  0  0  0  0  0  0  0
   -1.6549    1.3909    0.9296 C   0  0  0  0  0  0  0  0  0  0  0  0
   -0.3505    4.5592    1.0829 C   0  0  0  0  0  0  0  0  0  0  0  0
    1.9905    3.9438    0.7130 C   0  0  0  0  0  0  0  0  0  0  0  0
    1.0091    4.9335    0.9559 C   0  0  0  0  0  0  0  0  0  0  0  0
   -1.9980   -3.3806    0.1263 C   0  0  0  0  0  0  0  0  0  0  0  0
    0.1120   -2.2821    0.2589 C   0  0  0  0  0  0  0  0  0  0  0  0
   -2.8077   -2.3259   -0.3646 C   0  0  0  0  0  0  0  0  0  0  0  0
   -2.6411   -4.5581    0.5675 C   0  0  0  0  0  0  0  0  0  0  0  0
   -4.8351   -3.5114    0.2939 C   0  0  0  0  0  0  0  0  0  0  0  0
   -4.2037   -2.3700   -0.2445 C   0  0  0  0  0  0  0  0  0  0  0  0
   -4.0465   -4.6306    0.6305 C   0  0  0  0  0  0  0  0  0  0  0  0
   -6.8530   -2.6810    1.1425 C   0  0  0  0  0  0  0  0  0  0  0  0
    2.2864    1.8581    0.4249 H   0  0  0  0  0  0  0  0  0  0  0  0
    1.1345   -0.0457    0.3178 H   0  0  0  0  0  0  0  0  0  0  0  0
    1.2827    5.9146    1.0422 H   0  0  0  0  0  0  0  0  0  0  0  0
   -1.2236   -1.0671    0.9157 H   0  0  0  0  0  0  0  0  0  0  0  0
   -0.2229   -4.1583    0.2335 H   0  0  0  0  0  0  0  0  0  0  0  0
   -2.3926   -1.5039   -0.8054 H   0  0  0  0  0  0  0  0  0  0  0  0
   -2.0896   -5.3669    0.8672 H   0  0  0  0  0  0  0  0  0  0  0  0
   -4.7519   -1.5649   -0.5549 H   0  0  0  0  0  0  0  0  0  0  0  0
   -4.4912   -5.4928    0.9552 H   0  0  0  0  0  0  0  0  0  0  0  0
   -7.8983   -2.9642    1.0273 H   0  0  0  0  0  0  0  0  0  0  0  0
   -6.6051   -2.6983    2.2066 H   0  0  0  0  0  0  0  0  0  0  0  0
   -6.7316   -1.6627    0.7668 H   0  0  0  0  0  0  0  0  0  0  0  0
  1 15  1  0  0  0  0
  2 16  1  0  0  0  0
  3 19  2  0  0  0  0
  4 14  2  0  0  0  0
  5 22  1  0  0  0  0
  5 25  1  0  0  0  0
  6  8  1  0  0  0  0
  6 11  1  0  0  0  0
  6 27  1  0  0  0  0
  7 12  2  0  0  0  0
  7 14  1  0  0  0  0
  8 19  1  0  0  0  0
  8 29  1  0  0  0  0
  9 18  1  0  0  0  0
  9 19  1  0  0  0  0
  9 30  1  0  0  0  0
 10 11  2  0  0  0  0
 10 12  1  0  0  0  0
 10 13  1  0  0  0  0
 11 14  1  0  0  0  0
 12 15  1  0  0  0  0
 13 16  2  0  0  0  0
 13 26  1  0  0  0  0
 15 17  2  0  0  0  0
 16 17  1  0  0  0  0
 17 28  1  0  0  0  0
 18 20  2  0  0  0  0
 18 21  1  0  0  0  0
 20 23  1  0  0  0  0
 20 31  1  0  0  0  0
 21 24  2  0  0  0  0
 21 32  1  0  0  0  0
 22 23  2  0  0  0  0
 22 24  1  0  0  0  0
 23 33  1  0  0  0  0
 24 34  1  0  0  0  0
 25 35  1  0  0  0  0
 25 36  1  0  0  0  0
 25 37  1  0  0  0  0
M  END
$$$$
149096
 OpenBabel02181314303D

 46 49  0  0  1  0  0  0  0  0999 V2000
   -3.7865   -0.7630    2.4160 F   0  0  0  0  0  0  0  0  0  0  0  0
   -1.7345    3.4215    1.7525 O   0  0  0  0  0  0  0  0  0  0  0  0
   -5.7367    2.1949    5.7624 O   0  0  0  0  0  0  0  0  0  0  0  0
   -6.6085    4.3824    7.0983 O   0  0  0  0  0  0  0  0  0  0  0  0
   -5.7976    6.1846    6.4796 O   0  0  0  0  0  0  0  0  0  0  0  0
   -1.6181    0.6629    1.1701 N   0  0  0  0  0  0  0  0  0  0  0  0
   -3.3202    4.5668    3.6103 N   0  0  0  0  0  0  0  0  0  0  0  0
    0.4024   -0.4737   -0.6345 N   0  0  0  0  0  0  0  0  0  0  0  0
   -0.9519   -0.5683    1.4882 C   0  0  0  0  0  0  0  0  0  0  0  0
   -1.1438    1.3968    0.0331 C   0  0  0  0  0  0  0  0  0  0  0  0
   -2.4136    5.4575    2.8890 C   0  0  2  0  0  0  0  0  0  0  0  0
   -2.5068    1.2392    2.0692 C   0  0  0  0  0  0  0  0  0  0  0  0
   -3.3504    3.2113    3.3726 C   0  0  0  0  0  0  0  0  0  0  0  0
   -2.5022    2.6386    2.3872 C   0  0  0  0  0  0  0  0  0  0  0  0
   -0.3728   -1.3553    0.2776 C   0  0  0  0  0  0  0  0  0  0  0  0
   -0.4897    0.6085   -1.1316 C   0  0  0  0  0  0  0  0  0  0  0  0
   -1.6636    4.7499    1.7148 C   0  0  0  0  0  0  0  0  0  0  0  0
   -4.2345    2.3796    4.1064 C   0  0  0  0  0  0  0  0  0  0  0  0
   -3.5034    0.4715    2.7383 C   0  0  0  0  0  0  0  0  0  0  0  0
   -4.1713    5.1038    4.5400 C   0  0  0  0  0  0  0  0  0  0  0  0
   -4.2946    1.0083    3.7685 C   0  0  0  0  0  0  0  0  0  0  0  0
   -1.3901    6.1464    3.8406 C   0  0  0  0  0  0  0  0  0  0  0  0
   -5.0278    2.9440    5.1030 C   0  0  0  0  0  0  0  0  0  0  0  0
    1.7107   -0.0117   -0.0761 C   0  0  0  0  0  0  0  0  0  0  0  0
   -5.0344    4.3195    5.3471 C   0  0  0  0  0  0  0  0  0  0  0  0
   -5.8306    4.9602    6.3243 C   0  0  0  0  0  0  0  0  0  0  0  0
   -1.5735   -1.2902    2.0089 H   0  0  0  0  0  0  0  0  0  0  0  0
   -0.1375   -0.3372    2.1775 H   0  0  0  0  0  0  0  0  0  0  0  0
   -0.3593    2.0751    0.3774 H   0  0  0  0  0  0  0  0  0  0  0  0
   -1.9513    1.9954   -0.4011 H   0  0  0  0  0  0  0  0  0  0  0  0
   -3.0158    6.2548    2.4364 H   0  0  0  0  0  0  0  0  0  0  0  0
    0.2518   -2.1814    0.6277 H   0  0  0  0  0  0  0  0  0  0  0  0
   -1.1979   -1.8064   -0.2846 H   0  0  0  0  0  0  0  0  0  0  0  0
   -1.2745    0.1712   -1.7549 H   0  0  0  0  0  0  0  0  0  0  0  0
    0.0699    1.2967   -1.7737 H   0  0  0  0  0  0  0  0  0  0  0  0
   -0.6017    5.0060    1.6910 H   0  0  0  0  0  0  0  0  0  0  0  0
   -2.0842    5.0659    0.7563 H   0  0  0  0  0  0  0  0  0  0  0  0
   -4.1770    6.1219    4.6571 H   0  0  0  0  0  0  0  0  0  0  0  0
   -4.9416    0.3853    4.2615 H   0  0  0  0  0  0  0  0  0  0  0  0
   -0.7505    6.8302    3.2774 H   0  0  0  0  0  0  0  0  0  0  0  0
   -0.7632    5.3972    4.3274 H   0  0  0  0  0  0  0  0  0  0  0  0
   -1.8938    6.7331    4.6090 H   0  0  0  0  0  0  0  0  0  0  0  0
    2.3288   -0.8718    0.1875 H   0  0  0  0  0  0  0  0  0  0  0  0
    2.2558    0.5737   -0.8176 H   0  0  0  0  0  0  0  0  0  0  0  0
    1.5845    0.6044    0.8166 H   0  0  0  0  0  0  0  0  0  0  0  0
   -7.0010    4.9522    7.6271 H   0  0  0  0  0  0  0  0  0  0  0  0
  1 19  1  0  0  0  0
  2 14  1  0  0  0  0
  2 17  1  0  0  0  0
  3 23  2  0  0  0  0
  4 26  1  0  0  0  0
  4 46  1  0  0  0  0
  5 26  2  0  0  0  0
  6  9  1  0  0  0  0
  6 10  1  0  0  0  0
  6 12  1  0  0  0  0
  7 11  1  0  0  0  0
  7 13  1  0  0  0  0
  7 20  1  0  0  0  0
  8 15  1  0  0  0  0
  8 16  1  0  0  0  0
  8 24  1  0  0  0  0
  9 15  1  0  0  0  0
  9 27  1  0  0  0  0
  9 28  1  0  0  0  0
 10 16  1  0  0  0  0
 10 29  1  0  0  0  0
 10 30  1  0  0  0  0
 11 17  1  0  0  0  0
 11 22  1  0  0  0  0
 11 31  1  6  0  0  0
 12 14  1  0  0  0  0
 12 19  2  0  0  0  0
 13 14  2  0  0  0  0
 13 18  1  0  0  0  0
 15 32  1  0  0  0  0
 15 33  1  0  0  0  0
 16 34  1  0  0  0  0
 16 35  1  0  0  0  0
 17 36  1  0  0  0  0
 17 37  1  0  0  0  0
 18 21  2  0  0  0  0
 18 23  1  0  0  0  0
 19 21  1  0  0  0  0
 20 25  2  0  0  0  0
 20 38  1  0  0  0  0
 21 39  1  0  0  0  0
 22 40  1  0  0  0  0
 22 41  1  0  0  0  0
 22 42  1  0  0  0  0
 23 25  1  0  0  0  0
 24 43  1  0  0  0  0
 24 44  1  0  0  0  0
 24 45  1  0  0  0  0
 25 26  1  0  0  0  0
M  END
$$$$
4679
 OpenBabel02181314303D

 41 43  0  0  0  0  0  0  0  0999 V2000
    4.2419   -3.6499    0.7973 S   0  0  2  0  0  0  0  0  0  0  0  0
   -4.0646   -7.9581    1.1768 F   0  0  0  0  0  0  0  0  0  0  0  0
   -2.4500   -7.8876    2.7012 F   0  0  0  0  0  0  0  0  0  0  0  0
    5.2850   -0.4273   -0.0398 O   0  0  0  0  0  0  0  0  0  0  0  0
   -1.9688   -7.7491    0.5316 O   0  0  0  0  0  0  0  0  0  0  0  0
    5.4711   -3.6447   -0.2198 O   0  0  0  0  0  0  0  0  0  0  0  0
    4.0401    1.4881   -1.5966 O   0  0  0  0  0  0  0  0  0  0  0  0
    1.6509   -4.5363    0.5948 N   0  0  0  0  0  0  0  0  0  0  0  0
    3.1748   -6.1154    0.2742 N   0  0  0  0  0  0  0  0  0  0  0  0
    1.8867   -0.9718    0.7777 N   0  0  0  0  0  0  0  0  0  0  0  0
    1.0006   -5.6933    0.4457 C   0  0  0  0  0  0  0  0  0  0  0  0
    2.9653   -4.8062    0.5207 C   0  0  0  0  0  0  0  0  0  0  0  0
    1.9583   -6.6794    0.2322 C   0  0  0  0  0  0  0  0  0  0  0  0
    3.8375   -2.1122    1.6787 C   0  0  0  0  0  0  0  0  0  0  0  0
    3.2416   -1.0900    0.7856 C   0  0  0  0  0  0  0  0  0  0  0  0
   -0.3663   -5.9996    0.5098 C   0  0  0  0  0  0  0  0  0  0  0  0
    1.5825   -8.0194    0.0456 C   0  0  0  0  0  0  0  0  0  0  0  0
    4.0176   -0.2541   -0.0597 C   0  0  0  0  0  0  0  0  0  0  0  0
   -0.7646   -7.3563    0.3858 C   0  0  0  0  0  0  0  0  0  0  0  0
    0.2121   -8.3491    0.1160 C   0  0  0  0  0  0  0  0  0  0  0  0
    3.3491    0.7020   -0.8718 C   0  0  0  0  0  0  0  0  0  0  0  0
    1.9382    0.7867   -0.8286 C   0  0  0  0  0  0  0  0  0  0  0  0
    1.2197   -0.0812    0.0071 C   0  0  0  0  0  0  0  0  0  0  0  0
    6.1658   -0.5236   -1.0424 C   0  0  0  0  0  0  0  0  0  0  0  0
   -2.8506   -7.3989    1.4796 C   0  0  0  0  0  0  0  0  0  0  0  0
    3.9148    1.7499   -2.9022 C   0  0  0  0  0  0  0  0  0  0  0  0
    3.1425   -2.3656    2.4816 H   0  0  0  0  0  0  0  0  0  0  0  0
    4.7450   -1.7266    2.1466 H   0  0  0  0  0  0  0  0  0  0  0  0
    1.2477   -3.6684    0.7550 H   0  0  0  0  0  0  0  0  0  0  0  0
   -1.0475   -5.2523    0.6557 H   0  0  0  0  0  0  0  0  0  0  0  0
    2.2875   -8.7416   -0.1172 H   0  0  0  0  0  0  0  0  0  0  0  0
   -0.0706   -9.3257   -0.0010 H   0  0  0  0  0  0  0  0  0  0  0  0
    1.4321    1.4796   -1.3846 H   0  0  0  0  0  0  0  0  0  0  0  0
    0.1997   -0.0426    0.0432 H   0  0  0  0  0  0  0  0  0  0  0  0
    7.1476   -0.7204   -0.6131 H   0  0  0  0  0  0  0  0  0  0  0  0
    5.8984   -1.3610   -1.6902 H   0  0  0  0  0  0  0  0  0  0  0  0
    6.2381    0.3841   -1.6385 H   0  0  0  0  0  0  0  0  0  0  0  0
   -2.9834   -6.3180    1.5512 H   0  0  0  0  0  0  0  0  0  0  0  0
    4.6636    2.4926   -3.1779 H   0  0  0  0  0  0  0  0  0  0  0  0
    4.1061    0.8401   -3.4762 H   0  0  0  0  0  0  0  0  0  0  0  0
    2.9289    2.1400   -3.1586 H   0  0  0  0  0  0  0  0  0  0  0  0
  1  6  2  6  0  0  0
  1 12  1  0  0  0  0
  1 14  1  0  0  0  0
  2 25  1  0  0  0  0
  3 25  1  0  0  0  0
  4 18  1  0  0  0  0
  4 24  1  0  0  0  0
  5 19  1  0  0  0  0
  5 25  1  0  0  0  0
  7 21  1  0  0  0  0
  7 26  1  0  0  0  0
  8 11  1  0  0  0  0
  8 12  1  0  0  0  0
  8 29  1  0  0  0  0
  9 12  2  0  0  0  0
  9 13  1  0  0  0  0
 10 15  2  0  0  0  0
 10 23  1  0  0  0  0
 11 13  2  0  0  0  0
 11 16  1  0  0  0  0
 13 17  1  0  0  0  0
 14 15  1  0  0  0  0
 14 27  1  0  0  0  0
 14 28  1  0  0  0  0
 15 18  1  0  0  0  0
 16 19  2  0  0  0  0
 16 30  1  0  0  0  0
 17 20  2  0  0  0  0
 17 31  1  0  0  0  0
 18 21  2  0  0  0  0
 19 20  1  0  0  0  0
 20 32  1  0  0  0  0
 21 22  1  0  0  0  0
 22 23  2  0  0  0  0
 22 33  1  0  0  0  0
 23 34  1  0  0  0  0
 24 35  1  0  0  0  0
 24 36  1  0  0  0  0
 24 37  1  0  0  0  0
 25 38  1  0  0  0  0
 26 39  1  0  0  0  0
 26 40  1  0  0  0  0
 26 41  1  0  0  0  0
M  END
$$$$
60843
 OpenBabel02181314303D

 52 54  0  0  1  0  0  0  0  0999 V2000
    3.3920    2.1445   -1.4325 O   0  0  0  0  0  0  0  0  0  0  0  0
   -4.8807   -0.8801   -0.3214 O   0  0  0  0  0  0  0  0  0  0  0  0
   -5.5305    3.9183   -2.5198 O   0  0  0  0  0  0  0  0  0  0  0  0
   -7.1954    3.1158   -1.4718 O   0  0  0  0  0  0  0  0  0  0  0  0
   -4.7005   -0.0136   -6.3044 O   0  0  0  0  0  0  0  0  0  0  0  0
   -4.2826    2.0729   -6.4271 O   0  0  0  0  0  0  0  0  0  0  0  0
    5.5551   -1.6342   -0.2650 N   0  0  0  0  0  0  0  0  0  0  0  0
   -4.6579    1.4610   -1.0001 N   0  0  0  0  0  0  0  0  0  0  0  0
    6.8506    0.4262   -0.4926 N   0  0  0  0  0  0  0  0  0  0  0  0
    5.5615    2.2953   -1.1344 N   0  0  0  0  0  0  0  0  0  0  0  0
    7.8367    2.4959   -0.8125 N   0  0  0  0  0  0  0  0  0  0  0  0
    2.1050   -0.6861   -0.9946 C   0  0  0  0  0  0  0  0  0  0  0  0
    3.5571   -0.7903   -0.7958 C   0  0  0  0  0  0  0  0  0  0  0  0
    1.4407   -0.2735    0.3417 C   0  0  0  0  0  0  0  0  0  0  0  0
    4.4991    0.2329   -0.8601 C   0  0  0  0  0  0  0  0  0  0  0  0
   -0.0157   -0.1365    0.1462 C   0  0  0  0  0  0  0  0  0  0  0  0
    5.7274   -0.3295   -0.5242 C   0  0  0  0  0  0  0  0  0  0  0  0
    4.2563   -1.9392   -0.4218 C   0  0  0  0  0  0  0  0  0  0  0  0
   -5.5216    1.6093   -2.0771 C   0  0  2  0  0  0  0  0  0  0  0  0
   -4.7364    1.3101   -3.3936 C   0  0  0  0  0  0  0  0  0  0  0  0
   -0.8545   -1.2608    0.2626 C   0  0  0  0  0  0  0  0  0  0  0  0
   -0.5764    1.1027   -0.2165 C   0  0  0  0  0  0  0  0  0  0  0  0
   -2.8372    0.1014   -0.3046 C   0  0  0  0  0  0  0  0  0  0  0  0
    4.4365    1.5816   -1.1557 C   0  0  0  0  0  0  0  0  0  0  0  0
   -5.6230    1.3598   -4.6640 C   0  0  0  0  0  0  0  0  0  0  0  0
   -2.2337   -1.1411    0.0404 C   0  0  0  0  0  0  0  0  0  0  0  0
   -1.9570    1.2146   -0.4394 C   0  0  0  0  0  0  0  0  0  0  0  0
   -4.2298    0.2023   -0.5351 C   0  0  0  0  0  0  0  0  0  0  0  0
    6.7680    1.7484   -0.8116 C   0  0  0  0  0  0  0  0  0  0  0  0
   -6.1035    2.9406   -2.0188 C   0  0  0  0  0  0  0  0  0  0  0  0
   -4.8410    1.1310   -5.8589 C   0  0  0  0  0  0  0  0  0  0  0  0
    1.7102   -1.6484   -1.3329 H   0  0  0  0  0  0  0  0  0  0  0  0
    1.8891    0.0488   -1.7751 H   0  0  0  0  0  0  0  0  0  0  0  0
    1.8624    0.6707    0.7018 H   0  0  0  0  0  0  0  0  0  0  0  0
    1.6446   -1.0267    1.1099 H   0  0  0  0  0  0  0  0  0  0  0  0
    3.8458   -2.8635   -0.2738 H   0  0  0  0  0  0  0  0  0  0  0  0
   -6.3279    0.8719   -1.9838 H   0  0  0  0  0  0  0  0  0  0  0  0
   -3.9058    2.0186   -3.4905 H   0  0  0  0  0  0  0  0  0  0  0  0
   -4.2987    0.3076   -3.3270 H   0  0  0  0  0  0  0  0  0  0  0  0
    6.2498   -2.2568   -0.0012 H   0  0  0  0  0  0  0  0  0  0  0  0
   -0.4646   -2.1773    0.4992 H   0  0  0  0  0  0  0  0  0  0  0  0
    0.0182    1.9287   -0.3326 H   0  0  0  0  0  0  0  0  0  0  0  0
   -4.2841    2.2043   -0.5788 H   0  0  0  0  0  0  0  0  0  0  0  0
    7.7013    0.0278   -0.2530 H   0  0  0  0  0  0  0  0  0  0  0  0
   -6.4067    0.6014   -4.5814 H   0  0  0  0  0  0  0  0  0  0  0  0
   -6.1151    2.3326   -4.7401 H   0  0  0  0  0  0  0  0  0  0  0  0
   -2.7886   -1.9955    0.1277 H   0  0  0  0  0  0  0  0  0  0  0  0
   -2.2956    2.1390   -0.7130 H   0  0  0  0  0  0  0  0  0  0  0  0
    8.6408    2.1651   -0.4694 H   0  0  0  0  0  0  0  0  0  0  0  0
    7.7990    3.3633   -1.1599 H   0  0  0  0  0  0  0  0  0  0  0  0
   -6.0046    4.6427   -2.4484 H   0  0  0  0  0  0  0  0  0  0  0  0
   -4.1957   -0.0248   -7.0115 H   0  0  0  0  0  0  0  0  0  0  0  0
  1 24  2  0  0  0  0
  2 28  2  0  0  0  0
  3 30  1  0  0  0  0
  3 51  1  0  0  0  0
  4 30  2  0  0  0  0
  5 31  1  0  0  0  0
  5 52  1  0  0  0  0
  6 31  2  0  0  0  0
  7 17  1  0  0  0  0
  7 18  1  0  0  0  0
  7 40  1  0  0  0  0
  8 28  1  0  0  0  0
  8 43  1  0  0  0  0
  9 17  1  0  0  0  0
  9 29  1  0  0  0  0
  9 44  1  0  0  0  0
 10 24  1  0  0  0  0
 10 29  2  0  0  0  0
 11 29  1  0  0  0  0
 11 49  1  0  0  0  0
 11 50  1  0  0  0  0
 12 13  1  0  0  0  0
 12 14  1  0  0  0  0
 12 32  1  0  0  0  0
 12 33  1  0  0  0  0
 13 15  1  0  0  0  0
 13 18  2  0  0  0  0
 14 16  1  0  0  0  0
 14 34  1  0  0  0  0
 14 35  1  0  0  0  0
 15 17  2  0  0  0  0
 15 24  1  0  0  0  0
 16 21  2  0  0  0  0
 16 22  1  0  0  0  0
 18 36  1  0  0  0  0
 19  8  1  0  0  0  0
 19 20  1  0  0  0  0
 19 30  1  0  0  0  0
 19 37  1  1  0  0  0
 20 25  1  0  0  0  0
 20 38  1  0  0  0  0
 20 39  1  0  0  0  0
 21 26  1  0  0  0  0
 21 41  1  0  0  0  0
 22 27  2  0  0  0  0
 22 42  1  0  0  0  0
 23 26  2  0  0  0  0
 23 27  1  0  0  0  0
 23 28  1  0  0  0  0
 25 31  1  0  0  0  0
 25 45  1  0  0  0  0
 25 46  1  0  0  0  0
 26 47  1  0  0  0  0
 27 48  1  0  0  0  0
M  END
$$$$
60172
 OpenBabel02181314303D

 30 31  0  0  0  0  0  0  0  0999 V2000
   -0.5434   -3.2150    4.2348 P   0  0  0  0  0  0  0  0  0  0  0  0
   -0.5726   -1.8035    2.1070 O   0  0  0  0  0  0  0  0  0  0  0  0
   -1.3210   -4.2539    3.3914 O   0  0  0  0  0  0  0  0  0  0  0  0
   -0.9838   -3.0972    5.7080 O   0  0  0  0  0  0  0  0  0  0  0  0
    0.9197   -3.4664    4.1765 O   0  0  0  0  0  0  0  0  0  0  0  0
    1.1267   -1.0039   -0.1452 N   0  0  0  0  0  0  0  0  0  0  0  0
    3.3499   -0.8135   -0.2289 N   0  0  0  0  0  0  0  0  0  0  0  0
    1.0459   -3.4586   -0.1312 N   0  0  0  0  0  0  0  0  0  0  0  0
    3.1760   -4.4816   -0.1818 N   0  0  0  0  0  0  0  0  0  0  0  0
    5.1200   -3.2224   -0.2700 N   0  0  0  0  0  0  0  0  0  0  0  0
   -0.2616   -0.6622   -0.0634 C   0  0  0  0  0  0  0  0  0  0  0  0
   -0.7206   -0.5467    1.4067 C   0  0  0  0  0  0  0  0  0  0  0  0
    1.6447   -2.2421   -0.1653 C   0  0  0  0  0  0  0  0  0  0  0  0
    3.0268   -2.1142   -0.2153 C   0  0  0  0  0  0  0  0  0  0  0  0
    2.1764   -0.1519   -0.1824 C   0  0  0  0  0  0  0  0  0  0  0  0
   -0.8713   -1.6920    3.5054 C   0  0  0  0  0  0  0  0  0  0  0  0
    3.8140   -3.2786   -0.2250 C   0  0  0  0  0  0  0  0  0  0  0  0
    1.8160   -4.5807   -0.1397 C   0  0  0  0  0  0  0  0  0  0  0  0
   -0.4369    0.2939   -0.5660 H   0  0  0  0  0  0  0  0  0  0  0  0
   -0.8698   -1.4118   -0.5772 H   0  0  0  0  0  0  0  0  0  0  0  0
   -0.1223    0.2360    1.8851 H   0  0  0  0  0  0  0  0  0  0  0  0
   -1.7696   -0.2382    1.4192 H   0  0  0  0  0  0  0  0  0  0  0  0
    2.1031    0.8681   -0.1687 H   0  0  0  0  0  0  0  0  0  0  0  0
   -0.2558   -0.9348    3.9968 H   0  0  0  0  0  0  0  0  0  0  0  0
   -1.9291   -1.4585    3.6487 H   0  0  0  0  0  0  0  0  0  0  0  0
    1.3717   -5.4984   -0.1140 H   0  0  0  0  0  0  0  0  0  0  0  0
    5.6268   -3.9984   -0.1459 H   0  0  0  0  0  0  0  0  0  0  0  0
    5.5493   -2.4064   -0.4269 H   0  0  0  0  0  0  0  0  0  0  0  0
   -1.4922   -5.0504    3.7293 H   0  0  0  0  0  0  0  0  0  0  0  0
   -0.6099   -2.5311    6.2707 H   0  0  0  0  0  0  0  0  0  0  0  0
  1  3  1  0  0  0  0
  1  4  1  0  0  0  0
  1  5  2  0  0  0  0
  1 16  1  0  0  0  0
  2 12  1  0  0  0  0
  2 16  1  0  0  0  0
  3 29  1  0  0  0  0
  4 30  1  0  0  0  0
  6 11  1  0  0  0  0
  6 13  1  0  0  0  0
  6 15  1  0  0  0  0
  7 14  1  0  0  0  0
  7 15  2  0  0  0  0
  8 13  1  0  0  0  0
  8 18  2  0  0  0  0
  9 17  2  0  0  0  0
  9 18  1  0  0  0  0
 10 17  1  0  0  0  0
 10 27  1  0  0  0  0
 10 28  1  0  0  0  0
 11 12  1  0  0  0  0
 11 19  1  0  0  0  0
 11 20  1  0  0  0  0
 12 21  1  0  0  0  0
 12 22  1  0  0  0  0
 13 14  2  0  0  0  0
 14 17  1  0  0  0  0
 15 23  1  0  0  0  0
 16 24  1  0  0  0  0
 16 25  1  0  0  0  0
 18 26  1  0  0  0  0
M  END
$$$$
4893
 OpenBabel02181314303D

 49 52  0  0  0  0  0  0  0  0999 V2000
   -0.6797   -0.7965   -0.8744 O   0  0  0  0  0  0  0  0  0  0  0  0
   -0.4834    2.5842   -0.0947 O   0  0  0  0  0  0  0  0  0  0  0  0
    2.2528   -3.0599    8.9369 O   0  0  0  0  0  0  0  0  0  0  0  0
    3.9855   -1.3480    9.8455 O   0  0  0  0  0  0  0  0  0  0  0  0
    2.3042    0.0142    2.5146 N   0  0  0  0  0  0  0  0  0  0  0  0
    1.1716    0.0333    0.0053 N   0  0  0  0  0  0  0  0  0  0  0  0
    2.3437   -0.9838    4.6593 N   0  0  0  0  0  0  0  0  0  0  0  0
    3.3894    1.0643    4.3507 N   0  0  0  0  0  0  0  0  0  0  0  0
    4.4488    2.1809    6.0256 N   0  0  0  0  0  0  0  0  0  0  0  0
    1.9076   -1.2268    1.9227 C   0  0  0  0  0  0  0  0  0  0  0  0
    2.1364    1.2487    1.8159 C   0  0  0  0  0  0  0  0  0  0  0  0
    2.0614    1.1045    0.2737 C   0  0  0  0  0  0  0  0  0  0  0  0
    1.7249   -1.2236    0.3782 C   0  0  0  0  0  0  0  0  0  0  0  0
    2.6793    0.0316    3.8164 C   0  0  0  0  0  0  0  0  0  0  0  0
   -0.1040    0.1652   -0.3761 C   0  0  0  0  0  0  0  0  0  0  0  0
    2.7040   -1.0177    5.9658 C   0  0  0  0  0  0  0  0  0  0  0  0
   -0.9058    1.2978   -0.2003 C   0  0  0  0  0  0  0  0  0  0  0  0
    3.4947    0.0259    6.5038 C   0  0  0  0  0  0  0  0  0  0  0  0
    3.7967    1.1080    5.6439 C   0  0  0  0  0  0  0  0  0  0  0  0
    2.2790   -2.0826    6.7772 C   0  0  0  0  0  0  0  0  0  0  0  0
    3.9331   -0.0768    7.8430 C   0  0  0  0  0  0  0  0  0  0  0  0
   -2.3015    1.3218   -0.0948 C   0  0  0  0  0  0  0  0  0  0  0  0
    2.6644   -2.1491    8.1373 C   0  0  0  0  0  0  0  0  0  0  0  0
    3.5609   -1.1801    8.6500 C   0  0  0  0  0  0  0  0  0  0  0  0
   -2.7007    2.6395    0.0655 C   0  0  0  0  0  0  0  0  0  0  0  0
   -1.5462    3.4041    0.0577 C   0  0  0  0  0  0  0  0  0  0  0  0
    1.0899   -3.7220    8.9708 C   0  0  0  0  0  0  0  0  0  0  0  0
    5.1603   -1.0270   10.3995 C   0  0  0  0  0  0  0  0  0  0  0  0
    0.9482   -1.5188    2.3624 H   0  0  0  0  0  0  0  0  0  0  0  0
    2.6345   -2.0114    2.1603 H   0  0  0  0  0  0  0  0  0  0  0  0
    2.9456    1.9539    2.0262 H   0  0  0  0  0  0  0  0  0  0  0  0
    1.2036    1.7046    2.1639 H   0  0  0  0  0  0  0  0  0  0  0  0
    2.6945   -1.3810   -0.1096 H   0  0  0  0  0  0  0  0  0  0  0  0
    1.1161   -2.0886    0.0983 H   0  0  0  0  0  0  0  0  0  0  0  0
    1.7914    2.0494   -0.1924 H   0  0  0  0  0  0  0  0  0  0  0  0
    3.0661    0.8954   -0.1118 H   0  0  0  0  0  0  0  0  0  0  0  0
    1.6930   -2.8135    6.3687 H   0  0  0  0  0  0  0  0  0  0  0  0
    4.5216    0.6590    8.2350 H   0  0  0  0  0  0  0  0  0  0  0  0
   -2.9277    0.5146   -0.1200 H   0  0  0  0  0  0  0  0  0  0  0  0
    4.7292    2.2751    6.9120 H   0  0  0  0  0  0  0  0  0  0  0  0
    4.6247    2.8634    5.4105 H   0  0  0  0  0  0  0  0  0  0  0  0
   -3.6569    2.9818    0.1707 H   0  0  0  0  0  0  0  0  0  0  0  0
   -1.4995    4.4199    0.1506 H   0  0  0  0  0  0  0  0  0  0  0  0
    1.1333   -4.4546    9.7763 H   0  0  0  0  0  0  0  0  0  0  0  0
    0.2759   -3.0246    9.1828 H   0  0  0  0  0  0  0  0  0  0  0  0
    0.8825   -4.2503    8.0392 H   0  0  0  0  0  0  0  0  0  0  0  0
    5.1279   -1.2960   11.4550 H   0  0  0  0  0  0  0  0  0  0  0  0
    5.9601   -1.5985    9.9225 H   0  0  0  0  0  0  0  0  0  0  0  0
    5.3802    0.0387   10.3247 H   0  0  0  0  0  0  0  0  0  0  0  0
  1 15  2  0  0  0  0
  2 17  1  0  0  0  0
  2 26  1  0  0  0  0
  3 23  1  0  0  0  0
  3 27  1  0  0  0  0
  4 24  1  0  0  0  0
  4 28  1  0  0  0  0
  5 10  1  0  0  0  0
  5 11  1  0  0  0  0
  5 14  1  0  0  0  0
  6 12  1  0  0  0  0
  6 13  1  0  0  0  0
  6 15  1  0  0  0  0
  7 14  2  0  0  0  0
  7 16  1  0  0  0  0
  8 14  1  0  0  0  0
  8 19  2  0  0  0  0
  9 19  1  0  0  0  0
  9 40  1  0  0  0  0
  9 41  1  0  0  0  0
 10 13  1  0  0  0  0
 10 29  1  0  0  0  0
 10 30  1  0  0  0  0
 11 12  1  0  0  0  0
 11 31  1  0  0  0  0
 11 32  1  0  0  0  0
 12 35  1  0  0  0  0
 12 36  1  0  0  0  0
 13 33  1  0  0  0  0
 13 34  1  0  0  0  0
 15 17  1  0  0  0  0
 16 18  1  0  0  0  0
 16 20  2  0  0  0  0
 17 22  2  0  0  0  0
 18 19  1  0  0  0  0
 18 21  2  0  0  0  0
 20 23  1  0  0  0  0
 20 37  1  0  0  0  0
 21 24  1  0  0  0  0
 21 38  1  0  0  0  0
 22 25  1  0  0  0  0
 22 39  1  0  0  0  0
 23 24  2  0  0  0  0
 25 26  2  0  0  0  0
 25 42  1  0  0  0  0
 26 43  1  0  0  0  0
 27 44  1  0  0  0  0
 27 45  1  0  0  0  0
 27 46  1  0  0  0  0
 28 47  1  0  0  0  0
 28 48  1  0  0  0  0
 28 49  1  0  0  0  0
M  END
$$$$
445154
 OpenBabel02181314303D

 29 30  0  0  0  0  0  0  0  0999 V2000
   -4.9978   -1.0863    0.0000 O   0  0  0  0  0  0  0  0  0  0  0  0
   -4.8367    3.5301    0.0000 O   0  0  0  0  0  0  0  0  0  0  0  0
    5.5775   -0.0822   -0.0000 O   0  0  0  0  0  0  0  0  0  0  0  0
   -2.1545    1.1236    0.0000 C   0  0  0  0  0  0  0  0  0  0  0  0
    1.4762    0.0789    0.0000 C   0  0  0  0  0  0  0  0  0  0  0  0
   -0.7505    1.1368    0.0000 C   0  0  0  0  0  0  0  0  0  0  0  0
    0.0731    0.0690    0.0000 C   0  0  0  0  0  0  0  0  0  0  0  0
   -2.8492    2.3626    0.0000 C   0  0  0  0  0  0  0  0  0  0  0  0
   -2.9353   -0.0623    0.0000 C   0  0  0  0  0  0  0  0  0  0  0  0
   -4.3410   -0.0165    0.0000 C   0  0  0  0  0  0  0  0  0  0  0  0
   -4.2563    2.4162    0.0000 C   0  0  0  0  0  0  0  0  0  0  0  0
    2.2644    1.2609    0.0000 C   0  0  0  0  0  0  0  0  0  0  0  0
    2.1635   -1.1644   -0.0000 C   0  0  0  0  0  0  0  0  0  0  0  0
   -5.0019    1.2236    0.0000 C   0  0  0  0  0  0  0  0  0  0  0  0
    3.6684    1.2032   -0.0000 C   0  0  0  0  0  0  0  0  0  0  0  0
    3.5681   -1.2253   -0.0000 C   0  0  0  0  0  0  0  0  0  0  0  0
    4.3237   -0.0396    0.0000 C   0  0  0  0  0  0  0  0  0  0  0  0
   -0.3313    2.0339    0.0000 H   0  0  0  0  0  0  0  0  0  0  0  0
   -0.3452   -0.8281   -0.0000 H   0  0  0  0  0  0  0  0  0  0  0  0
   -2.3313    3.2478    0.0000 H   0  0  0  0  0  0  0  0  0  0  0  0
   -2.5021   -0.9856    0.0000 H   0  0  0  0  0  0  0  0  0  0  0  0
    1.8424    2.1891    0.0000 H   0  0  0  0  0  0  0  0  0  0  0  0
    1.6475   -2.0501    0.0000 H   0  0  0  0  0  0  0  0  0  0  0  0
   -6.0244    1.2575    0.0000 H   0  0  0  0  0  0  0  0  0  0  0  0
    4.2076    2.0725   -0.0000 H   0  0  0  0  0  0  0  0  0  0  0  0
    4.0343   -2.1360    0.0000 H   0  0  0  0  0  0  0  0  0  0  0  0
   -4.5791   -1.8624    0.0000 H   0  0  0  0  0  0  0  0  0  0  0  0
   -5.7154    3.5778    0.0000 H   0  0  0  0  0  0  0  0  0  0  0  0
    5.9962   -0.8557    0.0000 H   0  0  0  0  0  0  0  0  0  0  0  0
  1 10  1  0  0  0  0
  1 27  1  0  0  0  0
  2 11  1  0  0  0  0
  2 28  1  0  0  0  0
  3 17  1  0  0  0  0
  3 29  1  0  0  0  0
  4  6  1  0  0  0  0
  4  8  2  0  0  0  0
  4  9  1  0  0  0  0
  5  7  1  0  0  0  0
  5 12  2  0  0  0  0
  5 13  1  0  0  0  0
  6  7  2  0  0  0  0
  6 18  1  0  0  0  0
  7 19  1  0  0  0  0
  8 11  1  0  0  0  0
  8 20  1  0  0  0  0
  9 10  2  0  0  0  0
  9 21  1  0  0  0  0
 10 14  1  0  0  0  0
 11 14  2  0  0  0  0
 12 15  1  0  0  0  0
 12 22  1  0  0  0  0
 13 16  2  0  0  0  0
 13 23  1  0  0  0  0
 14 24  1  0  0  0  0
 15 17  2  0  0  0  0
 15 25  1  0  0  0  0
 16 17  1  0  0  0  0
 16 26  1  0  0  0  0
M  END
$$$$
493570
 OpenBabel02181314303D

 47 49  0  0  1  0  0  0  0  0999 V2000
   -1.3086    3.5589    0.5733 O   0  0  0  0  0  0  0  0  0  0  0  0
   -1.2026    0.6815   -1.7517 O   0  0  0  0  0  0  0  0  0  0  0  0
   -0.1881    1.2754    1.7177 O   0  0  0  0  0  0  0  0  0  0  0  0
    1.5191   -0.2824    0.2097 O   0  0  0  0  0  0  0  0  0  0  0  0
   -6.6446    6.8722   -1.9105 O   0  0  0  0  0  0  0  0  0  0  0  0
   -6.1784    2.5557   -3.1611 O   0  0  0  0  0  0  0  0  0  0  0  0
   -2.4129    4.8125   -1.7198 N   0  0  0  0  0  0  0  0  0  0  0  0
   -3.9553    7.0623   -1.3135 N   0  0  0  0  0  0  0  0  0  0  0  0
   -4.3975    3.6675   -2.4685 N   0  0  0  0  0  0  0  0  0  0  0  0
   -6.4091    4.7266   -2.5378 N   0  0  0  0  0  0  0  0  0  0  0  0
   -1.6638    2.7463   -0.5571 C   0  0  1  0  0  0  0  0  0  0  0  0
   -1.6574    3.5779   -1.8805 C   0  0  0  0  0  0  0  0  0  0  0  0
   -0.7448    1.4893   -0.6690 C   0  0  1  0  0  0  0  0  0  0  0  0
   -0.7106    0.5739    0.5958 C   0  0  1  0  0  0  0  0  0  0  0  0
   -1.8237    5.9684   -1.2256 C   0  0  0  0  0  0  0  0  0  0  0  0
   -3.7641    4.7877   -2.0028 C   0  0  0  0  0  0  0  0  0  0  0  0
   -2.6319    7.1184   -1.0201 C   0  0  0  0  0  0  0  0  0  0  0  0
   -0.4550    6.0787   -0.8582 C   0  0  0  0  0  0  0  0  0  0  0  0
   -4.5565    5.9476   -1.7941 C   0  0  0  0  0  0  0  0  0  0  0  0
    0.1695   -0.6854    0.4088 C   0  0  0  0  0  0  0  0  0  0  0  0
    0.1112    7.2523   -0.3166 C   0  0  0  0  0  0  0  0  0  0  0  0
   -2.0861    8.3076   -0.5002 C   0  0  0  0  0  0  0  0  0  0  0  0
   -0.7148    8.3989   -0.1592 C   0  0  0  0  0  0  0  0  0  0  0  0
   -5.9120    5.8882   -2.0781 C   0  0  0  0  0  0  0  0  0  0  0  0
    1.5598    7.2226    0.0410 C   0  0  0  0  0  0  0  0  0  0  0  0
   -0.1883    9.6837    0.3723 C   0  0  0  0  0  0  0  0  0  0  0  0
   -5.6934    3.6128   -2.7403 C   0  0  0  0  0  0  0  0  0  0  0  0
   -2.6887    2.4121   -0.3777 H   0  0  0  0  0  0  0  0  0  0  0  0
   -2.0712    2.9685   -2.6874 H   0  0  0  0  0  0  0  0  0  0  0  0
   -0.6411    3.7607   -2.2300 H   0  0  0  0  0  0  0  0  0  0  0  0
    0.2726    1.8200   -0.8976 H   0  0  0  0  0  0  0  0  0  0  0  0
   -1.7325    0.2661    0.8339 H   0  0  0  0  0  0  0  0  0  0  0  0
    0.1672    5.2809   -0.9645 H   0  0  0  0  0  0  0  0  0  0  0  0
   -0.1688   -1.2695   -0.4486 H   0  0  0  0  0  0  0  0  0  0  0  0
    0.1183   -1.3144    1.2987 H   0  0  0  0  0  0  0  0  0  0  0  0
   -2.7019    9.1137   -0.3609 H   0  0  0  0  0  0  0  0  0  0  0  0
   -1.8070    4.3924    0.4588 H   0  0  0  0  0  0  0  0  0  0  0  0
   -1.1114    1.2188   -2.5659 H   0  0  0  0  0  0  0  0  0  0  0  0
   -0.5816    2.1384    1.5882 H   0  0  0  0  0  0  0  0  0  0  0  0
    2.1448    7.5886   -0.8042 H   0  0  0  0  0  0  0  0  0  0  0  0
    1.7732    7.8347    0.9170 H   0  0  0  0  0  0  0  0  0  0  0  0
    1.9000    6.2108    0.2782 H   0  0  0  0  0  0  0  0  0  0  0  0
   -0.8073   10.5308    0.0716 H   0  0  0  0  0  0  0  0  0  0  0  0
    0.8193    9.8795    0.0018 H   0  0  0  0  0  0  0  0  0  0  0  0
   -0.1636    9.6395    1.4625 H   0  0  0  0  0  0  0  0  0  0  0  0
   -7.3375    4.6957   -2.7307 H   0  0  0  0  0  0  0  0  0  0  0  0
    2.0064   -1.0401   -0.1768 H   0  0  0  0  0  0  0  0  0  0  0  0
  1 37  1  0  0  0  0
  2 38  1  0  0  0  0
  3 39  1  0  0  0  0
  4 20  1  0  0  0  0
  4 47  1  0  0  0  0
  5 24  2  0  0  0  0
  6 27  2  0  0  0  0
  7 12  1  0  0  0  0
  7 15  1  0  0  0  0
  7 16  1  0  0  0  0
  8 17  1  0  0  0  0
  8 19  2  0  0  0  0
  9 16  2  0  0  0  0
  9 27  1  0  0  0  0
 10 24  1  0  0  0  0
 10 27  1  0  0  0  0
 10 46  1  0  0  0  0
 11  1  1  0  0  0  0
 11 12  1  0  0  0  0
 11 13  1  0  0  0  0
 11 28  1  1  0  0  0
 12 29  1  0  0  0  0
 12 30  1  0  0  0  0
 13  2  1  0  0  0  0
 13 14  1  0  0  0  0
 13 31  1  6  0  0  0
 14  3  1  0  0  0  0
 14 20  1  0  0  0  0
 14 32  1  1  0  0  0
 15 17  2  0  0  0  0
 15 18  1  0  0  0  0
 16 19  1  0  0  0  0
 17 22  1  0  0  0  0
 18 21  2  0  0  0  0
 18 33  1  0  0  0  0
 19 24  1  0  0  0  0
 20 34  1  0  0  0  0
 20 35  1  0  0  0  0
 21 23  1  0  0  0  0
 21 25  1  0  0  0  0
 22 23  2  0  0  0  0
 22 36  1  0  0  0  0
 23 26  1  0  0  0  0
 25 40  1  0  0  0  0
 25 41  1  0  0  0  0
 25 42  1  0  0  0  0
 26 43  1  0  0  0  0
 26 44  1  0  0  0  0
 26 45  1  0  0  0  0
M  END
$$$$

 OpenBabel02181314303D

 49 53  0  0  1  0  0  0  0  0999 V2000
    1.5928   -0.0382   -0.0960 C   0  0  0  0  0  0  0  0  0  0  0  0
    0.0483   -0.0779   -0.0820 C   0  0  0  0  0  0  0  0  0  0  0  0
   -0.4852    0.6765    1.0921 C   0  0  0  0  0  0  0  0  0  0  0  0
   -0.7245   -0.0259    2.2981 C   0  0  0  0  0  0  0  0  0  0  0  0
   -0.5677   -1.4578    2.6103 C   0  0  0  0  0  0  0  0  0  0  0  0
   -0.9344   -1.5023    3.9913 N   0  0  0  0  0  0  0  0  0  0  0  0
   -1.2723   -0.2778    4.4561 C   0  0  0  0  0  0  0  0  0  0  0  0
   -1.6690   -0.0835    5.7867 C   0  0  0  0  0  0  0  0  0  0  0  0
   -1.7642   -1.2146    6.6349 C   0  0  0  0  0  0  0  0  0  0  0  0
   -1.3645   -2.4849    6.1373 C   0  0  0  0  0  0  0  0  0  0  0  0
   -1.3786   -3.6548    7.0558 C   0  0  0  0  0  0  0  0  0  0  0  0
   -1.9201   -3.4321    8.2638 O   0  0  0  0  0  0  0  0  0  0  0  0
   -2.3212   -2.3643    8.7550 C   0  0  0  0  0  0  0  0  0  0  0  0
   -2.7249   -2.4175    9.9085 O   0  0  0  0  0  0  0  0  0  0  0  0
   -2.3063   -1.0875    8.0313 C   0  0  1  0  0  0  0  0  0  0  0  0
   -1.4211   -0.2367    8.7629 O   0  0  0  0  0  0  0  0  0  0  0  0
   -3.7381   -0.4442    8.0271 C   0  0  0  0  0  0  0  0  0  0  0  0
   -4.7998   -1.2339    7.2199 C   0  0  0  0  0  0  0  0  0  0  0  0
   -0.9531   -2.6103    4.7867 C   0  0  0  0  0  0  0  0  0  0  0  0
   -0.6170   -3.7244    4.3200 O   0  0  0  0  0  0  0  0  0  0  0  0
   -1.1585    0.6490    3.4332 C   0  0  0  0  0  0  0  0  0  0  0  0
   -1.3906    1.9803    3.4219 N   0  0  0  0  0  0  0  0  0  0  0  0
   -1.1891    2.7123    2.2921 C   0  0  0  0  0  0  0  0  0  0  0  0
   -0.7183    2.0889    1.0912 C   0  0  0  0  0  0  0  0  0  0  0  0
   -0.4965    2.9221   -0.0360 C   0  0  0  0  0  0  0  0  0  0  0  0
   -0.7516    4.3033    0.0134 C   0  0  0  0  0  0  0  0  0  0  0  0
   -1.2270    4.8948    1.1959 C   0  0  0  0  0  0  0  0  0  0  0  0
   -1.4514    6.1307    1.2235 O   0  0  0  0  0  0  0  0  0  0  0  0
   -1.4422    4.0982    2.3362 C   0  0  0  0  0  0  0  0  0  0  0  0
    1.9692   -0.5607   -0.9762 H   0  0  0  0  0  0  0  0  0  0  0  0
    1.9933   -0.5281    0.7947 H   0  0  0  0  0  0  0  0  0  0  0  0
    1.9532    0.9921   -0.1202 H   0  0  0  0  0  0  0  0  0  0  0  0
   -0.2690   -1.1229   -0.0588 H   0  0  0  0  0  0  0  0  0  0  0  0
   -0.3468    0.3163   -1.0186 H   0  0  0  0  0  0  0  0  0  0  0  0
   -1.2453   -2.0672    2.0068 H   0  0  0  0  0  0  0  0  0  0  0  0
    0.4672   -1.7785    2.4707 H   0  0  0  0  0  0  0  0  0  0  0  0
   -1.8970    0.8563    6.1169 H   0  0  0  0  0  0  0  0  0  0  0  0
   -1.9225   -4.4792    6.5897 H   0  0  0  0  0  0  0  0  0  0  0  0
   -0.3478   -3.9750    7.2219 H   0  0  0  0  0  0  0  0  0  0  0  0
   -0.5190   -0.6067    8.6344 H   0  0  0  0  0  0  0  0  0  0  0  0
   -3.6887    0.5683    7.6193 H   0  0  0  0  0  0  0  0  0  0  0  0
   -4.0974   -0.3347    9.0541 H   0  0  0  0  0  0  0  0  0  0  0  0
   -5.7527   -0.7033    7.2450 H   0  0  0  0  0  0  0  0  0  0  0  0
   -4.9437   -2.2272    7.6478 H   0  0  0  0  0  0  0  0  0  0  0  0
   -4.4957   -1.3405    6.1770 H   0  0  0  0  0  0  0  0  0  0  0  0
   -0.1411    2.5456   -0.9146 H   0  0  0  0  0  0  0  0  0  0  0  0
   -0.5868    4.8763   -0.8187 H   0  0  0  0  0  0  0  0  0  0  0  0
   -1.7478    6.5177    1.9563 H   0  0  0  0  0  0  0  0  0  0  0  0
   -1.7811    4.5316    3.1998 H   0  0  0  0  0  0  0  0  0  0  0  0
  1  2  1  0  0  0  0
  1 30  1  0  0  0  0
  1 31  1  0  0  0  0
  1 32  1  0  0  0  0
  2  3  1  0  0  0  0
  2 33  1  0  0  0  0
  2 34  1  0  0  0  0
  3  4  2  0  0  0  0
  3 24  1  0  0  0  0
  4  5  1  0  0  0  0
  4 21  1  0  0  0  0
  5  6  1  0  0  0  0
  5 35  1  0  0  0  0
  5 36  1  0  0  0  0
  6  7  1  0  0  0  0
  6 19  1  0  0  0  0
  7  8  2  0  0  0  0
  7 21  1  0  0  0  0
  8  9  1  0  0  0  0
  8 37  1  0  0  0  0
  9 10  2  0  0  0  0
  9 15  1  0  0  0  0
 10 11  1  0  0  0  0
 10 19  1  0  0  0  0
 11 12  1  0  0  0  0
 11 38  1  0  0  0  0
 11 39  1  0  0  0  0
 12 13  1  0  0  0  0
 13 14  2  0  0  0  0
 13 15  1  0  0  0  0
 15 16  1  1  0  0  0
 15 17  1  0  0  0  0
 16 40  1  0  0  0  0
 17 18  1  0  0  0  0
 17 41  1  0  0  0  0
 17 42  1  0  0  0  0
 18 43  1  0  0  0  0
 18 44  1  0  0  0  0
 18 45  1  0  0  0  0
 19 20  2  0  0  0  0
 21 22  2  0  0  0  0
 22 23  1  0  0  0  0
 23 24  2  0  0  0  0
 23 29  1  0  0  0  0
 24 25  1  0  0  0  0
 25 26  2  0  0  0  0
 25 46  1  0  0  0  0
 26 27  1  0  0  0  0
 26 47  1  0  0  0  0
 27 28  1  0  0  0  0
 27 29  2  0  0  0  0
 28 48  1  0  0  0  0
 29 49  1  0  0  0  0
M  END
$$$$
216239
 OpenBabel02181314303D

 48 50  0  0  0  0  0  0  0  0999 V2000
    3.1748    3.8464    3.8568 Cl  0  0  0  0  0  0  0  0  0  0  0  0
    5.0886    1.9156    2.5262 F   0  0  0  0  0  0  0  0  0  0  0  0
    7.0923    2.5834    1.9902 F   0  0  0  0  0  0  0  0  0  0  0  0
    6.3255    3.0524    4.0059 F   0  0  0  0  0  0  0  0  0  0  0  0
    3.2324    1.2652   -0.3038 O   0  0  0  0  0  0  0  0  0  0  0  0
    7.3992    7.2612   -1.9100 O   0  0  0  0  0  0  0  0  0  0  0  0
   -2.3203    3.0256    0.1458 O   0  0  0  0  0  0  0  0  0  0  0  0
    5.9860    6.8828   -0.2921 N   0  0  0  0  0  0  0  0  0  0  0  0
    6.7179    5.1909   -1.7807 N   0  0  0  0  0  0  0  0  0  0  0  0
   -0.7685    0.9432    0.0452 N   0  0  0  0  0  0  0  0  0  0  0  0
   -0.4001    4.5573    0.0060 N   0  0  0  0  0  0  0  0  0  0  0  0
    5.4334    6.2165    0.7258 C   0  0  0  0  0  0  0  0  0  0  0  0
    5.3528    4.2520    2.2343 C   0  0  0  0  0  0  0  0  0  0  0  0
    6.0318    5.0714    1.2988 C   0  0  0  0  0  0  0  0  0  0  0  0
    5.8306    4.2126   -1.6017 C   0  0  0  0  0  0  0  0  0  0  0  0
    4.1872    6.6431    1.2230 C   0  0  0  0  0  0  0  0  0  0  0  0
    3.9802    2.2006   -0.7827 C   0  0  0  0  0  0  0  0  0  0  0  0
    4.0841    4.6975    2.7015 C   0  0  0  0  0  0  0  0  0  0  0  0
    4.4425    4.4582   -1.6398 C   0  0  0  0  0  0  0  0  0  0  0  0
    6.2766    2.9070   -1.3056 C   0  0  0  0  0  0  0  0  0  0  0  0
    3.5208    5.8917    2.2058 C   0  0  0  0  0  0  0  0  0  0  0  0
    3.5341    3.4607   -1.2591 C   0  0  0  0  0  0  0  0  0  0  0  0
    5.3613    1.9216   -0.8802 C   0  0  0  0  0  0  0  0  0  0  0  0
    6.6907    6.4308   -1.3175 C   0  0  0  0  0  0  0  0  0  0  0  0
    5.9655    2.9621    2.6849 C   0  0  0  0  0  0  0  0  0  0  0  0
    1.9824    1.1794   -0.0279 C   0  0  0  0  0  0  0  0  0  0  0  0
    1.1644    2.2753    0.3291 C   0  0  0  0  0  0  0  0  0  0  0  0
   -0.2448    2.1956    0.2057 C   0  0  0  0  0  0  0  0  0  0  0  0
    1.3748   -0.0853   -0.1487 C   0  0  0  0  0  0  0  0  0  0  0  0
   -0.0252   -0.1856   -0.0816 C   0  0  0  0  0  0  0  0  0  0  0  0
   -1.0789    3.3282    0.1429 C   0  0  0  0  0  0  0  0  0  0  0  0
   -0.8062    5.5823   -0.8310 C   0  0  0  0  0  0  0  0  0  0  0  0
    6.9753    4.8214    0.9963 H   0  0  0  0  0  0  0  0  0  0  0  0
    3.7447    7.4903    0.8566 H   0  0  0  0  0  0  0  0  0  0  0  0
    5.8870    7.8031   -0.3310 H   0  0  0  0  0  0  0  0  0  0  0  0
    4.0843    5.3751   -1.9197 H   0  0  0  0  0  0  0  0  0  0  0  0
    7.2725    2.6782   -1.3541 H   0  0  0  0  0  0  0  0  0  0  0  0
    7.4734    5.0336   -2.2915 H   0  0  0  0  0  0  0  0  0  0  0  0
    2.6118    6.2171    2.5459 H   0  0  0  0  0  0  0  0  0  0  0  0
    2.5455    3.6879   -1.3354 H   0  0  0  0  0  0  0  0  0  0  0  0
    5.7139    0.9944   -0.6280 H   0  0  0  0  0  0  0  0  0  0  0  0
    1.6102    3.1418    0.6297 H   0  0  0  0  0  0  0  0  0  0  0  0
    1.9386   -0.9231   -0.3132 H   0  0  0  0  0  0  0  0  0  0  0  0
   -0.4871   -1.0924   -0.1669 H   0  0  0  0  0  0  0  0  0  0  0  0
    0.3973    4.6509    0.4783 H   0  0  0  0  0  0  0  0  0  0  0  0
   -0.2107    6.4705   -0.6164 H   0  0  0  0  0  0  0  0  0  0  0  0
   -0.6355    5.2949   -1.8707 H   0  0  0  0  0  0  0  0  0  0  0  0
   -1.8612    5.8190   -0.6872 H   0  0  0  0  0  0  0  0  0  0  0  0
  1 18  1  0  0  0  0
  2 25  1  0  0  0  0
  3 25  1  0  0  0  0
  4 25  1  0  0  0  0
  5 17  1  0  0  0  0
  5 26  1  0  0  0  0
  6 24  2  0  0  0  0
  7 31  2  0  0  0  0
  8 12  1  0  0  0  0
  8 24  1  0  0  0  0
  8 35  1  0  0  0  0
  9 15  1  0  0  0  0
  9 24  1  0  0  0  0
  9 38  1  0  0  0  0
 10 28  2  0  0  0  0
 10 30  1  0  0  0  0
 11 31  1  0  0  0  0
 11 32  1  0  0  0  0
 11 45  1  0  0  0  0
 12 14  2  0  0  0  0
 12 16  1  0  0  0  0
 13 14  1  0  0  0  0
 13 18  2  0  0  0  0
 13 25  1  0  0  0  0
 14 33  1  0  0  0  0
 15 19  2  0  0  0  0
 15 20  1  0  0  0  0
 16 21  2  0  0  0  0
 16 34  1  0  0  0  0
 17 22  2  0  0  0  0
 17 23  1  0  0  0  0
 18 21  1  0  0  0  0
 19 22  1  0  0  0  0
 19 36  1  0  0  0  0
 20 23  2  0  0  0  0
 20 37  1  0  0  0  0
 21 39  1  0  0  0  0
 22 40  1  0  0  0  0
 23 41  1  0  0  0  0
 26 27  2  0  0  0  0
 26 29  1  0  0  0  0
 27 28  1  0  0  0  0
 27 42  1  0  0  0  0
 28 31  1  0  0  0  0
 29 30  2  0  0  0  0
 29 43  1  0  0  0  0
 30 44  1  0  0  0  0
 32 46  1  0  0  0  0
 32 47  1  0  0  0  0
 32 48  1  0  0  0  0
M  END
$$$$
5359476
 OpenBabel02181314303D

 42 44  0  0  0  0  0  0  0  0999 V2000
   -5.0576   -8.4543    0.5423 S   0  0  0  0  0  0  0  0  0  0  0  0
   -6.4584   -8.2334    1.3057 O   0  0  0  0  0  0  0  0  0  0  0  0
   -4.2188   -9.5231    1.3988 O   0  0  0  0  0  0  0  0  0  0  0  0
   -0.2173    2.4148    0.0714 O   0  0  0  0  0  0  0  0  0  0  0  0
    2.1802    1.1313   -0.0034 O   0  0  0  0  0  0  0  0  0  0  0  0
    2.1203   -0.9112    0.0171 O   0  0  0  0  0  0  0  0  0  0  0  0
   -5.3283   -9.0549   -1.0162 N   0  0  0  0  0  0  0  0  0  0  0  0
   -2.1299   -3.3624    0.1970 N   0  0  0  0  0  0  0  0  0  0  0  0
   -2.6109   -2.2311    0.0707 N   0  0  0  0  0  0  0  0  0  0  0  0
   -6.9410  -10.5682   -0.2625 N   0  0  0  0  0  0  0  0  0  0  0  0
   -4.1970   -6.9216    0.4364 C   0  0  0  0  0  0  0  0  0  0  0  0
   -4.9240   -5.7162    0.4155 C   0  0  0  0  0  0  0  0  0  0  0  0
   -2.7920   -6.9073    0.3666 C   0  0  0  0  0  0  0  0  0  0  0  0
   -2.8320   -4.4696    0.2776 C   0  0  0  0  0  0  0  0  0  0  0  0
   -4.2443   -4.4931    0.3426 C   0  0  0  0  0  0  0  0  0  0  0  0
   -2.1114   -5.6826    0.2940 C   0  0  0  0  0  0  0  0  0  0  0  0
   -6.3282   -9.8803   -1.2661 C   0  0  0  0  0  0  0  0  0  0  0  0
   -1.9639   -1.1252   -0.0306 C   0  0  0  0  0  0  0  0  0  0  0  0
   -6.7921  -10.0535   -2.5868 C   0  0  0  0  0  0  0  0  0  0  0  0
   -0.5858   -1.0490   -0.0178 C   0  0  0  0  0  0  0  0  0  0  0  0
    0.0838    0.1342   -0.0117 C   0  0  0  0  0  0  0  0  0  0  0  0
   -2.6881    0.0309   -0.1410 C   0  0  0  0  0  0  0  0  0  0  0  0
   -7.8864  -10.9085   -2.8205 C   0  0  0  0  0  0  0  0  0  0  0  0
   -0.6961    1.2943   -0.0261 C   0  0  0  0  0  0  0  0  0  0  0  0
   -2.0657    1.2242   -0.1364 C   0  0  0  0  0  0  0  0  0  0  0  0
   -7.9907  -11.3992   -0.4505 C   0  0  0  0  0  0  0  0  0  0  0  0
   -8.4954  -11.5860   -1.7474 C   0  0  0  0  0  0  0  0  0  0  0  0
    1.4696    0.1285    0.0033 C   0  0  0  0  0  0  0  0  0  0  0  0
   -5.9456   -5.7164    0.4531 H   0  0  0  0  0  0  0  0  0  0  0  0
   -2.2592   -7.7802    0.3672 H   0  0  0  0  0  0  0  0  0  0  0  0
   -4.7977   -8.8114   -1.7552 H   0  0  0  0  0  0  0  0  0  0  0  0
   -4.7859   -3.6252    0.3386 H   0  0  0  0  0  0  0  0  0  0  0  0
   -1.0877   -5.6854    0.2498 H   0  0  0  0  0  0  0  0  0  0  0  0
   -1.2008   -3.4485    0.2315 H   0  0  0  0  0  0  0  0  0  0  0  0
   -6.3546   -9.5580   -3.3688 H   0  0  0  0  0  0  0  0  0  0  0  0
   -0.0755   -1.9019   -0.0141 H   0  0  0  0  0  0  0  0  0  0  0  0
   -3.6820    0.0013   -0.2198 H   0  0  0  0  0  0  0  0  0  0  0  0
   -8.2424  -11.0350   -3.7699 H   0  0  0  0  0  0  0  0  0  0  0  0
   -2.6125    2.0536   -0.2108 H   0  0  0  0  0  0  0  0  0  0  0  0
   -8.4043  -11.8750    0.3521 H   0  0  0  0  0  0  0  0  0  0  0  0
   -9.2922  -12.2047   -1.9044 H   0  0  0  0  0  0  0  0  0  0  0  0
    3.0524    1.0012   -0.0108 H   0  0  0  0  0  0  0  0  0  0  0  0
  1  2  2  0  0  0  0
  1  3  2  0  0  0  0
  1  7  1  0  0  0  0
  1 11  1  0  0  0  0
  4 24  2  0  0  0  0
  5 28  1  0  0  0  0
  5 42  1  0  0  0  0
  6 28  2  0  0  0  0
  7 17  1  0  0  0  0
  7 31  1  0  0  0  0
  8  9  1  0  0  0  0
  8 14  1  0  0  0  0
  8 34  1  0  0  0  0
  9 18  2  0  0  0  0
 10 17  1  0  0  0  0
 10 26  2  0  0  0  0
 11 12  2  0  0  0  0
 11 13  1  0  0  0  0
 12 15  1  0  0  0  0
 12 29  1  0  0  0  0
 13 16  2  0  0  0  0
 13 30  1  0  0  0  0
 14 15  2  0  0  0  0
 14 16  1  0  0  0  0
 15 32  1  0  0  0  0
 16 33  1  0  0  0  0
 17 19  2  0  0  0  0
 18 20  1  0  0  0  0
 18 22  1  0  0  0  0
 19 23  1  0  0  0  0
 19 35  1  0  0  0  0
 20 21  2  0  0  0  0
 20 36  1  0  0  0  0
 21 24  1  0  0  0  0
 21 28  1  0  0  0  0
 22 25  2  0  0  0  0
 22 37  1  0  0  0  0
 23 27  2  0  0  0  0
 23 38  1  0  0  0  0
 24 25  1  0  0  0  0
 25 39  1  0  0  0  0
 26 27  1  0  0  0  0
 26 40  1  0  0  0  0
 27 41  1  0  0  0  0
M  END
$$$$
5329102
 OpenBabel02181314303D

 56 58  0  0  0  0  0  0  0  0999 V2000
   -7.4909   -4.5091    0.0675 F   0  0  0  0  0  0  0  0  0  0  0  0
    0.7595    2.6535    1.0910 O   0  0  0  0  0  0  0  0  0  0  0  0
   -0.5059   -3.7547   -0.1204 O   0  0  0  0  0  0  0  0  0  0  0  0
   -1.8326    6.7809   -1.6338 N   0  0  0  0  0  0  0  0  0  0  0  0
   -0.5692   -0.9887   -0.0552 N   0  0  0  0  0  0  0  0  0  0  0  0
   -1.0578    3.5705    0.1954 N   0  0  0  0  0  0  0  0  0  0  0  0
   -2.1864   -5.1695   -0.1566 N   0  0  0  0  0  0  0  0  0  0  0  0
   -1.9709    5.6428   -0.6599 C   0  0  0  0  0  0  0  0  0  0  0  0
   -0.6710    1.2038    0.1543 C   0  0  0  0  0  0  0  0  0  0  0  0
   -1.9794    0.6768    0.0891 C   0  0  0  0  0  0  0  0  0  0  0  0
   -1.8728   -0.7275   -0.0042 C   0  0  0  0  0  0  0  0  0  0  0  0
   -1.0456    4.4185   -0.9076 C   0  0  0  0  0  0  0  0  0  0  0  0
    0.1898    0.1039    0.0222 C   0  0  0  0  0  0  0  0  0  0  0  0
   -0.5425    7.5578   -1.5762 C   0  0  0  0  0  0  0  0  0  0  0  0
   -2.2331    6.4766   -3.0508 C   0  0  0  0  0  0  0  0  0  0  0  0
   -0.2722    2.5193    0.4049 C   0  0  0  0  0  0  0  0  0  0  0  0
   -2.7919   -3.0647   -0.0575 C   0  0  0  0  0  0  0  0  0  0  0  0
   -2.8719   -1.7060   -0.0197 C   0  0  0  0  0  0  0  0  0  0  0  0
   -3.9128   -3.8956   -0.0504 C   0  0  0  0  0  0  0  0  0  0  0  0
   -3.2294    1.4748    0.1502 C   0  0  0  0  0  0  0  0  0  0  0  0
   -3.4719   -5.2144   -0.1245 C   0  0  0  0  0  0  0  0  0  0  0  0
    1.6634    0.0541   -0.0147 C   0  0  0  0  0  0  0  0  0  0  0  0
   -1.7332   -3.9492   -0.1108 C   0  0  0  0  0  0  0  0  0  0  0  0
   -0.1214    8.0991   -0.1890 C   0  0  0  0  0  0  0  0  0  0  0  0
   -3.6569    5.9040   -3.2411 C   0  0  0  0  0  0  0  0  0  0  0  0
   -5.3031   -3.6429    0.0191 C   0  0  0  0  0  0  0  0  0  0  0  0
   -4.3445   -6.3130   -0.1488 C   0  0  0  0  0  0  0  0  0  0  0  0
   -6.2064   -4.7301    0.0019 C   0  0  0  0  0  0  0  0  0  0  0  0
   -5.7285   -6.0577   -0.0852 C   0  0  0  0  0  0  0  0  0  0  0  0
   -1.7989    6.0254    0.3482 H   0  0  0  0  0  0  0  0  0  0  0  0
   -3.0063    5.2982   -0.6466 H   0  0  0  0  0  0  0  0  0  0  0  0
   -1.3501    3.8821   -1.8085 H   0  0  0  0  0  0  0  0  0  0  0  0
   -0.0219    4.7747   -1.0429 H   0  0  0  0  0  0  0  0  0  0  0  0
   -0.2653   -1.8825   -0.1184 H   0  0  0  0  0  0  0  0  0  0  0  0
   -1.5144    5.7874   -3.5023 H   0  0  0  0  0  0  0  0  0  0  0  0
   -2.2040    7.4030   -3.6324 H   0  0  0  0  0  0  0  0  0  0  0  0
    0.2780    6.9563   -1.9757 H   0  0  0  0  0  0  0  0  0  0  0  0
   -0.6370    8.4378   -2.2195 H   0  0  0  0  0  0  0  0  0  0  0  0
   -3.7878   -1.3376    0.0079 H   0  0  0  0  0  0  0  0  0  0  0  0
   -1.3422    3.8733    1.0139 H   0  0  0  0  0  0  0  0  0  0  0  0
   -3.3028    2.0982   -0.7421 H   0  0  0  0  0  0  0  0  0  0  0  0
   -4.1246    0.8589    0.2009 H   0  0  0  0  0  0  0  0  0  0  0  0
   -3.2212    2.1141    1.0339 H   0  0  0  0  0  0  0  0  0  0  0  0
    2.0371    0.7145   -0.7980 H   0  0  0  0  0  0  0  0  0  0  0  0
    2.0057   -0.9615   -0.2252 H   0  0  0  0  0  0  0  0  0  0  0  0
    2.0737    0.3607    0.9477 H   0  0  0  0  0  0  0  0  0  0  0  0
    0.7407    8.7610   -0.2978 H   0  0  0  0  0  0  0  0  0  0  0  0
   -3.9006    5.8684   -4.3048 H   0  0  0  0  0  0  0  0  0  0  0  0
   -3.7236    4.8887   -2.8484 H   0  0  0  0  0  0  0  0  0  0  0  0
   -4.3888    6.5357   -2.7346 H   0  0  0  0  0  0  0  0  0  0  0  0
   -0.9396    8.6630    0.2621 H   0  0  0  0  0  0  0  0  0  0  0  0
    0.1667    7.2845    0.4767 H   0  0  0  0  0  0  0  0  0  0  0  0
   -1.5660   -5.8476   -0.2003 H   0  0  0  0  0  0  0  0  0  0  0  0
   -5.6636   -2.6895    0.0836 H   0  0  0  0  0  0  0  0  0  0  0  0
   -3.9856   -7.2683   -0.2097 H   0  0  0  0  0  0  0  0  0  0  0  0
   -6.3857   -6.8410   -0.1010 H   0  0  0  0  0  0  0  0  0  0  0  0
  1 28  1  0  0  0  0
  2 16  2  0  0  0  0
  3 23  2  0  0  0  0
  4  8  1  0  0  0  0
  4 14  1  0  0  0  0
  4 15  1  0  0  0  0
  5 11  1  0  0  0  0
  5 13  1  0  0  0  0
  5 34  1  0  0  0  0
  6 12  1  0  0  0  0
  6 16  1  0  0  0  0
  6 40  1  0  0  0  0
  7 21  1  0  0  0  0
  7 23  1  0  0  0  0
  7 53  1  0  0  0  0
  8 12  1  0  0  0  0
  8 30  1  0  0  0  0
  8 31  1  0  0  0  0
  9 10  1  0  0  0  0
  9 13  2  0  0  0  0
  9 16  1  0  0  0  0
 10 11  2  0  0  0  0
 10 20  1  0  0  0  0
 11 18  1  0  0  0  0
 12 32  1  0  0  0  0
 12 33  1  0  0  0  0
 13 22  1  0  0  0  0
 14 24  1  0  0  0  0
 14 37  1  0  0  0  0
 14 38  1  0  0  0  0
 15 25  1  0  0  0  0
 15 35  1  0  0  0  0
 15 36  1  0  0  0  0
 17 18  2  0  0  0  0
 17 19  1  0  0  0  0
 17 23  1  0  0  0  0
 18 39  1  0  0  0  0
 19 21  2  0  0  0  0
 19 26  1  0  0  0  0
 20 41  1  0  0  0  0
 20 42  1  0  0  0  0
 20 43  1  0  0  0  0
 21 27  1  0  0  0  0
 22 44  1  0  0  0  0
 22 45  1  0  0  0  0
 22 46  1  0  0  0  0
 24 47  1  0  0  0  0
 24 51  1  0  0  0  0
 24 52  1  0  0  0  0
 25 48  1  0  0  0  0
 25 49  1  0  0  0  0
 25 50  1  0  0  0  0
 26 28  2  0  0  0  0
 26 54  1  0  0  0  0
 27 29  2  0  0  0  0
 27 55  1  0  0  0  0
 28 29  1  0  0  0  0
 29 56  1  0  0  0  0
M  END
$$$$
6675
 OpenBabel02181314303D

 80 83  0  0  1  0  0  0  0  0999 V2000
   -6.2859   -1.3943    2.1870 S   0  0  0  0  0  0  0  0  0  0  0  0
    2.7261   -2.1605   -4.3450 O   0  0  0  0  0  0  0  0  0  0  0  0
   -1.4875   -0.5287   -8.2712 O   0  0  0  0  0  0  0  0  0  0  0  0
    0.2116   -3.5645  -11.6432 O   0  0  0  0  0  0  0  0  0  0  0  0
   -0.6583   -0.4288    2.2628 O   0  0  0  0  0  0  0  0  0  0  0  0
   -7.7263   -0.6950    2.4822 O   0  0  0  0  0  0  0  0  0  0  0  0
   -5.7824   -2.1630    3.5025 O   0  0  0  0  0  0  0  0  0  0  0  0
   -6.3802   -2.4635    0.9850 O   0  0  0  0  0  0  0  0  0  0  0  0
   -2.7428    0.2167    1.1028 N   0  0  0  0  0  0  0  0  0  0  0  0
    1.1823   -0.2330   -4.7219 C   0  0  1  0  0  0  0  0  0  0  0  0
    0.2618   -0.8548   -5.8407 C   0  0  2  0  0  0  0  0  0  0  0  0
    0.8474   -0.6042   -7.2910 C   0  0  1  0  0  0  0  0  0  0  0  0
    2.1057   -1.5726   -7.4072 C   0  0  1  0  0  0  0  0  0  0  0  0
    2.5129   -2.1276   -8.8620 C   0  0  2  0  0  0  0  0  0  0  0  0
    0.3674   -0.6463   -3.4138 C   0  0  2  0  0  0  0  0  0  0  0  0
    2.6396   -0.8544   -4.9177 C   0  0  2  0  0  0  0  0  0  0  0  0
    3.1708   -0.9658   -6.4036 C   0  0  0  0  0  0  0  0  0  0  0  0
    1.8089   -1.3140  -10.0224 C   0  0  2  0  0  0  0  0  0  0  0  0
   -1.1771   -0.5145   -5.4272 C   0  0  0  0  0  0  0  0  0  0  0  0
   -0.0976   -0.3573   -8.5248 C   0  0  1  0  0  0  0  0  0  0  0  0
   -1.1295   -0.6839   -3.8928 C   0  0  0  0  0  0  0  0  0  0  0  0
    0.2720   -1.1509   -9.7874 C   0  0  0  0  0  0  0  0  0  0  0  0
    2.0518   -3.6435   -9.0093 C   0  0  0  0  0  0  0  0  0  0  0  0
    1.2706    1.3452   -4.8151 C   0  0  0  0  0  0  0  0  0  0  0  0
    0.5469    0.1683   -2.0642 C   0  0  1  0  0  0  0  0  0  0  0  0
    2.0497   -1.9287  -11.4470 C   0  0  0  0  0  0  0  0  0  0  0  0
    4.0765   -2.1005   -9.0343 C   0  0  0  0  0  0  0  0  0  0  0  0
    2.1993   -4.2872  -10.4168 C   0  0  0  0  0  0  0  0  0  0  0  0
    1.6304   -3.4213  -11.5707 C   0  0  1  0  0  0  0  0  0  0  0  0
   -0.3555   -0.3510   -0.8838 C   0  0  0  0  0  0  0  0  0  0  0  0
    2.0268    0.2260   -1.5682 C   0  0  0  0  0  0  0  0  0  0  0  0
   -0.5564    0.6753    0.2752 C   0  0  0  0  0  0  0  0  0  0  0  0
   -1.3661    0.1089    1.3455 C   0  0  0  0  0  0  0  0  0  0  0  0
   -3.6606   -0.7108    1.5743 C   0  0  0  0  0  0  0  0  0  0  0  0
   -5.0675   -0.0988    1.7399 C   0  0  0  0  0  0  0  0  0  0  0  0
    0.2415   -1.9457   -5.7022 H   0  0  0  0  0  0  0  0  0  0  0  0
    1.2855    0.3892   -7.2677 H   0  0  0  0  0  0  0  0  0  0  0  0
    1.8832   -2.5007   -6.8798 H   0  0  0  0  0  0  0  0  0  0  0  0
    0.6349   -1.6787   -3.1648 H   0  0  0  0  0  0  0  0  0  0  0  0
    3.3694   -0.2497   -4.3770 H   0  0  0  0  0  0  0  0  0  0  0  0
    4.0744   -1.5759   -6.3758 H   0  0  0  0  0  0  0  0  0  0  0  0
    3.4851    0.0225   -6.7529 H   0  0  0  0  0  0  0  0  0  0  0  0
    2.2401   -0.3067  -10.0380 H   0  0  0  0  0  0  0  0  0  0  0  0
   -1.9022   -1.2118   -5.8605 H   0  0  0  0  0  0  0  0  0  0  0  0
   -1.4493    0.5023   -5.7134 H   0  0  0  0  0  0  0  0  0  0  0  0
   -0.0333    0.6996   -8.8264 H   0  0  0  0  0  0  0  0  0  0  0  0
   -1.7393    0.1017   -3.4429 H   0  0  0  0  0  0  0  0  0  0  0  0
   -1.5721   -1.6504   -3.6209 H   0  0  0  0  0  0  0  0  0  0  0  0
   -0.2172   -2.1185   -9.7097 H   0  0  0  0  0  0  0  0  0  0  0  0
   -0.1750   -0.6400  -10.6473 H   0  0  0  0  0  0  0  0  0  0  0  0
    1.0037   -3.7396   -8.7140 H   0  0  0  0  0  0  0  0  0  0  0  0
    2.6106   -4.2669   -8.3043 H   0  0  0  0  0  0  0  0  0  0  0  0
    1.7632    1.7758   -3.9487 H   0  0  0  0  0  0  0  0  0  0  0  0
    0.2829    1.8019   -4.8799 H   0  0  0  0  0  0  0  0  0  0  0  0
    1.8551    1.6914   -5.6637 H   0  0  0  0  0  0  0  0  0  0  0  0
    0.2239    1.1922   -2.2692 H   0  0  0  0  0  0  0  0  0  0  0  0
    1.5131   -1.3467  -12.2012 H   0  0  0  0  0  0  0  0  0  0  0  0
    3.1046   -1.8418  -11.7126 H   0  0  0  0  0  0  0  0  0  0  0  0
    4.4584   -1.0816   -8.9541 H   0  0  0  0  0  0  0  0  0  0  0  0
    4.5616   -2.7175   -8.2754 H   0  0  0  0  0  0  0  0  0  0  0  0
    4.4050   -2.4967   -9.9928 H   0  0  0  0  0  0  0  0  0  0  0  0
    3.2549   -4.4881  -10.6094 H   0  0  0  0  0  0  0  0  0  0  0  0
    1.6896   -5.2558  -10.4141 H   0  0  0  0  0  0  0  0  0  0  0  0
    2.0161   -3.8124  -12.5160 H   0  0  0  0  0  0  0  0  0  0  0  0
    3.6695   -2.4158   -4.4322 H   0  0  0  0  0  0  0  0  0  0  0  0
    0.0703   -1.2768   -0.4839 H   0  0  0  0  0  0  0  0  0  0  0  0
   -1.3501   -0.6076   -1.2515 H   0  0  0  0  0  0  0  0  0  0  0  0
   -1.5970   -1.4770   -8.0610 H   0  0  0  0  0  0  0  0  0  0  0  0
    2.1452    0.9973   -0.8071 H   0  0  0  0  0  0  0  0  0  0  0  0
    2.7200    0.4802   -2.3586 H   0  0  0  0  0  0  0  0  0  0  0  0
    2.3375   -0.7322   -1.1483 H   0  0  0  0  0  0  0  0  0  0  0  0
   -0.0705   -2.9791  -12.3777 H   0  0  0  0  0  0  0  0  0  0  0  0
   -1.0306    1.5790   -0.1207 H   0  0  0  0  0  0  0  0  0  0  0  0
    0.4111    0.9881    0.6742 H   0  0  0  0  0  0  0  0  0  0  0  0
   -3.0264    0.9103    0.5441 H   0  0  0  0  0  0  0  0  0  0  0  0
   -3.3379   -1.1254    2.5340 H   0  0  0  0  0  0  0  0  0  0  0  0
   -3.7014   -1.5216    0.8432 H   0  0  0  0  0  0  0  0  0  0  0  0
   -5.3894    0.3716    0.8081 H   0  0  0  0  0  0  0  0  0  0  0  0
   -5.0526    0.6575    2.5278 H   0  0  0  0  0  0  0  0  0  0  0  0
   -7.8668   -0.0268    3.0411 H   0  0  0  0  0  0  0  0  0  0  0  0
  1  6  1  0  0  0  0
  1  7  2  0  0  0  0
  1  8  2  0  0  0  0
  1 35  1  0  0  0  0
  2 65  1  0  0  0  0
  3 68  1  0  0  0  0
  4 72  1  0  0  0  0
  5 33  2  0  0  0  0
  6 80  1  0  0  0  0
  9 33  1  0  0  0  0
  9 34  1  0  0  0  0
  9 75  1  0  0  0  0
 10 11  1  0  0  0  0
 10 15  1  0  0  0  0
 10 16  1  0  0  0  0
 10 24  1  6  0  0  0
 11 12  1  0  0  0  0
 11 19  1  0  0  0  0
 11 36  1  1  0  0  0
 12 13  1  0  0  0  0
 12 20  1  0  0  0  0
 12 37  1  1  0  0  0
 13 14  1  0  0  0  0
 13 17  1  0  0  0  0
 13 38  1  1  0  0  0
 14 18  1  0  0  0  0
 14 23  1  0  0  0  0
 14 27  1  6  0  0  0
 15 21  1  0  0  0  0
 15 25  1  0  0  0  0
 15 39  1  1  0  0  0
 16  2  1  0  0  0  0
 16 17  1  0  0  0  0
 16 40  1  1  0  0  0
 17 41  1  0  0  0  0
 17 42  1  0  0  0  0
 18 22  1  0  0  0  0
 18 26  1  0  0  0  0
 18 43  1  6  0  0  0
 19 21  1  0  0  0  0
 19 44  1  0  0  0  0
 19 45  1  0  0  0  0
 20  3  1  0  0  0  0
 20 22  1  0  0  0  0
 20 46  1  6  0  0  0
 21 47  1  0  0  0  0
 21 48  1  0  0  0  0
 22 49  1  0  0  0  0
 22 50  1  0  0  0  0
 23 28  1  0  0  0  0
 23 51  1  0  0  0  0
 23 52  1  0  0  0  0
 24 53  1  0  0  0  0
 24 54  1  0  0  0  0
 24 55  1  0  0  0  0
 25 30  1  0  0  0  0
 25 31  1  0  0  0  0
 25 56  1  6  0  0  0
 26 29  1  0  0  0  0
 26 57  1  0  0  0  0
 26 58  1  0  0  0  0
 27 59  1  0  0  0  0
 27 60  1  0  0  0  0
 27 61  1  0  0  0  0
 28 29  1  0  0  0  0
 28 62  1  0  0  0  0
 28 63  1  0  0  0  0
 29  4  1  0  0  0  0
 29 64  1  6  0  0  0
 30 32  1  0  0  0  0
 30 66  1  0  0  0  0
 30 67  1  0  0  0  0
 31 69  1  0  0  0  0
 31 70  1  0  0  0  0
 31 71  1  0  0  0  0
 32 33  1  0  0  0  0
 32 73  1  0  0  0  0
 32 74  1  0  0  0  0
 34 35  1  0  0  0  0
 34 76  1  0  0  0  0
 34 77  1  0  0  0  0
 35 78  1  0  0  0  0
 35 79  1  0  0  0  0
M  END
$$$$
440071
 OpenBabel02181314303D

 82 85  0  0  1  0  0  0  0  0999 V2000
    0.8365   -0.6670   -0.0452 S   0  0  0  0  0  0  0  0  0  0  0  0
  -15.3144   -1.9204   -0.4677 S   0  0  0  0  0  0  0  0  0  0  0  0
    0.1152   -0.6169    1.4151 O   0  0  0  0  0  0  0  0  0  0  0  0
   -0.1196   -1.5131   -1.0408 O   0  0  0  0  0  0  0  0  0  0  0  0
    2.2579   -1.3994    0.0641 O   0  0  0  0  0  0  0  0  0  0  0  0
    1.0271    0.7941   -0.6773 O   0  0  0  0  0  0  0  0  0  0  0  0
  -13.9316    1.7052    3.7312 O   0  0  0  0  0  0  0  0  0  0  0  0
  -16.0905   -1.9828   -1.8984 O   0  0  0  0  0  0  0  0  0  0  0  0
  -16.3314   -2.3088    0.7109 O   0  0  0  0  0  0  0  0  0  0  0  0
  -14.0750   -2.9497   -0.4215 O   0  0  0  0  0  0  0  0  0  0  0  0
  -13.4197    1.1443    1.3768 N   0  0  0  0  0  0  0  0  0  0  0  0
   -6.7914    2.6625    2.9635 C   0  0  1  0  0  0  0  0  0  0  0  0
   -5.9518    1.6122    2.1599 C   0  0  2  0  0  0  0  0  0  0  0  0
   -4.4266    1.9788    2.0889 C   0  0  1  0  0  0  0  0  0  0  0  0
   -3.8331    1.7320    3.5320 C   0  0  1  0  0  0  0  0  0  0  0  0
   -2.2422    1.4986    3.6096 C   0  0  2  0  0  0  0  0  0  0  0  0
   -8.2225    1.9795    2.8622 C   0  0  2  0  0  0  0  0  0  0  0  0
   -1.5087    1.9959    2.2990 C   0  0  2  0  0  0  0  0  0  0  0  0
   -6.1307    2.7352    4.4004 C   0  0  0  0  0  0  0  0  0  0  0  0
   -4.5563    2.8065    4.4407 C   0  0  0  0  0  0  0  0  0  0  0  0
   -6.7656    1.3049    0.8954 C   0  0  0  0  0  0  0  0  0  0  0  0
   -3.6878    1.2925    0.9259 C   0  0  0  0  0  0  0  0  0  0  0  0
   -8.2055    1.2823    1.4515 C   0  0  0  0  0  0  0  0  0  0  0  0
   -2.1549    1.4987    0.9546 C   0  0  0  0  0  0  0  0  0  0  0  0
   -1.9131   -0.0470    3.7381 C   0  0  0  0  0  0  0  0  0  0  0  0
   -6.8019    4.0934    2.2994 C   0  0  0  0  0  0  0  0  0  0  0  0
   -9.5481    2.8133    3.0995 C   0  0  1  0  0  0  0  0  0  0  0  0
    0.0291    1.6687    2.2974 C   0  0  0  0  0  0  0  0  0  0  0  0
   -1.6663    2.2187    4.8868 C   0  0  0  0  0  0  0  0  0  0  0  0
   -0.4032   -0.4380    3.6953 C   0  0  0  0  0  0  0  0  0  0  0  0
    0.3746    0.1533    2.4825 C   0  0  1  0  0  0  0  0  0  0  0  0
  -10.8416    1.9223    2.9726 C   0  0  0  0  0  0  0  0  0  0  0  0
   -9.5757    3.5509    4.4738 C   0  0  0  0  0  0  0  0  0  0  0  0
  -12.1648    2.6971    2.6903 C   0  0  0  0  0  0  0  0  0  0  0  0
  -13.3022    1.7845    2.6218 C   0  0  0  0  0  0  0  0  0  0  0  0
  -14.0515   -0.0818    1.2076 C   0  0  0  0  0  0  0  0  0  0  0  0
  -14.6883   -0.2182   -0.1932 C   0  0  0  0  0  0  0  0  0  0  0  0
   -5.9984    0.6465    2.6878 H   0  0  0  0  0  0  0  0  0  0  0  0
   -4.3068    3.0385    1.8521 H   0  0  0  0  0  0  0  0  0  0  0  0
   -4.2425    0.7972    3.9249 H   0  0  0  0  0  0  0  0  0  0  0  0
   -8.2467    1.1786    3.6120 H   0  0  0  0  0  0  0  0  0  0  0  0
   -1.5969    3.0881    2.2878 H   0  0  0  0  0  0  0  0  0  0  0  0
   -6.5098    3.6012    4.9454 H   0  0  0  0  0  0  0  0  0  0  0  0
   -6.4284    1.8536    4.9741 H   0  0  0  0  0  0  0  0  0  0  0  0
   -4.2738    2.6714    5.4861 H   0  0  0  0  0  0  0  0  0  0  0  0
   -4.2312    3.8094    4.1498 H   0  0  0  0  0  0  0  0  0  0  0  0
   -6.4924    0.3369    0.4628 H   0  0  0  0  0  0  0  0  0  0  0  0
   -6.6371    2.0775    0.1352 H   0  0  0  0  0  0  0  0  0  0  0  0
   -4.0609    1.7079   -0.0178 H   0  0  0  0  0  0  0  0  0  0  0  0
   -3.9294    0.2266    0.9262 H   0  0  0  0  0  0  0  0  0  0  0  0
   -8.8638    1.7767    0.7334 H   0  0  0  0  0  0  0  0  0  0  0  0
   -8.5358    0.2422    1.5546 H   0  0  0  0  0  0  0  0  0  0  0  0
   -1.7614    0.5358    0.6583 H   0  0  0  0  0  0  0  0  0  0  0  0
   -1.8600    2.1922    0.1610 H   0  0  0  0  0  0  0  0  0  0  0  0
   -2.4177   -0.5919    2.9354 H   0  0  0  0  0  0  0  0  0  0  0  0
   -2.3263   -0.4315    4.6758 H   0  0  0  0  0  0  0  0  0  0  0  0
   -7.4851    4.7657    2.8114 H   0  0  0  0  0  0  0  0  0  0  0  0
   -7.1170    4.0545    1.2568 H   0  0  0  0  0  0  0  0  0  0  0  0
   -5.8270    4.5748    2.3364 H   0  0  0  0  0  0  0  0  0  0  0  0
   -9.5966    3.5745    2.3158 H   0  0  0  0  0  0  0  0  0  0  0  0
    0.4801    2.0482    1.3821 H   0  0  0  0  0  0  0  0  0  0  0  0
    0.5209    2.2275    3.0952 H   0  0  0  0  0  0  0  0  0  0  0  0
   -1.8161    3.2979    4.8241 H   0  0  0  0  0  0  0  0  0  0  0  0
   -2.1529    1.8486    5.7912 H   0  0  0  0  0  0  0  0  0  0  0  0
   -0.6014    2.0552    5.0319 H   0  0  0  0  0  0  0  0  0  0  0  0
    0.0796   -0.1165    4.6201 H   0  0  0  0  0  0  0  0  0  0  0  0
   -0.3285   -1.5304    3.6793 H   0  0  0  0  0  0  0  0  0  0  0  0
    1.4451    0.0625    2.6946 H   0  0  0  0  0  0  0  0  0  0  0  0
  -10.9571    1.3283    3.8851 H   0  0  0  0  0  0  0  0  0  0  0  0
  -10.7273    1.2064    2.1577 H   0  0  0  0  0  0  0  0  0  0  0  0
  -10.4395    4.2126    4.5382 H   0  0  0  0  0  0  0  0  0  0  0  0
   -8.7040    4.1783    4.6191 H   0  0  0  0  0  0  0  0  0  0  0  0
   -9.6212    2.8365    5.2977 H   0  0  0  0  0  0  0  0  0  0  0  0
  -12.0695    3.2482    1.7496 H   0  0  0  0  0  0  0  0  0  0  0  0
  -12.3297    3.4448    3.4698 H   0  0  0  0  0  0  0  0  0  0  0  0
  -12.9964    1.5486    0.6483 H   0  0  0  0  0  0  0  0  0  0  0  0
   -0.9255   -1.2136   -1.2349 H   0  0  0  0  0  0  0  0  0  0  0  0
  -14.8254   -0.2345    1.9659 H   0  0  0  0  0  0  0  0  0  0  0  0
  -13.2894   -0.8540    1.3342 H   0  0  0  0  0  0  0  0  0  0  0  0
  -13.9510    0.0039   -0.9678 H   0  0  0  0  0  0  0  0  0  0  0  0
  -15.5207    0.4819   -0.2916 H   0  0  0  0  0  0  0  0  0  0  0  0
  -16.7422   -1.4450   -2.1530 H   0  0  0  0  0  0  0  0  0  0  0  0
  1  3  1  0  0  0  0
  1  4  1  0  0  0  0
  1  5  2  0  0  0  0
  1  6  2  0  0  0  0
  2  8  1  0  0  0  0
  2  9  2  0  0  0  0
  2 10  2  0  0  0  0
  2 37  1  0  0  0  0
  4 77  1  0  0  0  0
  7 35  2  0  0  0  0
  8 82  1  0  0  0  0
 11 35  1  0  0  0  0
 11 36  1  0  0  0  0
 11 76  1  0  0  0  0
 12 13  1  0  0  0  0
 12 17  1  0  0  0  0
 12 19  1  0  0  0  0
 12 26  1  6  0  0  0
 13 14  1  0  0  0  0
 13 21  1  0  0  0  0
 13 38  1  1  0  0  0
 14 15  1  0  0  0  0
 14 22  1  0  0  0  0
 14 39  1  6  0  0  0
 15 16  1  0  0  0  0
 15 20  1  0  0  0  0
 15 40  1  1  0  0  0
 16 18  1  0  0  0  0
 16 25  1  0  0  0  0
 16 29  1  1  0  0  0
 17 23  1  0  0  0  0
 17 27  1  0  0  0  0
 17 41  1  1  0  0  0
 18 24  1  0  0  0  0
 18 28  1  0  0  0  0
 18 42  1  6  0  0  0
 19 20  1  0  0  0  0
 19 43  1  0  0  0  0
 19 44  1  0  0  0  0
 20 45  1  0  0  0  0
 20 46  1  0  0  0  0
 21 23  1  0  0  0  0
 21 47  1  0  0  0  0
 21 48  1  0  0  0  0
 22 24  1  0  0  0  0
 22 49  1  0  0  0  0
 22 50  1  0  0  0  0
 23 51  1  0  0  0  0
 23 52  1  0  0  0  0
 24 53  1  0  0  0  0
 24 54  1  0  0  0  0
 25 30  1  0  0  0  0
 25 55  1  0  0  0  0
 25 56  1  0  0  0  0
 26 57  1  0  0  0  0
 26 58  1  0  0  0  0
 26 59  1  0  0  0  0
 27 32  1  0  0  0  0
 27 33  1  0  0  0  0
 27 60  1  6  0  0  0
 28 31  1  0  0  0  0
 28 61  1  0  0  0  0
 28 62  1  0  0  0  0
 29 63  1  0  0  0  0
 29 64  1  0  0  0  0
 29 65  1  0  0  0  0
 30 31  1  0  0  0  0
 30 66  1  0  0  0  0
 30 67  1  0  0  0  0
 31  3  1  0  0  0  0
 31 68  1  1  0  0  0
 32 34  1  0  0  0  0
 32 69  1  0  0  0  0
 32 70  1  0  0  0  0
 33 71  1  0  0  0  0
 33 72  1  0  0  0  0
 33 73  1  0  0  0  0
 34 35  1  0  0  0  0
 34 74  1  0  0  0  0
 34 75  1  0  0  0  0
 36 37  1  0  0  0  0
 36 78  1  0  0  0  0
 36 79  1  0  0  0  0
 37 80  1  0  0  0  0
 37 81  1  0  0  0  0
M  END
$$$$
34698
 OpenBabel02181314303D

 78 85  0  0  1  0  0  0  0  0999 V2000
   12.7521    3.5669    3.7113 S   0  0  0  0  0  0  0  0  0  0  0  0
    7.1465   -2.4404    2.6493 O   0  0  0  0  0  0  0  0  0  0  0  0
    4.8865   -5.6012    1.0003 O   0  0  0  0  0  0  0  0  0  0  0  0
    9.3694   -1.6566    2.6466 O   0  0  0  0  0  0  0  0  0  0  0  0
   11.2885    0.9499    4.4736 O   0  0  0  0  0  0  0  0  0  0  0  0
    2.8774   -4.8303    0.8330 O   0  0  0  0  0  0  0  0  0  0  0  0
    6.7368   -0.5901    5.0676 O   0  0  0  0  0  0  0  0  0  0  0  0
   12.5632    0.2351    2.5354 O   0  0  0  0  0  0  0  0  0  0  0  0
    9.0639    0.5603    6.1825 O   0  0  0  0  0  0  0  0  0  0  0  0
    8.0841    1.4045   -1.3269 O   0  0  0  0  0  0  0  0  0  0  0  0
    6.0462    2.0534   -1.3957 O   0  0  0  0  0  0  0  0  0  0  0  0
    1.5288   -2.8422   -3.0641 O   0  0  0  0  0  0  0  0  0  0  0  0
   -0.1340    0.0871    0.1213 O   0  0  0  0  0  0  0  0  0  0  0  0
   -0.3411   -1.1069   -2.1890 O   0  0  0  0  0  0  0  0  0  0  0  0
    6.0838   -3.7575    0.7512 C   0  0  1  0  0  0  0  0  0  0  0  0
    4.7070   -3.4017    1.3402 C   0  0  1  0  0  0  0  0  0  0  0  0
    7.1224   -2.6945    1.2035 C   0  0  1  0  0  0  0  0  0  0  0  0
    4.2441   -1.9427    0.9284 C   0  0  1  0  0  0  0  0  0  0  0  0
    6.7266   -1.4617    0.4410 C   0  0  0  0  0  0  0  0  0  0  0  0
    5.3475   -1.0662    0.3586 C   0  0  0  0  0  0  0  0  0  0  0  0
    6.1788   -5.2514    1.1014 C   0  0  0  0  0  0  0  0  0  0  0  0
    4.0734   -4.6602    1.0152 C   0  0  0  0  0  0  0  0  0  0  0  0
    8.0143   -1.3482    3.0657 C   0  0  2  0  0  0  0  0  0  0  0  0
    2.9724   -1.8394    0.1324 C   0  0  0  0  0  0  0  0  0  0  0  0
    8.0068   -1.0085    4.5872 C   0  0  1  0  0  0  0  0  0  0  0  0
   10.3879   -0.1588    4.3064 C   0  0  1  0  0  0  0  0  0  0  0  0
    8.9735    0.1918    4.8195 C   0  0  2  0  0  0  0  0  0  0  0  0
   10.2837   -0.5557    2.8088 C   0  0  1  0  0  0  0  0  0  0  0  0
    7.7440   -0.6720   -0.1557 C   0  0  0  0  0  0  0  0  0  0  0  0
    5.0463    0.1847   -0.2522 C   0  0  0  0  0  0  0  0  0  0  0  0
    7.3873    0.5347   -0.7672 C   0  0  0  0  0  0  0  0  0  0  0  0
    6.0766    0.9537   -0.8088 C   0  0  0  0  0  0  0  0  0  0  0  0
   11.7040   -0.9014    2.3197 C   0  0  0  0  0  0  0  0  0  0  0  0
    1.9269   -0.9958    0.5788 C   0  0  0  0  0  0  0  0  0  0  0  0
    2.8296   -2.4665   -1.1226 C   0  0  0  0  0  0  0  0  0  0  0  0
   12.6019    0.6916    3.9089 C   0  0  1  0  0  0  0  0  0  0  0  0
    1.6858   -2.2560   -1.9334 C   0  0  0  0  0  0  0  0  0  0  0  0
    0.7907   -0.7314   -0.2183 C   0  0  0  0  0  0  0  0  0  0  0  0
    7.2917    2.3998   -1.7526 C   0  0  0  0  0  0  0  0  0  0  0  0
    0.6772   -1.3654   -1.4761 C   0  0  0  0  0  0  0  0  0  0  0  0
   13.3836    1.9384    3.9001 C   0  0  0  0  0  0  0  0  0  0  0  0
   14.7785    2.0610    3.9695 C   0  0  0  0  0  0  0  0  0  0  0  0
   15.2773    3.3747    3.8976 C   0  0  0  0  0  0  0  0  0  0  0  0
   14.3087    4.3708    3.7559 C   0  0  0  0  0  0  0  0  0  0  0  0
    2.4111   -3.1999   -4.0010 C   0  0  0  0  0  0  0  0  0  0  0  0
   -0.5927    0.4648    1.3192 C   0  0  0  0  0  0  0  0  0  0  0  0
    6.0444   -3.7327   -0.3535 H   0  0  0  0  0  0  0  0  0  0  0  0
    4.7736   -3.4228    2.4372 H   0  0  0  0  0  0  0  0  0  0  0  0
    8.1056   -3.0603    0.8911 H   0  0  0  0  0  0  0  0  0  0  0  0
    4.0541   -1.4526    1.8898 H   0  0  0  0  0  0  0  0  0  0  0  0
    6.7939   -5.7916    0.3754 H   0  0  0  0  0  0  0  0  0  0  0  0
    6.5567   -5.4271    2.1122 H   0  0  0  0  0  0  0  0  0  0  0  0
    7.6588   -0.4350    2.5785 H   0  0  0  0  0  0  0  0  0  0  0  0
    8.3241   -1.8804    5.1643 H   0  0  0  0  0  0  0  0  0  0  0  0
   10.7591   -1.0079    4.8937 H   0  0  0  0  0  0  0  0  0  0  0  0
    8.6005    1.0735    4.2864 H   0  0  0  0  0  0  0  0  0  0  0  0
    9.9372    0.3003    2.2166 H   0  0  0  0  0  0  0  0  0  0  0  0
    8.7274   -0.9492   -0.1231 H   0  0  0  0  0  0  0  0  0  0  0  0
    4.0937    0.5449   -0.3056 H   0  0  0  0  0  0  0  0  0  0  0  0
   12.0924   -1.7840    2.8370 H   0  0  0  0  0  0  0  0  0  0  0  0
   11.6765   -1.1216    1.2508 H   0  0  0  0  0  0  0  0  0  0  0  0
    2.0214   -0.5201    1.4773 H   0  0  0  0  0  0  0  0  0  0  0  0
    3.5732   -3.0865   -1.4457 H   0  0  0  0  0  0  0  0  0  0  0  0
   13.1226   -0.0466    4.5278 H   0  0  0  0  0  0  0  0  0  0  0  0
    6.0656   -1.1883    4.6782 H   0  0  0  0  0  0  0  0  0  0  0  0
    8.1558    0.5438    6.5503 H   0  0  0  0  0  0  0  0  0  0  0  0
    7.5732    3.3433   -1.2778 H   0  0  0  0  0  0  0  0  0  0  0  0
    7.3626    2.5029   -2.8384 H   0  0  0  0  0  0  0  0  0  0  0  0
   15.3960    1.2518    4.0607 H   0  0  0  0  0  0  0  0  0  0  0  0
   -0.9533   -0.5375   -1.9132 H   0  0  0  0  0  0  0  0  0  0  0  0
   16.2757    3.5859    3.9435 H   0  0  0  0  0  0  0  0  0  0  0  0
   14.4722    5.3762    3.6902 H   0  0  0  0  0  0  0  0  0  0  0  0
    1.8822   -3.7636   -4.7693 H   0  0  0  0  0  0  0  0  0  0  0  0
    2.8355   -2.3040   -4.4584 H   0  0  0  0  0  0  0  0  0  0  0  0
    3.2128   -3.8264   -3.6092 H   0  0  0  0  0  0  0  0  0  0  0  0
   -1.2915    1.2891    1.1750 H   0  0  0  0  0  0  0  0  0  0  0  0
   -1.1293   -0.3682    1.7766 H   0  0  0  0  0  0  0  0  0  0  0  0
    0.1969    0.8046    1.9907 H   0  0  0  0  0  0  0  0  0  0  0  0
  1 41  1  0  0  0  0
  1 44  1  0  0  0  0
  3 21  1  0  0  0  0
  3 22  1  0  0  0  0
  4 23  1  0  0  0  0
  4 28  1  0  0  0  0
  5 26  1  0  0  0  0
  5 36  1  0  0  0  0
  6 22  2  0  0  0  0
  7 65  1  0  0  0  0
  8 33  1  0  0  0  0
  8 36  1  0  0  0  0
  9 66  1  0  0  0  0
 10 31  1  0  0  0  0
 10 39  1  0  0  0  0
 11 32  1  0  0  0  0
 11 39  1  0  0  0  0
 12 37  1  0  0  0  0
 12 45  1  0  0  0  0
 13 38  1  0  0  0  0
 13 46  1  0  0  0  0
 14 40  1  0  0  0  0
 14 70  1  0  0  0  0
 15 16  1  0  0  0  0
 15 17  1  0  0  0  0
 15 21  1  0  0  0  0
 15 47  1  6  0  0  0
 16 18  1  0  0  0  0
 16 22  1  0  0  0  0
 16 48  1  1  0  0  0
 17  2  1  0  0  0  0
 17 19  1  0  0  0  0
 17 49  1  6  0  0  0
 18 20  1  0  0  0  0
 18 24  1  0  0  0  0
 18 50  1  1  0  0  0
 19 20  1  0  0  0  0
 19 29  2  0  0  0  0
 20 30  2  0  0  0  0
 21 51  1  0  0  0  0
 21 52  1  0  0  0  0
 23  2  1  0  0  0  0
 23 25  1  0  0  0  0
 23 53  1  6  0  0  0
 24 34  2  0  0  0  0
 24 35  1  0  0  0  0
 25  7  1  0  0  0  0
 25 27  1  0  0  0  0
 25 54  1  1  0  0  0
 26 27  1  0  0  0  0
 26 28  1  0  0  0  0
 26 55  1  1  0  0  0
 27  9  1  0  0  0  0
 27 56  1  6  0  0  0
 28 33  1  0  0  0  0
 28 57  1  6  0  0  0
 29 31  1  0  0  0  0
 29 58  1  0  0  0  0
 30 32  1  0  0  0  0
 30 59  1  0  0  0  0
 31 32  2  0  0  0  0
 33 60  1  0  0  0  0
 33 61  1  0  0  0  0
 34 38  1  0  0  0  0
 34 62  1  0  0  0  0
 35 37  2  0  0  0  0
 35 63  1  0  0  0  0
 36 41  1  0  0  0  0
 36 64  1  1  0  0  0
 37 40  1  0  0  0  0
 38 40  2  0  0  0  0
 39 67  1  0  0  0  0
 39 68  1  0  0  0  0
 41 42  2  0  0  0  0
 42 43  1  0  0  0  0
 42 69  1  0  0  0  0
 43 44  2  0  0  0  0
 43 71  1  0  0  0  0
 44 72  1  0  0  0  0
 45 73  1  0  0  0  0
 45 74  1  0  0  0  0
 45 75  1  0  0  0  0
 46 76  1  0  0  0  0
 46 77  1  0  0  0  0
 46 78  1  0  0  0  0
M  END
$$$$
60700
 OpenBabel02181314303D

 54 58  0  0  1  0  0  0  0  0999 V2000
    4.3090    5.5254    8.7973 O   0  0  0  0  0  0  0  0  0  0  0  0
    6.0945    2.5613    8.2553 O   0  0  0  0  0  0  0  0  0  0  0  0
    1.3598    5.2130    5.9945 O   0  0  0  0  0  0  0  0  0  0  0  0
    5.7331    4.5403    9.9993 O   0  0  0  0  0  0  0  0  0  0  0  0
    1.1394   -3.5742    0.8427 O   0  0  0  0  0  0  0  0  0  0  0  0
    2.1494    3.2541    5.3150 N   0  0  0  0  0  0  0  0  0  0  0  0
    3.3588    0.0973    4.1758 N   0  0  0  0  0  0  0  0  0  0  0  0
   -0.2297   -0.4044   -0.0723 N   0  0  0  0  0  0  0  0  0  0  0  0
    5.5956    3.8143    7.7660 C   0  0  2  0  0  0  0  0  0  0  0  0
    4.3957    3.5851    6.8919 C   0  0  0  0  0  0  0  0  0  0  0  0
    3.1148    2.2977    5.3197 C   0  0  0  0  0  0  0  0  0  0  0  0
    1.0562    2.8983    4.4581 C   0  0  0  0  0  0  0  0  0  0  0  0
    3.3605    4.5663    6.8540 C   0  0  0  0  0  0  0  0  0  0  0  0
    1.5156    1.6048    3.9524 C   0  0  0  0  0  0  0  0  0  0  0  0
    2.7459    1.2618    4.4878 C   0  0  0  0  0  0  0  0  0  0  0  0
    4.2755    2.4272    6.0910 C   0  0  0  0  0  0  0  0  0  0  0  0
    2.2498    4.3720    6.0425 C   0  0  0  0  0  0  0  0  0  0  0  0
    6.7136    4.5040    6.9165 C   0  0  0  0  0  0  0  0  0  0  0  0
    3.5358    5.7686    7.7200 C   0  0  0  0  0  0  0  0  0  0  0  0
    5.2018    4.6585    8.9046 C   0  0  0  0  0  0  0  0  0  0  0  0
    0.8856    0.7364    3.0556 C   0  0  0  0  0  0  0  0  0  0  0  0
    1.4896   -0.5092    2.7364 C   0  0  0  0  0  0  0  0  0  0  0  0
    2.7663   -0.7876    3.3240 C   0  0  0  0  0  0  0  0  0  0  0  0
    0.8889   -1.4714    1.8698 C   0  0  0  0  0  0  0  0  0  0  0  0
    8.0273    4.7835    7.6841 C   0  0  0  0  0  0  0  0  0  0  0  0
   -0.4166   -1.2118    1.1795 C   0  0  0  0  0  0  0  0  0  0  0  0
    3.4413   -1.9833    3.0302 C   0  0  0  0  0  0  0  0  0  0  0  0
    1.5888   -2.6832    1.6118 C   0  0  0  0  0  0  0  0  0  0  0  0
    2.8532   -2.9259    2.1763 C   0  0  0  0  0  0  0  0  0  0  0  0
   -1.5280    0.0465   -0.6496 C   0  0  0  0  0  0  0  0  0  0  0  0
    0.6276   -1.0652   -1.1054 C   0  0  0  0  0  0  0  0  0  0  0  0
    0.1263    2.7838    5.0220 H   0  0  0  0  0  0  0  0  0  0  0  0
    0.9292    3.6143    3.6428 H   0  0  0  0  0  0  0  0  0  0  0  0
    4.9979    1.7032    6.0708 H   0  0  0  0  0  0  0  0  0  0  0  0
    6.9594    3.8689    6.0596 H   0  0  0  0  0  0  0  0  0  0  0  0
    6.3468    5.4550    6.5168 H   0  0  0  0  0  0  0  0  0  0  0  0
    2.5716    6.1287    8.0836 H   0  0  0  0  0  0  0  0  0  0  0  0
    3.9937    6.5647    7.1278 H   0  0  0  0  0  0  0  0  0  0  0  0
   -0.0032    1.0386    2.6603 H   0  0  0  0  0  0  0  0  0  0  0  0
    8.7528    5.2512    7.0170 H   0  0  0  0  0  0  0  0  0  0  0  0
    8.4507    3.8522    8.0635 H   0  0  0  0  0  0  0  0  0  0  0  0
    7.8477    5.4603    8.5208 H   0  0  0  0  0  0  0  0  0  0  0  0
    5.3306    2.1179    8.6815 H   0  0  0  0  0  0  0  0  0  0  0  0
   -0.9395   -2.1426    0.9511 H   0  0  0  0  0  0  0  0  0  0  0  0
   -1.0940   -0.7000    1.8665 H   0  0  0  0  0  0  0  0  0  0  0  0
    4.3632   -2.1748    3.4315 H   0  0  0  0  0  0  0  0  0  0  0  0
    3.3588   -3.7891    1.9596 H   0  0  0  0  0  0  0  0  0  0  0  0
    1.6413   -1.2108   -0.7304 H   0  0  0  0  0  0  0  0  0  0  0  0
    0.7183   -0.4457   -1.9986 H   0  0  0  0  0  0  0  0  0  0  0  0
    0.2148   -2.0353   -1.3930 H   0  0  0  0  0  0  0  0  0  0  0  0
   -2.0701    0.6605    0.0716 H   0  0  0  0  0  0  0  0  0  0  0  0
   -1.3643    0.6598   -1.5383 H   0  0  0  0  0  0  0  0  0  0  0  0
   -2.1508   -0.8085   -0.9252 H   0  0  0  0  0  0  0  0  0  0  0  0
    0.3791   -3.4645    0.4157 H   0  0  0  0  0  0  0  0  0  0  0  0
  1 19  1  0  0  0  0
  1 20  1  0  0  0  0
  2 43  1  0  0  0  0
  3 17  2  0  0  0  0
  4 20  2  0  0  0  0
  5 28  1  0  0  0  0
  5 54  1  0  0  0  0
  6 11  1  0  0  0  0
  6 12  1  0  0  0  0
  6 17  1  0  0  0  0
  7 15  1  0  0  0  0
  7 23  2  0  0  0  0
  8 26  1  0  0  0  0
  8 30  1  0  0  0  0
  8 31  1  0  0  0  0
  9  2  1  1  0  0  0
  9 10  1  0  0  0  0
  9 18  1  0  0  0  0
  9 20  1  0  0  0  0
 10 13  2  0  0  0  0
 10 16  1  0  0  0  0
 11 15  1  0  0  0  0
 11 16  2  0  0  0  0
 12 14  1  0  0  0  0
 12 32  1  0  0  0  0
 12 33  1  0  0  0  0
 13 17  1  0  0  0  0
 13 19  1  0  0  0  0
 14 15  2  0  0  0  0
 14 21  1  0  0  0  0
 16 34  1  0  0  0  0
 18 25  1  0  0  0  0
 18 35  1  0  0  0  0
 18 36  1  0  0  0  0
 19 37  1  0  0  0  0
 19 38  1  0  0  0  0
 21 22  2  0  0  0  0
 21 39  1  0  0  0  0
 22 23  1  0  0  0  0
 22 24  1  0  0  0  0
 23 27  1  0  0  0  0
 24 26  1  0  0  0  0
 24 28  2  0  0  0  0
 25 40  1  0  0  0  0
 25 41  1  0  0  0  0
 25 42  1  0  0  0  0
 26 44  1  0  0  0  0
 26 45  1  0  0  0  0
 27 29  2  0  0  0  0
 27 46  1  0  0  0  0
 28 29  1  0  0  0  0
 29 47  1  0  0  0  0
 30 51  1  0  0  0  0
 30 52  1  0  0  0  0
 30 53  1  0  0  0  0
 31 48  1  0  0  0  0
 31 49  1  0  0  0  0
 31 50  1  0  0  0  0
M  END
$$$$
5546
 OpenBabel02181314303D

 30 32  0  0  0  0  0  0  0  0999 V2000
    1.5314    4.7273   -0.0454 N   0  0  0  0  0  0  0  0  0  0  0  0
    4.2105    4.8796    0.0160 N   0  0  0  0  0  0  0  0  0  0  0  0
    4.1437    7.2286   -0.0096 N   0  0  0  0  0  0  0  0  0  0  0  0
    2.0841    8.3558   -0.0292 N   0  0  0  0  0  0  0  0  0  0  0  0
    4.5086    2.6933    0.1692 N   0  0  0  0  0  0  0  0  0  0  0  0
    0.0831    7.2325   -0.0401 N   0  0  0  0  0  0  0  0  0  0  0  0
    4.0849    9.5279   -0.0026 N   0  0  0  0  0  0  0  0  0  0  0  0
    2.2050    3.5339   -0.0113 C   0  0  0  0  0  0  0  0  0  0  0  0
    2.1008    5.9630   -0.0398 C   0  0  0  0  0  0  0  0  0  0  0  0
    1.4191    2.3135   -0.0336 C   0  0  0  0  0  0  0  0  0  0  0  0
    3.5093    6.0309   -0.0191 C   0  0  0  0  0  0  0  0  0  0  0  0
    3.6293    3.6541    0.0451 C   0  0  0  0  0  0  0  0  0  0  0  0
    1.3927    7.1833   -0.0402 C   0  0  0  0  0  0  0  0  0  0  0  0
    1.9748    1.0076   -0.1449 C   0  0  0  0  0  0  0  0  0  0  0  0
   -0.0038    2.3717    0.0449 C   0  0  0  0  0  0  0  0  0  0  0  0
    3.4429    8.3892   -0.0155 C   0  0  0  0  0  0  0  0  0  0  0  0
    1.1856   -0.1561   -0.0953 C   0  0  0  0  0  0  0  0  0  0  0  0
   -0.8048    1.2130    0.0584 C   0  0  0  0  0  0  0  0  0  0  0  0
   -0.2081   -0.0548    0.0069 C   0  0  0  0  0  0  0  0  0  0  0  0
    2.9661    0.8521   -0.2791 H   0  0  0  0  0  0  0  0  0  0  0  0
   -0.4932    3.2678    0.0936 H   0  0  0  0  0  0  0  0  0  0  0  0
    1.6274   -1.0779   -0.1408 H   0  0  0  0  0  0  0  0  0  0  0  0
   -1.8232    1.2918    0.1085 H   0  0  0  0  0  0  0  0  0  0  0  0
   -0.7835   -0.8996    0.0363 H   0  0  0  0  0  0  0  0  0  0  0  0
    5.4011    2.8490   -0.0634 H   0  0  0  0  0  0  0  0  0  0  0  0
    4.2676    1.8650    0.5167 H   0  0  0  0  0  0  0  0  0  0  0  0
   -0.3533    8.0573    0.0299 H   0  0  0  0  0  0  0  0  0  0  0  0
   -0.4189    6.4466   -0.1060 H   0  0  0  0  0  0  0  0  0  0  0  0
    5.0178    9.5367    0.0701 H   0  0  0  0  0  0  0  0  0  0  0  0
    3.6161   10.3343   -0.0650 H   0  0  0  0  0  0  0  0  0  0  0  0
  1  8  2  0  0  0  0
  1  9  1  0  0  0  0
  2 11  1  0  0  0  0
  2 12  2  0  0  0  0
  3 11  2  0  0  0  0
  3 16  1  0  0  0  0
  4 13  1  0  0  0  0
  4 16  2  0  0  0  0
  5 12  1  0  0  0  0
  5 25  1  0  0  0  0
  5 26  1  0  0  0  0
  6 13  1  0  0  0  0
  6 27  1  0  0  0  0
  6 28  1  0  0  0  0
  7 16  1  0  0  0  0
  7 29  1  0  0  0  0
  7 30  1  0  0  0  0
  8 10  1  0  0  0  0
  8 12  1  0  0  0  0
  9 11  1  0  0  0  0
  9 13  2  0  0  0  0
 10 14  2  0  0  0  0
 10 15  1  0  0  0  0
 14 17  1  0  0  0  0
 14 20  1  0  0  0  0
 15 18  2  0  0  0  0
 15 21  1  0  0  0  0
 17 19  2  0  0  0  0
 17 22  1  0  0  0  0
 18 19  1  0  0  0  0
 18 23  1  0  0  0  0
 19 24  1  0  0  0  0
M  END
$$$$
1175
 OpenBabel02181314303D

 16 17  0  0  0  0  0  0  0  0999 V2000
   -1.9093   -1.1965   -0.0000 O   0  0  0  0  0  0  0  0  0  0  0  0
    0.6981    3.3527    0.0000 O   0  0  0  0  0  0  0  0  0  0  0  0
    2.0156   -3.3590   -0.0000 O   0  0  0  0  0  0  0  0  0  0  0  0
    1.7659    1.2956    0.0000 N   0  0  0  0  0  0  0  0  0  0  0  0
   -0.3848    1.3034    0.0000 N   0  0  0  0  0  0  0  0  0  0  0  0
    2.0755   -1.1493   -0.0000 N   0  0  0  0  0  0  0  0  0  0  0  0
    0.0630   -2.3030   -0.0000 N   0  0  0  0  0  0  0  0  0  0  0  0
    1.3825    0.0156   -0.0000 C   0  0  0  0  0  0  0  0  0  0  0  0
   -0.0050    0.0216   -0.0000 C   0  0  0  0  0  0  0  0  0  0  0  0
   -0.6783   -1.1771   -0.0000 C   0  0  0  0  0  0  0  0  0  0  0  0
    0.6934    2.0958    0.0000 C   0  0  0  0  0  0  0  0  0  0  0  0
    1.4030   -2.3037   -0.0000 C   0  0  0  0  0  0  0  0  0  0  0  0
    2.6555    1.6598    0.0000 H   0  0  0  0  0  0  0  0  0  0  0  0
   -1.2723    1.6727    0.0000 H   0  0  0  0  0  0  0  0  0  0  0  0
    3.0459   -1.1399   -0.0000 H   0  0  0  0  0  0  0  0  0  0  0  0
   -0.4483   -3.1177   -0.0000 H   0  0  0  0  0  0  0  0  0  0  0  0
  1 10  2  0  0  0  0
  2 11  2  0  0  0  0
  3 12  2  0  0  0  0
  4  8  1  0  0  0  0
  4 11  1  0  0  0  0
  4 13  1  0  0  0  0
  5  9  1  0  0  0  0
  5 11  1  0  0  0  0
  5 14  1  0  0  0  0
  6  8  1  0  0  0  0
  6 12  1  0  0  0  0
  6 15  1  0  0  0  0
  7 10  1  0  0  0  0
  7 12  1  0  0  0  0
  7 16  1  0  0  0  0
  8  9  2  0  0  0  0
  9 10  1  0  0  0  0
M  END
$$$$
42611257
 OpenBabel02181314303D

 51 54  0  0  0  0  0  0  0  0999 V2000
   -4.2777  -12.0490    6.6450 Cl  0  0  0  0  0  0  0  0  0  0  0  0
   -0.4383    0.1460    0.0728 S   0  0  0  0  0  0  0  0  0  0  0  0
   -0.8091   -3.9152    1.3408 F   0  0  0  0  0  0  0  0  0  0  0  0
    3.9154   -4.4289    1.0589 F   0  0  0  0  0  0  0  0  0  0  0  0
    0.8839    0.6760    0.8136 O   0  0  0  0  0  0  0  0  0  0  0  0
   -0.3731    0.5770   -1.4709 O   0  0  0  0  0  0  0  0  0  0  0  0
    0.1428   -6.2569    1.5975 O   0  0  0  0  0  0  0  0  0  0  0  0
   -0.5397   -1.5363    0.1832 N   0  0  0  0  0  0  0  0  0  0  0  0
    4.0008   -8.1802    2.2603 N   0  0  0  0  0  0  0  0  0  0  0  0
    3.0686   -9.8582    3.6943 N   0  0  0  0  0  0  0  0  0  0  0  0
    1.9095   -7.8949    2.9512 C   0  0  0  0  0  0  0  0  0  0  0  0
    2.1854   -6.8329    2.0550 C   0  0  0  0  0  0  0  0  0  0  0  0
   -1.8939    0.9398    0.8528 C   0  0  0  0  0  0  0  0  0  0  0  0
    3.0419   -8.6963    3.0186 C   0  0  0  0  0  0  0  0  0  0  0  0
   -1.9700    0.6463    2.3709 C   0  0  0  0  0  0  0  0  0  0  0  0
    1.4978   -4.5176    1.0692 C   0  0  0  0  0  0  0  0  0  0  0  0
    0.5025   -2.3702    0.2235 C   0  0  0  0  0  0  0  0  0  0  0  0
    1.2939   -5.8367    1.6006 C   0  0  0  0  0  0  0  0  0  0  0  0
    0.7666   -8.3069    3.6793 C   0  0  0  0  0  0  0  0  0  0  0  0
    3.4877   -7.1288    1.6142 C   0  0  0  0  0  0  0  0  0  0  0  0
    0.7242   -9.5816    4.3369 C   0  0  0  0  0  0  0  0  0  0  0  0
    0.3849   -3.6254    0.8773 C   0  0  0  0  0  0  0  0  0  0  0  0
    2.7623   -3.9707    0.6884 C   0  0  0  0  0  0  0  0  0  0  0  0
    1.7416   -2.0330   -0.3560 C   0  0  0  0  0  0  0  0  0  0  0  0
   -0.4801  -10.1412    4.9440 C   0  0  0  0  0  0  0  0  0  0  0  0
    1.9530  -10.3120    4.3102 C   0  0  0  0  0  0  0  0  0  0  0  0
   -3.1511    1.3720    3.0519 C   0  0  0  0  0  0  0  0  0  0  0  0
    2.8688   -2.8124   -0.1001 C   0  0  0  0  0  0  0  0  0  0  0  0
   -0.4661  -11.3624    5.6848 C   0  0  0  0  0  0  0  0  0  0  0  0
   -1.7632   -9.5351    4.8049 C   0  0  0  0  0  0  0  0  0  0  0  0
   -1.6313  -11.9589    6.1961 C   0  0  0  0  0  0  0  0  0  0  0  0
   -2.9340  -10.1098    5.3386 C   0  0  0  0  0  0  0  0  0  0  0  0
   -2.8740  -11.3329    6.0259 C   0  0  0  0  0  0  0  0  0  0  0  0
   -2.7945    0.5781    0.3533 H   0  0  0  0  0  0  0  0  0  0  0  0
   -1.8122    2.0167    0.6895 H   0  0  0  0  0  0  0  0  0  0  0  0
   -1.0428    0.9683    2.8527 H   0  0  0  0  0  0  0  0  0  0  0  0
   -2.0792   -0.4300    2.5272 H   0  0  0  0  0  0  0  0  0  0  0  0
   -1.3942   -1.9032    0.2837 H   0  0  0  0  0  0  0  0  0  0  0  0
   -0.0335   -7.6791    3.6966 H   0  0  0  0  0  0  0  0  0  0  0  0
    3.9968   -6.6898    0.8567 H   0  0  0  0  0  0  0  0  0  0  0  0
    4.8922   -8.5459    2.1464 H   0  0  0  0  0  0  0  0  0  0  0  0
    1.8466   -1.1995   -0.9383 H   0  0  0  0  0  0  0  0  0  0  0  0
    2.0565  -11.2315    4.7269 H   0  0  0  0  0  0  0  0  0  0  0  0
   -3.1684    1.1317    4.1165 H   0  0  0  0  0  0  0  0  0  0  0  0
   -4.0977    1.0584    2.6075 H   0  0  0  0  0  0  0  0  0  0  0  0
   -3.0472    2.4535    2.9414 H   0  0  0  0  0  0  0  0  0  0  0  0
    3.7745   -2.5095   -0.4718 H   0  0  0  0  0  0  0  0  0  0  0  0
    0.3944  -11.8680    5.8779 H   0  0  0  0  0  0  0  0  0  0  0  0
   -1.8874   -8.6605    4.2985 H   0  0  0  0  0  0  0  0  0  0  0  0
   -1.5657  -12.8523    6.6921 H   0  0  0  0  0  0  0  0  0  0  0  0
   -3.8326   -9.6359    5.2175 H   0  0  0  0  0  0  0  0  0  0  0  0
[truncated: 376,153 more chars]
