# Supplementary material for: Predicting substrates of the human breast cancer resistance protein using a support vector machine method
Source: BMC Bioinformatics. 2013 Apr 15;14:130. doi: 10.1186/1471-2105-14-130 (PMC3641962; doi:10.1186/1471-2105-14-130)
Supplement: Additional file 3 — The chemical structures of all wild-type BCRP non-substrates are shown in this sdf file which can be viewed using the free MarvinView software (http://www.chemaxon.com/products/marvin/marvinview/). The order of molecules in the sdf file is according to the supplementary Table S1. [file 1471-2105-14-130-S3.sdf]

4274
 OpenBabel02181314313D

 64 63  0  0  0  0  0  0  0  0999 V2000
   -4.0137   -0.8811    1.2535 P   0  0  0  0  0  0  0  0  0  0  0  0
   -8.2181   -0.2444    1.5690 P   0  0  0  0  0  0  0  0  0  0  0  0
   -2.5477   -2.3912   -2.1239 O   0  0  0  0  0  0  0  0  0  0  0  0
   -9.7231    2.7059   -0.6354 O   0  0  0  0  0  0  0  0  0  0  0  0
  -10.5522   -3.3104    2.5625 O   0  0  0  0  0  0  0  0  0  0  0  0
   -2.0734   -1.5202    4.6679 O   0  0  0  0  0  0  0  0  0  0  0  0
   -6.6373   -0.2762    0.9155 C   0  0  0  0  0  0  0  0  0  0  0  0
   -5.6159   -0.9578    1.8485 C   0  0  0  0  0  0  0  0  0  0  0  0
   -9.2312    0.5703    0.4510 C   0  0  0  0  0  0  0  0  0  0  0  0
   -2.9914   -1.6381    2.4034 C   0  0  0  0  0  0  0  0  0  0  0  0
   -8.7619   -1.8588    1.7587 C   0  0  0  0  0  0  0  0  0  0  0  0
   -3.9405   -1.7417   -0.2270 C   0  0  0  0  0  0  0  0  0  0  0  0
   -2.9972   -0.8990    3.7593 C   0  0  0  0  0  0  0  0  0  0  0  0
   -8.8059    2.0409    0.2486 C   0  0  0  0  0  0  0  0  0  0  0  0
  -10.1798   -1.9361    2.3566 C   0  0  0  0  0  0  0  0  0  0  0  0
   -2.5321   -1.7202   -0.8513 C   0  0  0  0  0  0  0  0  0  0  0  0
   -1.2463   -2.4407   -2.7396 C   0  0  0  0  0  0  0  0  0  0  0  0
  -11.8882   -3.4501    3.0826 C   0  0  0  0  0  0  0  0  0  0  0  0
   -9.3510    4.0740   -0.8928 C   0  0  0  0  0  0  0  0  0  0  0  0
   -2.0675   -0.8943    5.9658 C   0  0  0  0  0  0  0  0  0  0  0  0
   -1.3318   -3.2207   -4.0593 C   0  0  0  0  0  0  0  0  0  0  0  0
  -12.2333   -4.9401    3.2180 C   0  0  0  0  0  0  0  0  0  0  0  0
   -1.1145   -1.6636    6.8904 C   0  0  0  0  0  0  0  0  0  0  0  0
  -10.3370    4.6819   -1.8994 C   0  0  0  0  0  0  0  0  0  0  0  0
   -6.6852   -0.7786   -0.0511 H   0  0  0  0  0  0  0  0  0  0  0  0
   -6.3016    0.7504    0.7632 H   0  0  0  0  0  0  0  0  0  0  0  0
   -5.6575   -0.4391    2.8071 H   0  0  0  0  0  0  0  0  0  0  0  0
   -5.8638   -2.0080    2.0047 H   0  0  0  0  0  0  0  0  0  0  0  0
  -10.2548    0.5685    0.8268 H   0  0  0  0  0  0  0  0  0  0  0  0
   -9.2125    0.0425   -0.5058 H   0  0  0  0  0  0  0  0  0  0  0  0
   -3.3091   -2.6744    2.5434 H   0  0  0  0  0  0  0  0  0  0  0  0
   -1.9675   -1.6381    2.0286 H   0  0  0  0  0  0  0  0  0  0  0  0
   -8.7316   -2.3719    0.7941 H   0  0  0  0  0  0  0  0  0  0  0  0
   -8.0900   -2.3796    2.4435 H   0  0  0  0  0  0  0  0  0  0  0  0
   -4.2662   -2.7729   -0.0683 H   0  0  0  0  0  0  0  0  0  0  0  0
   -4.6217   -1.2747   -0.9409 H   0  0  0  0  0  0  0  0  0  0  0  0
   -2.7194    0.1485    3.6011 H   0  0  0  0  0  0  0  0  0  0  0  0
   -3.9954   -0.9477    4.1980 H   0  0  0  0  0  0  0  0  0  0  0  0
   -7.8111    2.0755   -0.1991 H   0  0  0  0  0  0  0  0  0  0  0  0
   -8.7867    2.5484    1.2189 H   0  0  0  0  0  0  0  0  0  0  0  0
  -10.1978   -1.3987    3.3106 H   0  0  0  0  0  0  0  0  0  0  0  0
  -10.8876   -1.4755    1.6645 H   0  0  0  0  0  0  0  0  0  0  0  0
   -2.2124   -0.6811   -0.9824 H   0  0  0  0  0  0  0  0  0  0  0  0
   -1.8360   -2.2354   -0.1861 H   0  0  0  0  0  0  0  0  0  0  0  0
   -0.8857   -1.4288   -2.9479 H   0  0  0  0  0  0  0  0  0  0  0  0
   -0.5295   -2.9464   -2.0850 H   0  0  0  0  0  0  0  0  0  0  0  0
  -11.9645   -2.9772    4.0663 H   0  0  0  0  0  0  0  0  0  0  0  0
  -12.6148   -2.9870    2.4075 H   0  0  0  0  0  0  0  0  0  0  0  0
   -8.3432    4.1316   -1.3171 H   0  0  0  0  0  0  0  0  0  0  0  0
   -9.3805    4.6563    0.0330 H   0  0  0  0  0  0  0  0  0  0  0  0
   -1.7286    0.1429    5.8858 H   0  0  0  0  0  0  0  0  0  0  0  0
   -3.0679   -0.9081    6.4108 H   0  0  0  0  0  0  0  0  0  0  0  0
   -1.6709   -4.2405   -3.8688 H   0  0  0  0  0  0  0  0  0  0  0  0
   -2.0307   -2.7315   -4.7395 H   0  0  0  0  0  0  0  0  0  0  0  0
   -0.3459   -3.2567   -4.5276 H   0  0  0  0  0  0  0  0  0  0  0  0
  -12.1821   -5.4253    2.2417 H   0  0  0  0  0  0  0  0  0  0  0  0
  -11.5324   -5.4271    3.8978 H   0  0  0  0  0  0  0  0  0  0  0  0
  -13.2453   -5.0467    3.6141 H   0  0  0  0  0  0  0  0  0  0  0  0
   -1.0890   -1.1854    7.8715 H   0  0  0  0  0  0  0  0  0  0  0  0
   -0.1079   -1.6672    6.4693 H   0  0  0  0  0  0  0  0  0  0  0  0
   -1.4587   -2.6930    7.0059 H   0  0  0  0  0  0  0  0  0  0  0  0
  -10.2951    4.1304   -2.8404 H   0  0  0  0  0  0  0  0  0  0  0  0
  -11.3520    4.6361   -1.5018 H   0  0  0  0  0  0  0  0  0  0  0  0
  -10.0740    5.7248   -2.0870 H   0  0  0  0  0  0  0  0  0  0  0  0
  1  8  1  0  0  0  0
  1 10  1  0  0  0  0
  1 12  1  0  0  0  0
  2  7  1  0  0  0  0
  2  9  1  0  0  0  0
  2 11  1  0  0  0  0
  3 16  1  0  0  0  0
  3 17  1  0  0  0  0
  4 14  1  0  0  0  0
  4 19  1  0  0  0  0
  5 15  1  0  0  0  0
  5 18  1  0  0  0  0
  6 13  1  0  0  0  0
  6 20  1  0  0  0  0
  7  8  1  0  0  0  0
  7 25  1  0  0  0  0
  7 26  1  0  0  0  0
  8 27  1  0  0  0  0
  8 28  1  0  0  0  0
  9 14  1  0  0  0  0
  9 29  1  0  0  0  0
  9 30  1  0  0  0  0
 10 13  1  0  0  0  0
 10 31  1  0  0  0  0
 10 32  1  0  0  0  0
 11 15  1  0  0  0  0
 11 33  1  0  0  0  0
 11 34  1  0  0  0  0
 12 16  1  0  0  0  0
 12 35  1  0  0  0  0
 12 36  1  0  0  0  0
 13 37  1  0  0  0  0
 13 38  1  0  0  0  0
 14 39  1  0  0  0  0
 14 40  1  0  0  0  0
 15 41  1  0  0  0  0
 15 42  1  0  0  0  0
 16 43  1  0  0  0  0
 16 44  1  0  0  0  0
 17 21  1  0  0  0  0
 17 45  1  0  0  0  0
 17 46  1  0  0  0  0
 18 22  1  0  0  0  0
 18 47  1  0  0  0  0
 18 48  1  0  0  0  0
 19 24  1  0  0  0  0
 19 49  1  0  0  0  0
 19 50  1  0  0  0  0
 20 23  1  0  0  0  0
 20 51  1  0  0  0  0
 20 52  1  0  0  0  0
 21 53  1  0  0  0  0
 21 54  1  0  0  0  0
 21 55  1  0  0  0  0
 22 56  1  0  0  0  0
 22 57  1  0  0  0  0
 22 58  1  0  0  0  0
 23 59  1  0  0  0  0
 23 60  1  0  0  0  0
 23 61  1  0  0  0  0
 24 62  1  0  0  0  0
 24 63  1  0  0  0  0
 24 64  1  0  0  0  0
M  END
$$$$
451415
 OpenBabel02181314313D

111117  0  0  1  0  0  0  0  0999 V2000
    0.9409   -7.3821    1.3919 O   0  0  0  0  0  0  0  0  0  0  0  0
    1.3473   -9.7068    1.7986 O   0  0  0  0  0  0  0  0  0  0  0  0
    2.6664  -10.7071    4.0283 O   0  0  0  0  0  0  0  0  0  0  0  0
   -3.0325   -9.7189    0.2673 O   0  0  0  0  0  0  0  0  0  0  0  0
    4.2794  -12.2452    4.5439 O   0  0  0  0  0  0  0  0  0  0  0  0
    4.1598  -13.9025    6.8640 O   0  0  0  0  0  0  0  0  0  0  0  0
   -5.0116   -6.1580   -0.3536 O   0  0  0  0  0  0  0  0  0  0  0  0
    1.2609   -4.9451    0.1492 O   0  0  0  0  0  0  0  0  0  0  0  0
    1.7089  -13.0388    7.7728 O   0  0  0  0  0  0  0  0  0  0  0  0
   -5.2117   -8.1379    0.2765 O   0  0  0  0  0  0  0  0  0  0  0  0
    4.1257  -16.2683    7.1297 O   0  0  0  0  0  0  0  0  0  0  0  0
    1.1959   -2.3375   -0.5194 O   0  0  0  0  0  0  0  0  0  0  0  0
   -3.9721   -2.3367    0.0036 O   0  0  0  0  0  0  0  0  0  0  0  0
    1.2860    0.3217   -0.0168 O   0  0  0  0  0  0  0  0  0  0  0  0
    3.5838  -15.7317   10.5949 O   0  0  0  0  0  0  0  0  0  0  0  0
    3.4583   -7.9056    5.1321 N   0  0  0  0  0  0  0  0  0  0  0  0
   -2.3709   -8.5217   -0.1845 C   0  0  2  0  0  0  0  0  0  0  0  0
   -0.0232   -7.3920    0.2920 C   0  0  1  0  0  0  0  0  0  0  0  0
   -0.9499   -8.6345    0.4118 C   0  0  0  0  0  0  0  0  0  0  0  0
   -3.0488   -7.2557    0.4769 C   0  0  1  0  0  0  0  0  0  0  0  0
    2.4646   -8.1728    4.0236 C   0  0  2  0  0  0  0  0  0  0  0  0
    1.7821   -9.5826    4.1935 C   0  0  1  0  0  0  0  0  0  0  0  0
    3.0116   -8.0756    2.5557 C   0  0  0  0  0  0  0  0  0  0  0  0
    1.9377   -8.4301    1.4835 C   0  0  2  0  0  0  0  0  0  0  0  0
   -0.7514   -6.0678    0.2758 C   0  0  0  0  0  0  0  0  0  0  0  0
   -2.1747   -6.0089    0.3904 C   0  0  0  0  0  0  0  0  0  0  0  0
    0.7117   -9.7684    3.0973 C   0  0  2  0  0  0  0  0  0  0  0  0
   -2.3052   -8.5846   -1.7530 C   0  0  0  0  0  0  0  0  0  0  0  0
    3.5874  -11.0825    5.0657 C   0  0  2  0  0  0  0  0  0  0  0  0
   -0.0012   -4.8497    0.1474 C   0  0  0  0  0  0  0  0  0  0  0  0
   -2.7477   -4.7242    0.5059 C   0  0  0  0  0  0  0  0  0  0  0  0
    2.9601  -11.3647    6.4707 C   0  0  0  0  0  0  0  0  0  0  0  0
   -4.4712   -7.1799    0.0859 C   0  0  0  0  0  0  0  0  0  0  0  0
    3.0561  -13.8361    5.9262 C   0  0  1  0  0  0  0  0  0  0  0  0
    2.1552  -12.6926    6.4650 C   0  0  1  0  0  0  0  0  0  0  0  0
   -0.1013  -11.0856    3.1689 C   0  0  0  0  0  0  0  0  0  0  0  0
    3.4789  -13.4526    4.4769 C   0  0  2  0  0  0  0  0  0  0  0  0
   -0.6387   -3.5733    0.0590 C   0  0  0  0  0  0  0  0  0  0  0  0
   -3.6031   -8.9990   -2.4917 C   0  0  0  0  0  0  0  0  0  0  0  0
   -2.0482   -3.5321    0.2210 C   0  0  0  0  0  0  0  0  0  0  0  0
    2.8652   -7.6707    6.4908 C   0  0  0  0  0  0  0  0  0  0  0  0
    4.5395   -6.9072    4.8717 C   0  0  0  0  0  0  0  0  0  0  0  0
    4.2203  -14.5658    3.6986 C   0  0  0  0  0  0  0  0  0  0  0  0
    0.0302   -2.3380   -0.1563 C   0  0  0  0  0  0  0  0  0  0  0  0
   -2.7485   -2.3234    0.0935 C   0  0  0  0  0  0  0  0  0  0  0  0
    4.9535  -15.0944    6.9725 C   0  0  2  0  0  0  0  0  0  0  0  0
   -0.6371   -1.0933   -0.0492 C   0  0  0  0  0  0  0  0  0  0  0  0
   -2.0637   -1.1049    0.0282 C   0  0  0  0  0  0  0  0  0  0  0  0
    5.9385  -14.9287    8.1767 C   0  0  0  0  0  0  0  0  0  0  0  0
    5.5699  -15.8342    9.3854 C   0  0  0  0  0  0  0  0  0  0  0  0
   -5.5450   -5.9254   -1.5510 C   0  0  0  0  0  0  0  0  0  0  0  0
    3.3356  -16.2914    8.3460 C   0  0  2  0  0  0  0  0  0  0  0  0
    0.0296    0.1743   -0.0274 C   0  0  0  0  0  0  0  0  0  0  0  0
   -2.7809    0.1191    0.0406 C   0  0  0  0  0  0  0  0  0  0  0  0
    4.1308  -15.9556    9.5232 C   0  0  0  0  0  0  0  0  0  0  0  0
   -0.7130    1.3730    0.0001 C   0  0  0  0  0  0  0  0  0  0  0  0
   -2.1112    1.3475    0.0187 C   0  0  0  0  0  0  0  0  0  0  0  0
    2.7047  -17.6965    8.4366 C   0  0  0  0  0  0  0  0  0  0  0  0
    0.5130   -7.4671   -0.6602 H   0  0  0  0  0  0  0  0  0  0  0  0
   -0.4403   -9.5180    0.0155 H   0  0  0  0  0  0  0  0  0  0  0  0
   -1.1222   -8.8000    1.4639 H   0  0  0  0  0  0  0  0  0  0  0  0
   -3.0919   -7.4467    1.5555 H   0  0  0  0  0  0  0  0  0  0  0  0
    1.6899   -7.4019    4.1079 H   0  0  0  0  0  0  0  0  0  0  0  0
    1.2306   -9.6404    5.1285 H   0  0  0  0  0  0  0  0  0  0  0  0
    3.3702   -7.0645    2.3499 H   0  0  0  0  0  0  0  0  0  0  0  0
    3.8572   -8.7613    2.4450 H   0  0  0  0  0  0  0  0  0  0  0  0
    2.4473   -8.5216    0.5196 H   0  0  0  0  0  0  0  0  0  0  0  0
   -0.0045   -8.9577    3.2499 H   0  0  0  0  0  0  0  0  0  0  0  0
   -1.5637   -9.3367   -2.0407 H   0  0  0  0  0  0  0  0  0  0  0  0
   -1.9589   -7.6275   -2.1482 H   0  0  0  0  0  0  0  0  0  0  0  0
    4.3451  -10.3055    5.1637 H   0  0  0  0  0  0  0  0  0  0  0  0
   -3.7147   -4.6378    0.8093 H   0  0  0  0  0  0  0  0  0  0  0  0
    2.3180  -10.5566    6.8078 H   0  0  0  0  0  0  0  0  0  0  0  0
    3.7709  -11.4264    7.2006 H   0  0  0  0  0  0  0  0  0  0  0  0
    2.4626  -14.7546    5.9136 H   0  0  0  0  0  0  0  0  0  0  0  0
    1.2658  -12.5849    5.8357 H   0  0  0  0  0  0  0  0  0  0  0  0
   -2.8363   -9.8022    1.2268 H   0  0  0  0  0  0  0  0  0  0  0  0
   -0.6270  -11.1572    4.1222 H   0  0  0  0  0  0  0  0  0  0  0  0
    0.5470  -11.9538    3.0508 H   0  0  0  0  0  0  0  0  0  0  0  0
   -0.8430  -11.1067    2.3676 H   0  0  0  0  0  0  0  0  0  0  0  0
    2.5680  -13.2676    3.8950 H   0  0  0  0  0  0  0  0  0  0  0  0
   -3.3737   -9.2546   -3.5274 H   0  0  0  0  0  0  0  0  0  0  0  0
   -4.0703   -9.8676   -2.0251 H   0  0  0  0  0  0  0  0  0  0  0  0
   -4.3176   -8.1854   -2.5056 H   0  0  0  0  0  0  0  0  0  0  0  0
    1.9351   -8.2077    6.6571 H   0  0  0  0  0  0  0  0  0  0  0  0
    3.5727   -8.0129    7.2488 H   0  0  0  0  0  0  0  0  0  0  0  0
    2.6514   -6.6134    6.6617 H   0  0  0  0  0  0  0  0  0  0  0  0
    5.1256   -7.1759    3.9939 H   0  0  0  0  0  0  0  0  0  0  0  0
    5.2387   -6.8704    5.7107 H   0  0  0  0  0  0  0  0  0  0  0  0
    4.1164   -5.9100    4.7260 H   0  0  0  0  0  0  0  0  0  0  0  0
    3.8147  -15.5490    3.9489 H   0  0  0  0  0  0  0  0  0  0  0  0
    5.2873  -14.5499    3.9140 H   0  0  0  0  0  0  0  0  0  0  0  0
    4.0965  -14.4136    2.6244 H   0  0  0  0  0  0  0  0  0  0  0  0
    5.5476  -15.2150    6.0696 H   0  0  0  0  0  0  0  0  0  0  0  0
    1.5411   -5.7307    0.3885 H   0  0  0  0  0  0  0  0  0  0  0  0
    0.8387  -12.6066    7.9130 H   0  0  0  0  0  0  0  0  0  0  0  0
    5.9538  -13.8853    8.5081 H   0  0  0  0  0  0  0  0  0  0  0  0
    6.9561  -15.1732    7.8588 H   0  0  0  0  0  0  0  0  0  0  0  0
    6.0288  -15.4417   10.2974 H   0  0  0  0  0  0  0  0  0  0  0  0
    5.9734  -16.8356    9.2134 H   0  0  0  0  0  0  0  0  0  0  0  0
   -6.0676   -4.9705   -1.5099 H   0  0  0  0  0  0  0  0  0  0  0  0
   -4.7496   -5.8470   -2.2949 H   0  0  0  0  0  0  0  0  0  0  0  0
   -6.2551   -6.7029   -1.8417 H   0  0  0  0  0  0  0  0  0  0  0  0
    2.5225  -15.5656    8.2599 H   0  0  0  0  0  0  0  0  0  0  0  0
   -3.8038    0.1357    0.0694 H   0  0  0  0  0  0  0  0  0  0  0  0
   -0.2391    2.2810    0.0050 H   0  0  0  0  0  0  0  0  0  0  0  0
   -2.6428    2.2212    0.0238 H   0  0  0  0  0  0  0  0  0  0  0  0
    2.0788  -17.7835    9.3264 H   0  0  0  0  0  0  0  0  0  0  0  0
    3.4845  -18.4602    8.4701 H   0  0  0  0  0  0  0  0  0  0  0  0
    2.0812  -17.8744    7.5574 H   0  0  0  0  0  0  0  0  0  0  0  0
    1.6006    1.1416    0.0657 H   0  0  0  0  0  0  0  0  0  0  0  0
  2 24  1  0  0  0  0
  2 27  1  0  0  0  0
  4 77  1  0  0  0  0
  5 29  1  0  0  0  0
  5 37  1  0  0  0  0
  7 33  1  0  0  0  0
  7 51  1  0  0  0  0
  8 30  1  0  0  0  0
  8 95  1  0  0  0  0
  9 96  1  0  0  0  0
 10 33  2  0  0  0  0
 11 46  1  0  0  0  0
 11 52  1  0  0  0  0
 12 44  2  0  0  0  0
 13 45  2  0  0  0  0
 14 53  1  0  0  0  0
 14111  1  0  0  0  0
 15 55  2  0  0  0  0
 16 41  1  0  0  0  0
 16 42  1  0  0  0  0
 17  4  1  1  0  0  0
 17 19  1  0  0  0  0
 17 20  1  0  0  0  0
 17 28  1  0  0  0  0
 18  1  1  0  0  0  0
 18 19  1  0  0  0  0
 18 25  1  0  0  0  0
 18 59  1  6  0  0  0
 19 60  1  0  0  0  0
 19 61  1  0  0  0  0
 20 26  1  0  0  0  0
 20 33  1  0  0  0  0
 20 62  1  1  0  0  0
 21 16  1  0  0  0  0
 21 22  1  0  0  0  0
 21 23  1  0  0  0  0
 21 63  1  1  0  0  0
 22  3  1  0  0  0  0
 22 27  1  0  0  0  0
 22 64  1  1  0  0  0
 23 24  1  0  0  0  0
 23 65  1  0  0  0  0
 23 66  1  0  0  0  0
 24  1  1  0  0  0  0
 24 67  1  6  0  0  0
 25 26  1  0  0  0  0
 25 30  2  0  0  0  0
 26 31  2  0  0  0  0
 27 36  1  0  0  0  0
 27 68  1  1  0  0  0
 28 39  1  0  0  0  0
 28 69  1  0  0  0  0
 28 70  1  0  0  0  0
 29  3  1  0  0  0  0
 29 32  1  0  0  0  0
 29 71  1  1  0  0  0
 30 38  1  0  0  0  0
 31 40  1  0  0  0  0
 31 72  1  0  0  0  0
 32 35  1  0  0  0  0
 32 73  1  0  0  0  0
 32 74  1  0  0  0  0
 34  6  1  0  0  0  0
 34 35  1  0  0  0  0
 34 37  1  0  0  0  0
 34 75  1  6  0  0  0
 35  9  1  0  0  0  0
 35 76  1  6  0  0  0
 36 78  1  0  0  0  0
 36 79  1  0  0  0  0
 36 80  1  0  0  0  0
 37 43  1  0  0  0  0
 37 81  1  6  0  0  0
 38 40  2  0  0  0  0
 38 44  1  0  0  0  0
 39 82  1  0  0  0  0
 39 83  1  0  0  0  0
 39 84  1  0  0  0  0
 40 45  1  0  0  0  0
 41 85  1  0  0  0  0
 41 86  1  0  0  0  0
 41 87  1  0  0  0  0
 42 88  1  0  0  0  0
 42 89  1  0  0  0  0
 42 90  1  0  0  0  0
 43 91  1  0  0  0  0
 43 92  1  0  0  0  0
 43 93  1  0  0  0  0
 44 47  1  0  0  0  0
 45 48  1  0  0  0  0
 46  6  1  0  0  0  0
 46 49  1  0  0  0  0
 46 94  1  6  0  0  0
 47 48  2  0  0  0  0
 47 53  1  0  0  0  0
 48 54  1  0  0  0  0
 49 50  1  0  0  0  0
 49 97  1  0  0  0  0
 49 98  1  0  0  0  0
 50 55  1  0  0  0  0
 50 99  1  0  0  0  0
 50100  1  0  0  0  0
 51101  1  0  0  0  0
 51102  1  0  0  0  0
 51103  1  0  0  0  0
 52 55  1  0  0  0  0
 52 58  1  0  0  0  0
 52104  1  6  0  0  0
 53 56  2  0  0  0  0
 54 57  2  0  0  0  0
 54105  1  0  0  0  0
 56 57  1  0  0  0  0
 56106  1  0  0  0  0
 57107  1  0  0  0  0
 58108  1  0  0  0  0
 58109  1  0  0  0  0
 58110  1  0  0  0  0
M  END
$$$$
5839
 OpenBabel02181314313D

 54 57  0  0  1  0  0  0  0  0999 V2000
   -2.4908    0.3295    4.2925 O   0  0  0  0  0  0  0  0  0  0  0  0
   -2.2048    0.9597    1.3744 O   0  0  0  0  0  0  0  0  0  0  0  0
   -0.0676    0.6039   -1.0683 O   0  0  0  0  0  0  0  0  0  0  0  0
    0.5856   -0.2986   10.1864 O   0  0  0  0  0  0  0  0  0  0  0  0
    0.2186   -2.0817   -1.5092 O   0  0  0  0  0  0  0  0  0  0  0  0
    0.9742    1.3877    3.2117 C   0  0  1  0  0  0  0  0  0  0  0  0
    0.3604    1.9420    4.5415 C   0  0  1  0  0  0  0  0  0  0  0  0
   -0.0583    0.6320    2.3084 C   0  0  2  0  0  0  0  0  0  0  0  0
   -0.2859    0.7685    5.3742 C   0  0  1  0  0  0  0  0  0  0  0  0
   -0.8838    1.2949    6.7587 C   0  0  2  0  0  0  0  0  0  0  0  0
   -1.1855   -0.1955    4.5065 C   0  0  2  0  0  0  0  0  0  0  0  0
   -0.5354   -0.6051    3.1450 C   0  0  0  0  0  0  0  0  0  0  0  0
    0.8523    0.3210    1.0658 C   0  0  2  0  0  0  0  0  0  0  0  0
    1.6811    2.3694    2.2509 C   0  0  0  0  0  0  0  0  0  0  0  0
    1.4382    2.6913    5.3941 C   0  0  0  0  0  0  0  0  0  0  0  0
    1.7164    1.6164    0.8970 C   0  0  0  0  0  0  0  0  0  0  0  0
    0.2927    1.8606    7.4991 C   0  0  0  0  0  0  0  0  0  0  0  0
    1.0549    2.9580    6.8769 C   0  0  0  0  0  0  0  0  0  0  0  0
   -1.5734    0.1005    7.5509 C   0  0  0  0  0  0  0  0  0  0  0  0
   -1.2154    1.4523    1.8977 C   0  0  0  0  0  0  0  0  0  0  0  0
   -1.9722    2.4266    6.6046 C   0  0  0  0  0  0  0  0  0  0  0  0
    0.1712   -0.1654   -0.1440 C   0  0  0  0  0  0  0  0  0  0  0  0
   -1.3947    0.1954    9.0842 C   0  0  0  0  0  0  0  0  0  0  0  0
    0.6950    1.3660    8.6962 C   0  0  0  0  0  0  0  0  0  0  0  0
    0.0127    0.4017    9.3607 C   0  0  0  0  0  0  0  0  0  0  0  0
   -0.2787   -1.5407   -0.2902 C   0  0  0  0  0  0  0  0  0  0  0  0
    1.7571    0.6789    3.5219 H   0  0  0  0  0  0  0  0  0  0  0  0
   -0.4157    2.6606    4.2737 H   0  0  0  0  0  0  0  0  0  0  0  0
    0.5553    0.1149    5.6465 H   0  0  0  0  0  0  0  0  0  0  0  0
   -1.3330   -1.1323    5.0482 H   0  0  0  0  0  0  0  0  0  0  0  0
    0.3186   -1.2580    3.3554 H   0  0  0  0  0  0  0  0  0  0  0  0
   -1.2451   -1.2068    2.5715 H   0  0  0  0  0  0  0  0  0  0  0  0
    1.5610   -0.4680    1.3490 H   0  0  0  0  0  0  0  0  0  0  0  0
    2.6893    2.6125    2.5978 H   0  0  0  0  0  0  0  0  0  0  0  0
    1.1105    3.2983    2.1615 H   0  0  0  0  0  0  0  0  0  0  0  0
    2.3658    2.1122    5.3922 H   0  0  0  0  0  0  0  0  0  0  0  0
    1.6570    3.6537    4.9211 H   0  0  0  0  0  0  0  0  0  0  0  0
    1.3271    2.2790    0.1198 H   0  0  0  0  0  0  0  0  0  0  0  0
    2.7450    1.3540    0.6311 H   0  0  0  0  0  0  0  0  0  0  0  0
    1.9840    3.1743    7.4154 H   0  0  0  0  0  0  0  0  0  0  0  0
    0.4631    3.8731    6.9402 H   0  0  0  0  0  0  0  0  0  0  0  0
   -1.1378   -0.8592    7.2664 H   0  0  0  0  0  0  0  0  0  0  0  0
   -2.6435    0.0353    7.3277 H   0  0  0  0  0  0  0  0  0  0  0  0
   -1.2068    2.4376    1.9996 H   0  0  0  0  0  0  0  0  0  0  0  0
   -1.6004    3.3166    6.0993 H   0  0  0  0  0  0  0  0  0  0  0  0
   -2.8329    2.0809    6.0346 H   0  0  0  0  0  0  0  0  0  0  0  0
   -2.3334    2.7474    7.5842 H   0  0  0  0  0  0  0  0  0  0  0  0
   -1.7696   -0.7158    9.5609 H   0  0  0  0  0  0  0  0  0  0  0  0
   -1.9647    1.0413    9.4778 H   0  0  0  0  0  0  0  0  0  0  0  0
    1.5266    1.7109    9.1200 H   0  0  0  0  0  0  0  0  0  0  0  0
   -2.9883   -0.4044    3.8724 H   0  0  0  0  0  0  0  0  0  0  0  0
    0.0719   -2.1704    0.5295 H   0  0  0  0  0  0  0  0  0  0  0  0
   -1.3697   -1.5724   -0.3083 H   0  0  0  0  0  0  0  0  0  0  0  0
    0.1001   -3.0548   -1.4775 H   0  0  0  0  0  0  0  0  0  0  0  0
  1 51  1  0  0  0  0
  2 20  2  0  0  0  0
  3 22  2  0  0  0  0
  4 25  2  0  0  0  0
  5 26  1  0  0  0  0
  5 54  1  0  0  0  0
  6  7  1  0  0  0  0
  6  8  1  0  0  0  0
  6 14  1  0  0  0  0
  6 27  1  1  0  0  0
  7  9  1  0  0  0  0
  7 15  1  0  0  0  0
  7 28  1  6  0  0  0
  8 12  1  0  0  0  0
  8 13  1  0  0  0  0
  8 20  1  6  0  0  0
  9 10  1  0  0  0  0
  9 11  1  0  0  0  0
  9 29  1  1  0  0  0
 10 17  1  0  0  0  0
 10 19  1  0  0  0  0
 10 21  1  6  0  0  0
 11  1  1  0  0  0  0
 11 12  1  0  0  0  0
 11 30  1  1  0  0  0
 12 31  1  0  0  0  0
 12 32  1  0  0  0  0
 13 16  1  0  0  0  0
 13 22  1  0  0  0  0
 13 33  1  1  0  0  0
 14 16  1  0  0  0  0
 14 34  1  0  0  0  0
 14 35  1  0  0  0  0
 15 18  1  0  0  0  0
 15 36  1  0  0  0  0
 15 37  1  0  0  0  0
 16 38  1  0  0  0  0
 16 39  1  0  0  0  0
 17 18  1  0  0  0  0
 17 24  2  0  0  0  0
 18 40  1  0  0  0  0
 18 41  1  0  0  0  0
 19 23  1  0  0  0  0
 19 42  1  0  0  0  0
 19 43  1  0  0  0  0
 20 44  1  0  0  0  0
 21 45  1  0  0  0  0
 21 46  1  0  0  0  0
 21 47  1  0  0  0  0
 22 26  1  0  0  0  0
 23 25  1  0  0  0  0
 23 48  1  0  0  0  0
 23 49  1  0  0  0  0
 24 25  1  0  0  0  0
 24 50  1  0  0  0  0
 26 52  1  0  0  0  0
 26 53  1  0  0  0  0
M  END
$$$$
6449989
 OpenBabel02181314313D

 14 13  0  0  0  0  0  0  0  0999 V2000
    0.8846   -3.4733    0.3502 O   0  0  0  0  0  0  0  0  0  0  0  0
    2.1519   -1.9514   -0.3385 O   0  0  0  0  0  0  0  0  0  0  0  0
   -1.2316   -1.8319   -0.0091 N   0  0  0  0  0  0  0  0  0  0  0  0
   -0.0198   -1.3790    0.0017 C   0  0  0  0  0  0  0  0  0  0  0  0
    0.1738   -0.0400   -0.0014 C   0  0  0  0  0  0  0  0  0  0  0  0
   -0.8945    0.9439   -0.0033 C   0  0  0  0  0  0  0  0  0  0  0  0
    1.0163   -2.2815    0.0081 C   0  0  0  0  0  0  0  0  0  0  0  0
    1.1028    0.3194    0.0062 H   0  0  0  0  0  0  0  0  0  0  0  0
   -0.4906    1.9582   -0.0025 H   0  0  0  0  0  0  0  0  0  0  0  0
   -1.5152    0.8205    0.8867 H   0  0  0  0  0  0  0  0  0  0  0  0
   -1.5148    0.8209   -0.8935 H   0  0  0  0  0  0  0  0  0  0  0  0
   -1.3849   -2.7542    0.0024 H   0  0  0  0  0  0  0  0  0  0  0  0
   -1.9681   -1.2555   -0.0444 H   0  0  0  0  0  0  0  0  0  0  0  0
    1.6343   -3.9089    0.3036 H   0  0  0  0  0  0  0  0  0  0  0  0
  1  7  1  0  0  0  0
  1 14  1  0  0  0  0
  2  7  2  0  0  0  0
  3  4  1  0  0  0  0
  3 12  1  0  0  0  0
  3 13  1  0  0  0  0
  4  5  2  0  0  0  0
  4  7  1  0  0  0  0
  5  6  1  0  0  0  0
  5  8  1  0  0  0  0
  6  9  1  0  0  0  0
  6 10  1  0  0  0  0
  6 11  1  0  0  0  0
M  END
$$$$
2405
 OpenBabel02181314313D

 54 54  0  0  1  0  0  0  0  0999 V2000
    1.9986    0.6932    0.1058 O   0  0  0  0  0  0  0  0  0  0  0  0
   -0.2122   -0.2295    1.8250 O   0  0  0  0  0  0  0  0  0  0  0  0
    6.6997    0.3566   -3.8660 O   0  0  0  0  0  0  0  0  0  0  0  0
    6.9573    1.2410   -6.6845 O   0  0  0  0  0  0  0  0  0  0  0  0
   -2.7524   -0.3924    0.6034 N   0  0  0  0  0  0  0  0  0  0  0  0
   -1.5036   -0.5143   -0.1687 C   0  0  0  0  0  0  0  0  0  0  0  0
   -0.3429    0.2550    0.4948 C   0  0  2  0  0  0  0  0  0  0  0  0
   -3.9111   -1.1256    0.0191 C   0  0  0  0  0  0  0  0  0  0  0  0
    0.9320    0.0205   -0.3461 C   0  0  0  0  0  0  0  0  0  0  0  0
   -4.3140   -0.6211   -1.3970 C   0  0  0  0  0  0  0  0  0  0  0  0
   -5.0978   -0.9933    1.0023 C   0  0  0  0  0  0  0  0  0  0  0  0
    3.1613    0.6186   -0.4106 C   0  0  0  0  0  0  0  0  0  0  0  0
    5.6604    0.5372   -1.7443 C   0  0  0  0  0  0  0  0  0  0  0  0
    6.9555    0.4838   -2.4540 C   0  0  0  0  0  0  0  0  0  0  0  0
    6.6222    1.1933   -8.0940 C   0  0  0  0  0  0  0  0  0  0  0  0
    3.7896    1.8134   -0.8102 C   0  0  0  0  0  0  0  0  0  0  0  0
    3.8089   -0.6161   -0.6469 C   0  0  0  0  0  0  0  0  0  0  0  0
    7.9038    0.2494   -4.6469 C   0  0  0  0  0  0  0  0  0  0  0  0
    7.5770    0.0569   -6.1383 C   0  0  0  0  0  0  0  0  0  0  0  0
    5.0245    1.7723   -1.4846 C   0  0  0  0  0  0  0  0  0  0  0  0
    5.0382   -0.6574   -1.3222 C   0  0  0  0  0  0  0  0  0  0  0  0
    5.7462    2.4311   -8.4096 C   0  0  0  0  0  0  0  0  0  0  0  0
    7.8780    1.1734   -9.0086 C   0  0  0  0  0  0  0  0  0  0  0  0
   -1.2422   -1.5745   -0.2532 H   0  0  0  0  0  0  0  0  0  0  0  0
   -1.6388   -0.1016   -1.1695 H   0  0  0  0  0  0  0  0  0  0  0  0
   -0.5699    1.3241    0.5341 H   0  0  0  0  0  0  0  0  0  0  0  0
   -3.6605   -2.1895   -0.0528 H   0  0  0  0  0  0  0  0  0  0  0  0
   -2.5717   -0.8099    1.5200 H   0  0  0  0  0  0  0  0  0  0  0  0
    1.1246   -1.0558   -0.3701 H   0  0  0  0  0  0  0  0  0  0  0  0
    0.7370    0.3571   -1.3715 H   0  0  0  0  0  0  0  0  0  0  0  0
   -5.2438   -1.0883   -1.7246 H   0  0  0  0  0  0  0  0  0  0  0  0
   -4.4439    0.4630   -1.3916 H   0  0  0  0  0  0  0  0  0  0  0  0
   -3.5506   -0.8789   -2.1328 H   0  0  0  0  0  0  0  0  0  0  0  0
   -5.3785    0.0553    1.1218 H   0  0  0  0  0  0  0  0  0  0  0  0
   -4.8244   -1.3974    1.9790 H   0  0  0  0  0  0  0  0  0  0  0  0
   -5.9616   -1.5496    0.6324 H   0  0  0  0  0  0  0  0  0  0  0  0
    0.6771    0.0358    2.1452 H   0  0  0  0  0  0  0  0  0  0  0  0
    7.5371   -0.3689   -2.0878 H   0  0  0  0  0  0  0  0  0  0  0  0
    7.5316    1.3903   -2.2474 H   0  0  0  0  0  0  0  0  0  0  0  0
    6.0164    0.3050   -8.3040 H   0  0  0  0  0  0  0  0  0  0  0  0
    3.3393    2.7161   -0.6389 H   0  0  0  0  0  0  0  0  0  0  0  0
    3.3895   -1.4951   -0.3374 H   0  0  0  0  0  0  0  0  0  0  0  0
    8.5233   -0.1463   -6.6425 H   0  0  0  0  0  0  0  0  0  0  0  0
    6.9218   -0.8108   -6.2549 H   0  0  0  0  0  0  0  0  0  0  0  0
    8.5131    1.1509   -4.5324 H   0  0  0  0  0  0  0  0  0  0  0  0
    8.4881   -0.6151   -4.3157 H   0  0  0  0  0  0  0  0  0  0  0  0
    5.4499    2.6501   -1.7918 H   0  0  0  0  0  0  0  0  0  0  0  0
    5.4707   -1.5668   -1.5039 H   0  0  0  0  0  0  0  0  0  0  0  0
    5.4481    2.4315   -9.4609 H   0  0  0  0  0  0  0  0  0  0  0  0
    4.8414    2.4180   -7.7992 H   0  0  0  0  0  0  0  0  0  0  0  0
    6.2947    3.3522   -8.2009 H   0  0  0  0  0  0  0  0  0  0  0  0
    8.4151    0.2303   -8.9052 H   0  0  0  0  0  0  0  0  0  0  0  0
    8.5504    1.9914   -8.7424 H   0  0  0  0  0  0  0  0  0  0  0  0
    7.5946    1.2737  -10.0576 H   0  0  0  0  0  0  0  0  0  0  0  0
  1  9  1  0  0  0  0
  1 12  1  0  0  0  0
  2  7  1  0  0  0  0
  2 37  1  0  0  0  0
  3 14  1  0  0  0  0
  3 18  1  0  0  0  0
  4 15  1  0  0  0  0
  4 19  1  0  0  0  0
  5  6  1  0  0  0  0
  5  8  1  0  0  0  0
  5 28  1  0  0  0  0
  6  7  1  0  0  0  0
  6 24  1  0  0  0  0
  6 25  1  0  0  0  0
  7  9  1  0  0  0  0
  7 26  1  1  0  0  0
  8 10  1  0  0  0  0
  8 11  1  0  0  0  0
  8 27  1  0  0  0  0
  9 29  1  0  0  0  0
  9 30  1  0  0  0  0
 10 31  1  0  0  0  0
 10 32  1  0  0  0  0
 10 33  1  0  0  0  0
 11 34  1  0  0  0  0
 11 35  1  0  0  0  0
 11 36  1  0  0  0  0
 12 16  2  0  0  0  0
 12 17  1  0  0  0  0
 13 14  1  0  0  0  0
 13 20  2  0  0  0  0
 13 21  1  0  0  0  0
 14 38  1  0  0  0  0
 14 39  1  0  0  0  0
 15 22  1  0  0  0  0
 15 23  1  0  0  0  0
 15 40  1  0  0  0  0
 16 20  1  0  0  0  0
 16 41  1  0  0  0  0
 17 21  2  0  0  0  0
 17 42  1  0  0  0  0
 18 19  1  0  0  0  0
 18 45  1  0  0  0  0
 18 46  1  0  0  0  0
 19 43  1  0  0  0  0
 19 44  1  0  0  0  0
 20 47  1  0  0  0  0
 21 48  1  0  0  0  0
 22 49  1  0  0  0  0
 22 50  1  0  0  0  0
 22 51  1  0  0  0  0
 23 52  1  0  0  0  0
 23 53  1  0  0  0  0
 23 54  1  0  0  0  0
M  END
$$$$
534788
 OpenBabel02181314313D

 16 15  0  0  0  0  0  0  0  0999 V2000
   -0.1768   -0.4038   -0.0058 O   0  0  0  0  0  0  0  0  0  0  0  0
   -0.8335   -0.3258   -2.1094 O   0  0  0  0  0  0  0  0  0  0  0  0
    1.1054    0.2686   -1.5429 O   0  0  0  0  0  0  0  0  0  0  0  0
   -1.2019    0.0415    0.7426 C   0  0  0  0  0  0  0  0  0  0  0  0
   -1.2708   -0.6209    2.0302 C   0  0  0  0  0  0  0  0  0  0  0  0
    0.0140   -0.1658   -1.2135 C   0  0  0  0  0  0  0  0  0  0  0  0
   -1.5784   -1.4168   -2.3350 C   0  0  0  0  0  0  0  0  0  0  0  0
   -2.1582   -0.2531    2.9624 C   0  0  0  0  0  0  0  0  0  0  0  0
   -2.1623   -0.1040    0.2392 H   0  0  0  0  0  0  0  0  0  0  0  0
   -1.0584    1.1146    0.9045 H   0  0  0  0  0  0  0  0  0  0  0  0
   -0.6570   -1.3791    2.2283 H   0  0  0  0  0  0  0  0  0  0  0  0
   -2.3616   -1.1658   -3.0503 H   0  0  0  0  0  0  0  0  0  0  0  0
   -0.9507   -2.1969   -2.7709 H   0  0  0  0  0  0  0  0  0  0  0  0
   -2.0511   -1.8095   -1.4318 H   0  0  0  0  0  0  0  0  0  0  0  0
   -2.7915    0.4952    2.7997 H   0  0  0  0  0  0  0  0  0  0  0  0
   -2.1979   -0.7250    3.8339 H   0  0  0  0  0  0  0  0  0  0  0  0
  1  4  1  0  0  0  0
  1  6  1  0  0  0  0
  2  6  1  0  0  0  0
  2  7  1  0  0  0  0
  3  6  2  0  0  0  0
  4  5  1  0  0  0  0
  4  9  1  0  0  0  0
  4 10  1  0  0  0  0
  5  8  2  0  0  0  0
  5 11  1  0  0  0  0
  7 12  1  0  0  0  0
  7 13  1  0  0  0  0
  7 14  1  0  0  0  0
  8 15  1  0  0  0  0
  8 16  1  0  0  0  0
M  END
$$$$
44607602
 OpenBabel02181314313D

 16 15  0  0  1  0  0  0  0  0999 V2000
   -0.6747    0.1583    0.8742 O   0  0  0  0  0  0  0  0  0  0  0  0
   -0.0610   -0.3669    3.1053 O   0  0  0  0  0  0  0  0  0  0  0  0
   -1.7368    3.6099    0.1887 O   0  0  0  0  0  0  0  0  0  0  0  0
   -0.4797   -3.0380    2.2627 O   0  5  0  0  0  0  0  0  0  0  0  0
    0.8730   -2.0573    1.0104 O   0  0  0  0  0  0  0  0  0  0  0  0
   -1.2780    1.4385    1.1379 C   0  0  0  0  0  0  0  0  0  0  0  0
   -0.7927   -0.7751    1.9679 C   0  0  2  0  0  0  0  0  0  0  0  0
   -1.1362    2.3503   -0.0911 C   0  0  0  0  0  0  0  0  0  0  0  0
   -0.1436   -2.0225    1.6812 C   0  0  0  0  0  0  0  0  0  0  0  0
   -2.3419    1.3189    1.3649 H   0  0  0  0  0  0  0  0  0  0  0  0
   -0.7856    1.9274    1.9836 H   0  0  0  0  0  0  0  0  0  0  0  0
   -1.8424   -0.9426    2.2313 H   0  0  0  0  0  0  0  0  0  0  0  0
   -0.0798    2.5007   -0.3258 H   0  0  0  0  0  0  0  0  0  0  0  0
   -1.6318    1.8982   -0.9531 H   0  0  0  0  0  0  0  0  0  0  0  0
   -0.3962    0.4954    3.4392 H   0  0  0  0  0  0  0  0  0  0  0  0
   -1.6061    4.1420   -0.6225 H   0  0  0  0  0  0  0  0  0  0  0  0
  1  6  1  0  0  0  0
  1  7  1  0  0  0  0
  2  7  1  0  0  0  0
  2 15  1  0  0  0  0
  3  8  1  0  0  0  0
  3 16  1  0  0  0  0
  4  9  1  0  0  0  0
  5  9  2  0  0  0  0
  6  8  1  0  0  0  0
  6 10  1  0  0  0  0
  6 11  1  0  0  0  0
  7  9  1  0  0  0  0
  7 12  1  1  0  0  0
  8 13  1  0  0  0  0
  8 14  1  0  0  0  0
M  CHG  1   4  -1
M  END
$$$$
178653
 OpenBabel02181314313D

 20 20  0  0  1  0  0  0  0  0999 V2000
   -0.4225    0.7168    1.9910 O   0  0  0  0  0  0  0  0  0  0  0  0
   -2.9790    0.6939    4.6812 O   0  0  0  0  0  0  0  0  0  0  0  0
    1.5606   -0.3231    0.3576 O   0  0  0  0  0  0  0  0  0  0  0  0
   -2.9651   -1.7787    3.6971 O   0  0  0  0  0  0  0  0  0  0  0  0
   -0.4080   -0.7049    1.7099 C   0  0  1  0  0  0  0  0  0  0  0  0
   -1.8529   -1.2826    1.7223 C   0  0  0  0  0  0  0  0  0  0  0  0
   -2.5040    0.4895    3.3524 C   0  0  1  0  0  0  0  0  0  0  0  0
   -1.0696    1.0760    3.2326 C   0  0  0  0  0  0  0  0  0  0  0  0
   -2.4943   -0.9145    2.9695 C   0  0  0  0  0  0  0  0  0  0  0  0
    0.2769   -0.9298    0.3425 C   0  0  0  0  0  0  0  0  0  0  0  0
    0.1915   -1.2171    2.4730 H   0  0  0  0  0  0  0  0  0  0  0  0
   -1.8247   -2.3689    1.5935 H   0  0  0  0  0  0  0  0  0  0  0  0
   -2.4302   -0.8561    0.8970 H   0  0  0  0  0  0  0  0  0  0  0  0
   -3.1685    1.0270    2.6706 H   0  0  0  0  0  0  0  0  0  0  0  0
   -0.4530    0.7474    4.0743 H   0  0  0  0  0  0  0  0  0  0  0  0
   -1.1288    2.1660    3.2713 H   0  0  0  0  0  0  0  0  0  0  0  0
    0.3857   -1.9995    0.1478 H   0  0  0  0  0  0  0  0  0  0  0  0
   -0.3060   -0.4778   -0.4623 H   0  0  0  0  0  0  0  0  0  0  0  0
   -3.8861    0.3205    4.7022 H   0  0  0  0  0  0  0  0  0  0  0  0
    2.0658   -0.7049   -0.3921 H   0  0  0  0  0  0  0  0  0  0  0  0
  1  5  1  0  0  0  0
  1  8  1  0  0  0  0
  2 19  1  0  0  0  0
  3 10  1  0  0  0  0
  3 20  1  0  0  0  0
  4  9  2  0  0  0  0
  5  6  1  0  0  0  0
  5 10  1  0  0  0  0
  5 11  1  1  0  0  0
  6  9  1  0  0  0  0
  6 12  1  0  0  0  0
  6 13  1  0  0  0  0
  7  2  1  0  0  0  0
  7  8  1  0  0  0  0
  7  9  1  0  0  0  0
  7 14  1  6  0  0  0
  8 15  1  0  0  0  0
  8 16  1  0  0  0  0
 10 17  1  0  0  0  0
 10 18  1  0  0  0  0
M  END
$$$$
65079
 OpenBabel02181314313D

 71 75  0  0  1  0  0  0  0  0999 V2000
    0.8998   -6.4602    3.1617 O   0  0  0  0  0  0  0  0  0  0  0  0
    4.4469   -6.8133    1.5545 O   0  0  0  0  0  0  0  0  0  0  0  0
   -0.9364   -6.0824    4.2658 O   0  0  0  0  0  0  0  0  0  0  0  0
    4.1111   -3.0531   -1.0456 O   0  0  0  0  0  0  0  0  0  0  0  0
    5.4962  -10.7354    3.6786 O   0  0  0  0  0  0  0  0  0  0  0  0
    4.0876   -2.2096    2.8290 O   0  0  0  0  0  0  0  0  0  0  0  0
   -1.5020   -1.3921    0.8729 O   0  0  0  0  0  0  0  0  0  0  0  0
    1.3975  -13.0454    6.9399 O   0  0  0  0  0  0  0  0  0  0  0  0
    3.3695   -7.1607    6.9516 O   0  0  0  0  0  0  0  0  0  0  0  0
    2.4584   -2.0978    4.2227 O   0  0  0  0  0  0  0  0  0  0  0  0
   -1.1515    0.0748   -0.6476 O   0  0  0  0  0  0  0  0  0  0  0  0
    0.0699  -11.4128    7.1040 O   0  0  0  0  0  0  0  0  0  0  0  0
    5.3597   -7.7823    6.5256 O   0  0  0  0  0  0  0  0  0  0  0  0
    2.8458  -10.0441    6.8842 N   0  0  0  0  0  0  0  0  0  0  0  0
    1.2708   -1.2409    1.5029 N   0  0  0  0  0  0  0  0  0  0  0  0
    2.2311   -6.2231    3.1540 C   0  0  0  0  0  0  0  0  0  0  0  0
    2.6348   -5.3824    1.9734 C   0  0  0  0  0  0  0  0  0  0  0  0
    3.0243   -7.4969    3.2919 C   0  0  0  0  0  0  0  0  0  0  0  0
    2.3685   -5.4210    4.3838 C   0  0  0  0  0  0  0  0  0  0  0  0
    3.8040   -5.7485    1.2594 C   0  0  0  0  0  0  0  0  0  0  0  0
    4.1570   -7.6717    2.4562 C   0  0  0  0  0  0  0  0  0  0  0  0
    1.1092   -5.3013    4.9485 C   0  0  0  0  0  0  0  0  0  0  0  0
    2.7264   -8.4978    4.2490 C   0  0  0  0  0  0  0  0  0  0  0  0
    1.9411   -4.2087    1.5902 C   0  0  0  0  0  0  0  0  0  0  0  0
    0.2705   -5.9706    4.1163 C   0  0  0  0  0  0  0  0  0  0  0  0
    3.5788   -9.6107    4.4589 C   0  0  0  0  0  0  0  0  0  0  0  0
    2.4432   -3.3398    0.5913 C   0  0  0  0  0  0  0  0  0  0  0  0
    3.4962   -4.8281    4.9866 C   0  0  0  0  0  0  0  0  0  0  0  0
    4.2802   -4.9298    0.2225 C   0  0  0  0  0  0  0  0  0  0  0  0
    4.9852   -8.7948    2.6169 C   0  0  0  0  0  0  0  0  0  0  0  0
    3.6165   -3.7322   -0.1085 C   0  0  0  0  0  0  0  0  0  0  0  0
    4.7085   -9.7555    3.6087 C   0  0  0  0  0  0  0  0  0  0  0  0
    0.9088   -4.5951    6.1494 C   0  0  0  0  0  0  0  0  0  0  0  0
    1.7345   -2.0520    0.3097 C   0  0  0  0  0  0  0  0  0  0  0  0
    3.2560  -10.5993    5.5370 C   0  0  0  0  0  0  0  0  0  0  0  0
    3.3181   -4.1264    6.2002 C   0  0  0  0  0  0  0  0  0  0  0  0
    2.0316   -4.0119    6.7767 C   0  0  0  0  0  0  0  0  0  0  0  0
    3.9357   -9.2891    7.6025 C   0  0  0  0  0  0  0  0  0  0  0  0
    2.2585  -11.0749    7.8157 C   0  0  0  0  0  0  0  0  0  0  0  0
    0.3715   -0.0969    1.1180 C   0  0  0  0  0  0  0  0  0  0  0  0
    2.3815   -0.7146    2.3721 C   0  0  0  0  0  0  0  0  0  0  0  0
    3.0061   -1.7259    3.1823 C   0  0  0  0  0  0  0  0  0  0  0  0
   -0.8151   -0.4866    0.3995 C   0  0  0  0  0  0  0  0  0  0  0  0
    1.1859  -11.8826    7.2697 C   0  0  0  0  0  0  0  0  0  0  0  0
    4.2469   -8.0197    7.0004 C   0  0  0  0  0  0  0  0  0  0  0  0
    1.0765   -3.9605    2.0779 H   0  0  0  0  0  0  0  0  0  0  0  0
    1.8877   -8.3977    4.8266 H   0  0  0  0  0  0  0  0  0  0  0  0
    4.4224   -4.9130    4.5630 H   0  0  0  0  0  0  0  0  0  0  0  0
    5.7995   -8.9116    2.0056 H   0  0  0  0  0  0  0  0  0  0  0  0
    5.1237   -5.2054   -0.2904 H   0  0  0  0  0  0  0  0  0  0  0  0
   -0.0234   -4.5074    6.5586 H   0  0  0  0  0  0  0  0  0  0  0  0
    2.4373  -11.1830    5.1141 H   0  0  0  0  0  0  0  0  0  0  0  0
    4.0805  -11.2963    5.7020 H   0  0  0  0  0  0  0  0  0  0  0  0
    0.8735   -2.3508   -0.2906 H   0  0  0  0  0  0  0  0  0  0  0  0
    2.3396   -1.3977   -0.3216 H   0  0  0  0  0  0  0  0  0  0  0  0
    4.1239   -3.7003    6.6628 H   0  0  0  0  0  0  0  0  0  0  0  0
    1.9134   -3.5006    7.6542 H   0  0  0  0  0  0  0  0  0  0  0  0
    3.6291   -9.0479    8.6262 H   0  0  0  0  0  0  0  0  0  0  0  0
    4.8359   -9.9065    7.6784 H   0  0  0  0  0  0  0  0  0  0  0  0
    3.0556  -11.7351    8.1753 H   0  0  0  0  0  0  0  0  0  0  0  0
    1.8468  -10.5697    8.6958 H   0  0  0  0  0  0  0  0  0  0  0  0
    0.0033    0.3917    2.0260 H   0  0  0  0  0  0  0  0  0  0  0  0
    0.9319    0.6515    0.5474 H   0  0  0  0  0  0  0  0  0  0  0  0
    3.1310   -0.2060    1.7583 H   0  0  0  0  0  0  0  0  0  0  0  0
    2.0099    0.0337    3.0816 H   0  0  0  0  0  0  0  0  0  0  0  0
    3.7352   -2.3113   -1.3283 H   0  0  0  0  0  0  0  0  0  0  0  0
    5.3697  -11.3925    4.2475 H   0  0  0  0  0  0  0  0  0  0  0  0
    4.4153   -2.7616    3.4144 H   0  0  0  0  0  0  0  0  0  0  0  0
   -2.2657   -1.4702    0.4638 H   0  0  0  0  0  0  0  0  0  0  0  0
    0.7648  -13.5337    6.5726 H   0  0  0  0  0  0  0  0  0  0  0  0
    3.6477   -6.4502    6.5460 H   0  0  0  0  0  0  0  0  0  0  0  0
  1 25  1  0  0  0  0
  2 20  1  0  0  0  0
  2 21  1  0  0  0  0
  3 25  2  0  0  0  0
  4 31  1  0  0  0  0
  4 66  1  0  0  0  0
  5 32  1  0  0  0  0
  5 67  1  0  0  0  0
  6 42  1  0  0  0  0
  6 68  1  0  0  0  0
  7 43  1  0  0  0  0
  7 69  1  0  0  0  0
  8 44  1  0  0  0  0
  8 70  1  0  0  0  0
  9 45  1  0  0  0  0
  9 71  1  0  0  0  0
 10 42  2  0  0  0  0
 11 43  2  0  0  0  0
 12 44  2  0  0  0  0
 13 45  2  0  0  0  0
 14 35  1  0  0  0  0
 14 38  1  0  0  0  0
 14 39  1  0  0  0  0
 15 34  1  0  0  0  0
 15 40  1  0  0  0  0
 15 41  1  0  0  0  0
 16  1  1  0  0  0  0
 16 17  1  0  0  0  0
 16 18  1  0  0  0  0
 16 19  1  0  0  0  0
 17 20  2  0  0  0  0
 17 24  1  0  0  0  0
 18 21  2  0  0  0  0
 18 23  1  0  0  0  0
 19 22  1  0  0  0  0
 19 28  2  0  0  0  0
 20 29  1  0  0  0  0
 21 30  1  0  0  0  0
 22 25  1  0  0  0  0
 22 33  2  0  0  0  0
 23 26  2  0  0  0  0
 23 47  1  0  0  0  0
 24 27  2  0  0  0  0
 24 46  1  0  0  0  0
 26 32  1  0  0  0  0
 26 35  1  0  0  0  0
 27 31  1  0  0  0  0
 27 34  1  0  0  0  0
 28 36  1  0  0  0  0
 28 48  1  0  0  0  0
 29 31  2  0  0  0  0
 29 50  1  0  0  0  0
 30 32  2  0  0  0  0
 30 49  1  0  0  0  0
 33 37  1  0  0  0  0
 33 51  1  0  0  0  0
 34 54  1  0  0  0  0
 34 55  1  0  0  0  0
 35 52  1  0  0  0  0
 35 53  1  0  0  0  0
 36 37  2  0  0  0  0
 36 56  1  0  0  0  0
 37 57  1  0  0  0  0
 38 45  1  0  0  0  0
 38 58  1  0  0  0  0
 38 59  1  0  0  0  0
 39 44  1  0  0  0  0
 39 60  1  0  0  0  0
 39 61  1  0  0  0  0
 40 43  1  0  0  0  0
 40 62  1  0  0  0  0
 40 63  1  0  0  0  0
 41 42  1  0  0  0  0
 41 64  1  0  0  0  0
 41 65  1  0  0  0  0
M  END
$$$$
4126474
 OpenBabel02181314313D

117121  0  0  1  0  0  0  0  0999 V2000
    4.3431   -1.1610   -0.5992 O   0  0  0  0  0  0  0  0  0  0  0  0
    3.7945   -3.0606    2.6874 O   0  0  0  0  0  0  0  0  0  0  0  0
    4.1990    0.6899    5.4887 O   0  0  0  0  0  0  0  0  0  0  0  0
    2.9202   -7.1310    0.5299 O   0  0  0  0  0  0  0  0  0  0  0  0
    4.5064   -0.1256   -2.5108 O   0  0  0  0  0  0  0  0  0  0  0  0
    0.5250   -3.1512    3.3382 O   0  0  0  0  0  0  0  0  0  0  0  0
    5.4415   -4.2450    7.6946 O   0  0  0  0  0  0  0  0  0  0  0  0
    6.3597   -5.3815    1.0030 O   0  0  0  0  0  0  0  0  0  0  0  0
    2.3965   -9.3950    4.7135 O   0  0  0  0  0  0  0  0  0  0  0  0
    2.8496   -9.1956    0.3469 O   0  0  0  0  0  0  0  0  0  0  0  0
    4.3183    1.6943    7.2983 O   0  0  0  0  0  0  0  0  0  0  0  0
    6.0697   -7.3613    0.1829 O   0  0  0  0  0  0  0  0  0  0  0  0
    2.6000   -7.4052    5.4828 O   0  0  0  0  0  0  0  0  0  0  0  0
    5.1719   -5.5219    5.9949 O   0  0  0  0  0  0  0  0  0  0  0  0
    0.9913   -1.1768    4.0981 O   0  0  0  0  0  0  0  0  0  0  0  0
   -0.4352   -3.1867    1.3220 O   0  0  0  0  0  0  0  0  0  0  0  0
    7.0549   -4.1313    9.1259 O   0  0  0  0  0  0  0  0  0  0  0  0
    6.9400   -3.4793    0.1148 O   0  0  0  0  0  0  0  0  0  0  0  0
    1.0818  -11.0329    5.2960 O   0  0  0  0  0  0  0  0  0  0  0  0
    1.4038  -12.7841    6.5079 O   0  0  0  0  0  0  0  0  0  0  0  0
    8.8447   -2.5047    0.2602 O   0  0  0  0  0  0  0  0  0  0  0  0
    7.1264   -4.6249   11.2203 O   0  0  0  0  0  0  0  0  0  0  0  0
   -2.5000   -3.3665    0.6812 O   0  0  0  0  0  0  0  0  0  0  0  0
    4.3549   -7.2242    2.8547 N   0  0  0  0  0  0  0  0  0  0  0  0
    3.1096   -3.2994    5.4032 N   0  0  0  0  0  0  0  0  0  0  0  0
    3.4834   -1.5183    0.3804 C   0  0  0  0  0  0  0  0  0  0  0  0
    3.8539   -0.9435    1.7105 C   0  0  0  0  0  0  0  0  0  0  0  0
    3.3281   -3.0145    0.4083 C   0  0  0  0  0  0  0  0  0  0  0  0
    2.2671   -0.8303   -0.0993 C   0  0  0  0  0  0  0  0  0  0  0  0
    3.5228   -3.7311    1.6209 C   0  0  0  0  0  0  0  0  0  0  0  0
    3.9076   -1.7857    2.8511 C   0  0  0  0  0  0  0  0  0  0  0  0
    2.5493   -0.2588   -1.3297 C   0  0  0  0  0  0  0  0  0  0  0  0
    3.3873   -5.1551    1.6545 C   0  0  0  0  0  0  0  0  0  0  0  0
    4.0162   -1.2153    4.1536 C   0  0  0  0  0  0  0  0  0  0  0  0
    2.9828   -3.7277   -0.7559 C   0  0  0  0  0  0  0  0  0  0  0  0
    4.0423    0.4432    1.8628 C   0  0  0  0  0  0  0  0  0  0  0  0
    3.8633   -0.5078   -1.5436 C   0  0  0  0  0  0  0  0  0  0  0  0
    1.0217   -0.6229    0.5136 C   0  0  0  0  0  0  0  0  0  0  0  0
    4.0355   -2.1077    5.3603 C   0  0  0  0  0  0  0  0  0  0  0  0
    3.5912   -5.9215    2.9339 C   0  0  0  0  0  0  0  0  0  0  0  0
    3.0244   -5.8515    0.4611 C   0  0  0  0  0  0  0  0  0  0  0  0
    4.1256    0.2063    4.2977 C   0  0  0  0  0  0  0  0  0  0  0  0
    2.8113   -5.1141   -0.7242 C   0  0  0  0  0  0  0  0  0  0  0  0
    4.1579    1.0058    3.1326 C   0  0  0  0  0  0  0  0  0  0  0  0
    1.5681    0.4415   -2.0563 C   0  0  0  0  0  0  0  0  0  0  0  0
    0.0221    0.0809   -0.1867 C   0  0  0  0  0  0  0  0  0  0  0  0
    0.2898    0.5926   -1.4770 C   0  0  0  0  0  0  0  0  0  0  0  0
    1.6331   -2.9848    5.3812 C   0  0  0  0  0  0  0  0  0  0  0  0
    3.3912   -4.1674    6.6087 C   0  0  0  0  0  0  0  0  0  0  0  0
    5.8045   -7.0956    2.4607 C   0  0  0  0  0  0  0  0  0  0  0  0
    4.2620   -8.1408    4.0547 C   0  0  0  0  0  0  0  0  0  0  0  0
    2.9445   -8.1226   -0.2311 C   0  0  0  0  0  0  0  0  0  0  0  0
    4.2582    1.7915    6.0813 C   0  0  0  0  0  0  0  0  0  0  0  0
    3.0028   -8.3075    4.7594 C   0  0  0  0  0  0  0  0  0  0  0  0
    6.0809   -6.5881    1.1349 C   0  0  0  0  0  0  0  0  0  0  0  0
    4.7406   -4.6744    6.7642 C   0  0  0  0  0  0  0  0  0  0  0  0
    1.0591   -2.3976    4.1830 C   0  0  0  0  0  0  0  0  0  0  0  0
    4.2546    3.1281    5.5149 C   0  0  0  0  0  0  0  0  0  0  0  0
    3.1343   -8.1413   -1.6695 C   0  0  0  0  0  0  0  0  0  0  0  0
   -0.6152   -2.9898    2.6412 C   0  0  0  0  0  0  0  0  0  0  0  0
    6.1497   -4.9502    8.5821 C   0  0  0  0  0  0  0  0  0  0  0  0
    7.1364   -4.8023    0.0823 C   0  0  0  0  0  0  0  0  0  0  0  0
    1.9332  -10.1074    5.7522 C   0  0  0  0  0  0  0  0  0  0  0  0
    0.6523  -12.0331    5.8974 C   0  0  0  0  0  0  0  0  0  0  0  0
    7.7371   -2.6009   -0.2530 C   0  0  0  0  0  0  0  0  0  0  0  0
    7.6850   -4.2823   10.1850 C   0  0  0  0  0  0  0  0  0  0  0  0
   -1.3077   -3.2426    0.4235 C   0  0  0  0  0  0  0  0  0  0  0  0
   -0.9410   -3.1488   -0.9705 C   0  0  0  0  0  0  0  0  0  0  0  0
    9.1064   -4.0429   10.1992 C   0  0  0  0  0  0  0  0  0  0  0  0
    7.3622   -1.6785   -1.2948 C   0  0  0  0  0  0  0  0  0  0  0  0
   -0.7599  -12.3243    5.8748 C   0  0  0  0  0  0  0  0  0  0  0  0
    2.8406   -3.2395   -1.6430 H   0  0  0  0  0  0  0  0  0  0  0  0
    4.0529    1.0616    1.0474 H   0  0  0  0  0  0  0  0  0  0  0  0
    0.8563   -0.9579    1.4576 H   0  0  0  0  0  0  0  0  0  0  0  0
    4.0657   -5.2997    3.6904 H   0  0  0  0  0  0  0  0  0  0  0  0
    2.5757   -6.1234    3.2760 H   0  0  0  0  0  0  0  0  0  0  0  0
    5.0683   -2.4611    5.3945 H   0  0  0  0  0  0  0  0  0  0  0  0
    3.8735   -1.5388    6.2795 H   0  0  0  0  0  0  0  0  0  0  0  0
    2.5185   -5.5652   -1.5861 H   0  0  0  0  0  0  0  0  0  0  0  0
    4.2506    2.0143    3.1710 H   0  0  0  0  0  0  0  0  0  0  0  0
    1.7768    0.8385   -2.9746 H   0  0  0  0  0  0  0  0  0  0  0  0
   -0.8947    0.2196    0.2426 H   0  0  0  0  0  0  0  0  0  0  0  0
   -0.4459    1.0864   -1.9858 H   0  0  0  0  0  0  0  0  0  0  0  0
    4.5737   -9.1343    3.7154 H   0  0  0  0  0  0  0  0  0  0  0  0
    4.9928   -7.8405    4.8117 H   0  0  0  0  0  0  0  0  0  0  0  0
    6.3234   -6.4754    3.1981 H   0  0  0  0  0  0  0  0  0  0  0  0
    6.2906   -8.0778    2.5026 H   0  0  0  0  0  0  0  0  0  0  0  0
    1.0750   -3.9155    5.5363 H   0  0  0  0  0  0  0  0  0  0  0  0
    1.3825   -2.3486    6.2364 H   0  0  0  0  0  0  0  0  0  0  0  0
    3.1153   -3.6182    7.5165 H   0  0  0  0  0  0  0  0  0  0  0  0
    2.7500   -5.0514    6.5844 H   0  0  0  0  0  0  0  0  0  0  0  0
    3.9920   -7.5260   -1.9465 H   0  0  0  0  0  0  0  0  0  0  0  0
    3.3175   -9.1537   -2.0377 H   0  0  0  0  0  0  0  0  0  0  0  0
    2.2372   -7.7680   -2.1641 H   0  0  0  0  0  0  0  0  0  0  0  0
    3.3392    3.2880    4.9426 H   0  0  0  0  0  0  0  0  0  0  0  0
    4.3001    3.8972    6.2899 H   0  0  0  0  0  0  0  0  0  0  0  0
    5.1249    3.2629    4.8712 H   0  0  0  0  0  0  0  0  0  0  0  0
   -1.3095   -3.7382    3.0303 H   0  0  0  0  0  0  0  0  0  0  0  0
   -1.0656   -2.0014    2.7984 H   0  0  0  0  0  0  0  0  0  0  0  0
    5.4530   -5.3515    9.3265 H   0  0  0  0  0  0  0  0  0  0  0  0
    6.6896   -5.7801    8.1131 H   0  0  0  0  0  0  0  0  0  0  0  0
    8.1755   -5.0745    0.3024 H   0  0  0  0  0  0  0  0  0  0  0  0
    6.8834   -5.1451   -0.9261 H   0  0  0  0  0  0  0  0  0  0  0  0
    2.7896  -10.5597    6.2657 H   0  0  0  0  0  0  0  0  0  0  0  0
    1.3860   -9.4781    6.4633 H   0  0  0  0  0  0  0  0  0  0  0  0
    9.4959   -3.9289    9.1844 H   0  0  0  0  0  0  0  0  0  0  0  0
    9.6148   -4.8906   10.6633 H   0  0  0  0  0  0  0  0  0  0  0  0
    7.1715   -0.6931   -0.8673 H   0  0  0  0  0  0  0  0  0  0  0  0
    8.1627   -1.6009   -2.0322 H   0  0  0  0  0  0  0  0  0  0  0  0
    6.4679   -2.0264   -1.8147 H   0  0  0  0  0  0  0  0  0  0  0  0
   -1.3280  -11.4814    5.4738 H   0  0  0  0  0  0  0  0  0  0  0  0
   -1.1113  -12.5156    6.8912 H   0  0  0  0  0  0  0  0  0  0  0  0
   -0.9505  -13.2037    5.2591 H   0  0  0  0  0  0  0  0  0  0  0  0
    9.3275   -3.1379   10.7655 H   0  0  0  0  0  0  0  0  0  0  0  0
   -1.2117   -4.0683   -1.4913 H   0  0  0  0  0  0  0  0  0  0  0  0
   -1.4732   -2.3139   -1.4329 H   0  0  0  0  0  0  0  0  0  0  0  0
    0.1291   -2.9814   -1.0949 H   0  0  0  0  0  0  0  0  0  0  0  0
  1 37  1  0  0  0  0
  2 30  1  0  0  0  0
  2 31  1  0  0  0  0
  3 42  1  0  0  0  0
  3 53  1  0  0  0  0
  4 41  1  0  0  0  0
  4 52  1  0  0  0  0
  5 37  2  0  0  0  0
  6 57  1  0  0  0  0
  6 60  1  0  0  0  0
  7 56  1  0  0  0  0
  7 61  1  0  0  0  0
  8 55  1  0  0  0  0
  8 62  1  0  0  0  0
  9 54  1  0  0  0  0
  9 63  1  0  0  0  0
 10 52  2  0  0  0  0
 11 53  2  0  0  0  0
 12 55  2  0  0  0  0
 13 54  2  0  0  0  0
 14 56  2  0  0  0  0
 15 57  2  0  0  0  0
 16 60  1  0  0  0  0
 16 67  1  0  0  0  0
 17 61  1  0  0  0  0
 17 66  1  0  0  0  0
 18 62  1  0  0  0  0
 18 65  1  0  0  0  0
 19 63  1  0  0  0  0
 19 64  1  0  0  0  0
 20 64  2  0  0  0  0
 21 65  2  0  0  0  0
 22 66  2  0  0  0  0
 23 67  2  0  0  0  0
 24 40  1  0  0  0  0
 24 50  1  0  0  0  0
 24 51  1  0  0  0  0
 25 39  1  0  0  0  0
 25 48  1  0  0  0  0
 25 49  1  0  0  0  0
 26  1  1  0  0  0  0
 26 27  1  0  0  0  0
 26 28  1  0  0  0  0
 26 29  1  0  0  0  0
 27 31  2  0  0  0  0
 27 36  1  0  0  0  0
 28 30  2  0  0  0  0
 28 35  1  0  0  0  0
 29 32  1  0  0  0  0
 29 38  2  0  0  0  0
 30 33  1  0  0  0  0
 31 34  1  0  0  0  0
 32 37  1  0  0  0  0
 32 45  2  0  0  0  0
 33 40  1  0  0  0  0
 33 41  2  0  0  0  0
 34 39  1  0  0  0  0
 34 42  2  0  0  0  0
 35 43  2  0  0  0  0
 35 72  1  0  0  0  0
 36 44  2  0  0  0  0
 36 73  1  0  0  0  0
 38 46  1  0  0  0  0
 38 74  1  0  0  0  0
 39 77  1  0  0  0  0
 39 78  1  0  0  0  0
 40 75  1  0  0  0  0
 40 76  1  0  0  0  0
 41 43  1  0  0  0  0
 42 44  1  0  0  0  0
 43 79  1  0  0  0  0
 44 80  1  0  0  0  0
 45 47  1  0  0  0  0
 45 81  1  0  0  0  0
 46 47  2  0  0  0  0
 46 82  1  0  0  0  0
 47 83  1  0  0  0  0
 48 57  1  0  0  0  0
 48 88  1  0  0  0  0
 48 89  1  0  0  0  0
 49 56  1  0  0  0  0
 49 90  1  0  0  0  0
 49 91  1  0  0  0  0
 50 55  1  0  0  0  0
 50 86  1  0  0  0  0
 50 87  1  0  0  0  0
 51 54  1  0  0  0  0
 51 84  1  0  0  0  0
 51 85  1  0  0  0  0
 52 59  1  0  0  0  0
 53 58  1  0  0  0  0
 58 95  1  0  0  0  0
 58 96  1  0  0  0  0
 58 97  1  0  0  0  0
 59 92  1  0  0  0  0
 59 93  1  0  0  0  0
 59 94  1  0  0  0  0
 60 98  1  0  0  0  0
 60 99  1  0  0  0  0
 61100  1  0  0  0  0
 61101  1  0  0  0  0
 62102  1  0  0  0  0
 62103  1  0  0  0  0
 63104  1  0  0  0  0
 63105  1  0  0  0  0
 64 71  1  0  0  0  0
 65 70  1  0  0  0  0
 66 69  1  0  0  0  0
 67 68  1  0  0  0  0
 68115  1  0  0  0  0
 68116  1  0  0  0  0
 68117  1  0  0  0  0
 69106  1  0  0  0  0
 69107  1  0  0  0  0
 69114  1  0  0  0  0
 70108  1  0  0  0  0
 70109  1  0  0  0  0
 70110  1  0  0  0  0
 71111  1  0  0  0  0
 71112  1  0  0  0  0
 71113  1  0  0  0  0
M  END
$$$$
441203
 OpenBabel02181314313D

  4  3  0  0  0  0  0  0  0  0999 V2000
   -0.0111   -0.0157    0.0272 N   0  0  0  0  0  0  0  0  0  0  0  0
   -0.3290   -0.4653   -0.8338 H   0  0  0  0  0  0  0  0  0  0  0  0
   -0.3290    0.9548   -0.0139 H   0  0  0  0  0  0  0  0  0  0  0  0
    1.0099    0.0080   -0.0139 H   0  0  0  0  0  0  0  0  0  0  0  0
  1  2  1  0  0  0  0
  1  3  1  0  0  0  0
  1  4  1  0  0  0  0
M  END
$$$$
969516
 OpenBabel02181314313D

 47 48  0  0  0  0  0  0  0  0999 V2000
   -0.2365    0.3263   -0.3298 O   0  0  0  0  0  0  0  0  0  0  0  0
   -0.2157   -5.5834    1.1637 O   0  0  0  0  0  0  0  0  0  0  0  0
   -0.0358   -1.5026   -2.2477 O   0  0  0  0  0  0  0  0  0  0  0  0
   -2.2556   -4.4325    2.5347 O   0  0  0  0  0  0  0  0  0  0  0  0
    5.1831    0.4594    4.2595 O   0  0  0  0  0  0  0  0  0  0  0  0
    6.2961   -3.7675    3.2447 O   0  0  0  0  0  0  0  0  0  0  0  0
    1.6347   -3.5441    3.5636 C   0  0  0  0  0  0  0  0  0  0  0  0
    2.9224   -1.2553    0.6006 C   0  0  0  0  0  0  0  0  0  0  0  0
    5.6308   -1.7778    4.1838 C   0  0  0  0  0  0  0  0  0  0  0  0
    1.3462   -4.4841    2.5395 C   0  0  0  0  0  0  0  0  0  0  0  0
    1.8367   -0.3414    0.5828 C   0  0  0  0  0  0  0  0  0  0  0  0
    0.0239   -4.7775    2.1303 C   0  0  0  0  0  0  0  0  0  0  0  0
    0.7808   -0.4454   -0.3525 C   0  0  0  0  0  0  0  0  0  0  0  0
    2.9153   -2.2855   -0.3753 C   0  0  0  0  0  0  0  0  0  0  0  0
    0.5293   -2.8987    4.1740 C   0  0  0  0  0  0  0  0  0  0  0  0
    2.9356   -3.1721    3.9464 C   0  0  0  0  0  0  0  0  0  0  0  0
    3.9721   -1.2093    1.5336 C   0  0  0  0  0  0  0  0  0  0  0  0
   -1.0536   -4.1640    2.8127 C   0  0  0  0  0  0  0  0  0  0  0  0
    0.8503   -1.4344   -1.3559 C   0  0  0  0  0  0  0  0  0  0  0  0
    5.3383   -3.1065    3.6321 C   0  0  0  0  0  0  0  0  0  0  0  0
    4.9417   -0.5861    3.6661 C   0  0  0  0  0  0  0  0  0  0  0  0
    1.9054   -2.3647   -1.3503 C   0  0  0  0  0  0  0  0  0  0  0  0
   -0.7928   -3.2109    3.8145 C   0  0  0  0  0  0  0  0  0  0  0  0
    4.0956   -3.6549    3.4525 C   0  0  0  0  0  0  0  0  0  0  0  0
    3.9912   -0.5097    2.6884 C   0  0  0  0  0  0  0  0  0  0  0  0
    0.3204   -5.5962   -0.0646 C   0  0  0  0  0  0  0  0  0  0  0  0
   -0.9994    0.6640    0.7196 C   0  0  0  0  0  0  0  0  0  0  0  0
    5.4233   -1.8431    5.2555 H   0  0  0  0  0  0  0  0  0  0  0  0
    6.7039   -1.5768    4.0888 H   0  0  0  0  0  0  0  0  0  0  0  0
    2.1015   -4.9755    2.0662 H   0  0  0  0  0  0  0  0  0  0  0  0
    1.8045    0.4304    1.2468 H   0  0  0  0  0  0  0  0  0  0  0  0
    0.6731   -2.1810    4.8905 H   0  0  0  0  0  0  0  0  0  0  0  0
    3.6502   -2.9988   -0.3872 H   0  0  0  0  0  0  0  0  0  0  0  0
    3.0065   -2.4380    4.6137 H   0  0  0  0  0  0  0  0  0  0  0  0
    4.7663   -1.7757    1.3411 H   0  0  0  0  0  0  0  0  0  0  0  0
   -1.5665   -2.7316    4.2827 H   0  0  0  0  0  0  0  0  0  0  0  0
    1.9381   -3.1092   -2.0520 H   0  0  0  0  0  0  0  0  0  0  0  0
    4.0600   -4.4465    2.8566 H   0  0  0  0  0  0  0  0  0  0  0  0
    3.2382    0.1058    2.8818 H   0  0  0  0  0  0  0  0  0  0  0  0
    0.0107   -2.1093   -2.8839 H   0  0  0  0  0  0  0  0  0  0  0  0
   -2.9163   -4.0531    2.9753 H   0  0  0  0  0  0  0  0  0  0  0  0
   -0.0529   -6.4699   -0.5976 H   0  0  0  0  0  0  0  0  0  0  0  0
    0.0089   -4.7020   -0.6089 H   0  0  0  0  0  0  0  0  0  0  0  0
   -1.7169    1.4190    0.4000 H   0  0  0  0  0  0  0  0  0  0  0  0
   -1.5519   -0.2122    1.0671 H   0  0  0  0  0  0  0  0  0  0  0  0
   -0.4219    1.0735    1.5502 H   0  0  0  0  0  0  0  0  0  0  0  0
    1.4106   -5.6456   -0.0520 H   0  0  0  0  0  0  0  0  0  0  0  0
  1 13  1  0  0  0  0
  1 27  1  0  0  0  0
  2 12  1  0  0  0  0
  2 26  1  0  0  0  0
  3 19  1  0  0  0  0
  3 40  1  0  0  0  0
  4 18  1  0  0  0  0
  4 41  1  0  0  0  0
  5 21  2  0  0  0  0
  6 20  2  0  0  0  0
  7 10  2  0  0  0  0
  7 15  1  0  0  0  0
  7 16  1  0  0  0  0
  8 11  2  0  0  0  0
  8 14  1  0  0  0  0
  8 17  1  0  0  0  0
  9 20  1  0  0  0  0
  9 21  1  0  0  0  0
  9 28  1  0  0  0  0
  9 29  1  0  0  0  0
 10 12  1  0  0  0  0
 10 30  1  0  0  0  0
 11 13  1  0  0  0  0
 11 31  1  0  0  0  0
 12 18  2  0  0  0  0
 13 19  2  0  0  0  0
 14 22  2  0  0  0  0
 14 33  1  0  0  0  0
 15 23  2  0  0  0  0
 15 32  1  0  0  0  0
 16 24  2  0  0  0  0
 16 34  1  0  0  0  0
 17 25  2  0  0  0  0
 17 35  1  0  0  0  0
 18 23  1  0  0  0  0
 19 22  1  0  0  0  0
 20 24  1  0  0  0  0
 21 25  1  0  0  0  0
 22 37  1  0  0  0  0
 23 36  1  0  0  0  0
 24 38  1  0  0  0  0
 25 39  1  0  0  0  0
 26 42  1  0  0  0  0
 26 43  1  0  0  0  0
 26 47  1  0  0  0  0
 27 44  1  0  0  0  0
 27 45  1  0  0  0  0
 27 46  1  0  0  0  0
M  END
$$$$
5284373
 OpenBabel02181314313D

196196  0  0  1  0  0  0  0  0999 V2000
   -4.8231   -0.1708   -0.7505 O   0  0  0  0  0  0  0  0  0  0  0  0
   -3.6500   -3.0877    3.0370 O   0  0  0  0  0  0  0  0  0  0  0  0
   -6.4300   -1.3402    6.8859 O   0  0  0  0  0  0  0  0  0  0  0  0
   -2.7428   -1.8786    8.7354 O   0  0  0  0  0  0  0  0  0  0  0  0
   -6.5949    0.9906    1.7295 O   0  0  0  0  0  0  0  0  0  0  0  0
   -5.4733   -3.3966   11.6199 O   0  0  0  0  0  0  0  0  0  0  0  0
   -7.9727    5.9447    6.1844 O   0  0  0  0  0  0  0  0  0  0  0  0
   -8.8862   -1.0042   -1.2307 O   0  0  0  0  0  0  0  0  0  0  0  0
   -7.4060    2.2612    3.8491 O   0  0  0  0  0  0  0  0  0  0  0  0
   -3.8065    4.4354    7.6592 O   0  0  0  0  0  0  0  0  0  0  0  0
   -7.2153    2.6750   -0.2618 O   0  0  0  0  0  0  0  0  0  0  0  0
   -5.3363    1.7502   11.6141 O   0  0  0  0  0  0  0  0  0  0  0  0
   -6.2457   -2.0144    4.7929 N   0  0  0  0  0  0  0  0  0  0  0  0
   -5.0302   -2.1424    1.7006 N   0  0  0  0  0  0  0  0  0  0  0  0
   -3.4561   -2.2540    6.7541 N   0  0  0  0  0  0  0  0  0  0  0  0
   -5.4179   -2.9706    9.5108 N   0  0  0  0  0  0  0  0  0  0  0  0
   -7.6356   -1.1738    1.2002 N   0  0  0  0  0  0  0  0  0  0  0  0
   -7.3596    4.5956    7.7606 N   0  0  0  0  0  0  0  0  0  0  0  0
   -8.8576    4.1577    4.4477 N   0  0  0  0  0  0  0  0  0  0  0  0
   -8.7575    3.3590    1.1943 N   0  0  0  0  0  0  0  0  0  0  0  0
   -9.9244    0.7705   -0.5546 N   0  0  0  0  0  0  0  0  0  0  0  0
   -4.5457   -0.2216   10.3208 N   0  0  0  0  0  0  0  0  0  0  0  0
   -5.0912    3.2147    9.3721 N   0  0  0  0  0  0  0  0  0  0  0  0
   -5.7848   -3.1162    3.9622 C   0  0  1  0  0  0  0  0  0  0  0  0
   -4.2889   -1.1940    6.2562 C   0  0  1  0  0  0  0  0  0  0  0  0
   -5.1832   -0.7170    1.5927 C   0  0  1  0  0  0  0  0  0  0  0  0
   -6.8994   -4.1199    3.4082 C   0  0  0  0  0  0  0  0  0  0  0  0
   -4.2622    0.0679    0.5417 C   0  0  1  0  0  0  0  0  0  0  0  0
   -3.6929   -0.1789    5.2221 C   0  0  0  0  0  0  0  0  0  0  0  0
   -2.6808   -0.0887    0.5509 C   0  0  1  0  0  0  0  0  0  0  0  0
   -4.8153   -2.7435    2.8819 C   0  0  0  0  0  0  0  0  0  0  0  0
   -5.6781   -1.5921    5.9493 C   0  0  0  0  0  0  0  0  0  0  0  0
   -4.3439   -3.5584    8.7312 C   0  0  2  0  0  0  0  0  0  0  0  0
   -4.5102    1.1412    4.9561 C   0  0  0  0  0  0  0  0  0  0  0  0
   -3.5009   -2.5535    8.0500 C   0  0  0  0  0  0  0  0  0  0  0  0
   -4.7564   -4.7778    7.8197 C   0  0  0  0  0  0  0  0  0  0  0  0
   -6.5916   -0.2568    1.4892 C   0  0  0  0  0  0  0  0  0  0  0  0
   -2.0154    0.6086   -0.6980 C   0  0  0  0  0  0  0  0  0  0  0  0
   -6.3466   -5.4632    2.8337 C   0  0  0  0  0  0  0  0  0  0  0  0
   -8.0311   -4.5357    4.4097 C   0  0  0  0  0  0  0  0  0  0  0  0
   -3.6234   -5.7889    7.4162 C   0  0  0  0  0  0  0  0  0  0  0  0
   -7.4643   -1.3542    4.4823 C   0  0  0  0  0  0  0  0  0  0  0  0
   -1.9980    0.4657    1.8370 C   0  0  0  0  0  0  0  0  0  0  0  0
   -4.9459   -2.9183    0.5099 C   0  0  0  0  0  0  0  0  0  0  0  0
   -2.4363   -2.8531    5.9709 C   0  0  0  0  0  0  0  0  0  0  0  0
   -3.9257    2.1359    3.9138 C   0  0  0  0  0  0  0  0  0  0  0  0
   -4.7117    1.9551    6.2360 C   0  0  0  0  0  0  0  0  0  0  0  0
   -9.0066   -0.8430    1.0715 C   0  0  1  0  0  0  0  0  0  0  0  0
   -9.0619    3.9776    5.8506 C   0  0  1  0  0  0  0  0  0  0  0  0
   -5.2101   -2.5641   10.7571 C   0  0  0  0  0  0  0  0  0  0  0  0
   -5.9788    5.0746    7.8913 C   0  0  1  0  0  0  0  0  0  0  0  0
   -3.9316   -6.5016    6.0671 C   0  0  0  0  0  0  0  0  0  0  0  0
   -3.3342   -6.8444    8.5188 C   0  0  0  0  0  0  0  0  0  0  0  0
   -7.7916    3.7889    2.2057 C   0  0  1  0  0  0  0  0  0  0  0  0
   -0.5649    0.7852   -0.6471 C   0  0  0  0  0  0  0  0  0  0  0  0
   -6.7939   -3.0400    9.1468 C   0  0  0  0  0  0  0  0  0  0  0  0
   -9.4410    2.4695    6.2059 C   0  0  0  0  0  0  0  0  0  0  0  0
   -5.8952    6.4141    8.7176 C   0  0  0  0  0  0  0  0  0  0  0  0
   -4.7450   -1.2549   11.2515 C   0  0  1  0  0  0  0  0  0  0  0  0
   -7.3949    5.3005    2.0756 C   0  0  0  0  0  0  0  0  0  0  0  0
   -9.6455    0.0257    2.2324 C   0  0  0  0  0  0  0  0  0  0  0  0
   -8.0697    4.7994    6.6201 C   0  0  0  0  0  0  0  0  0  0  0  0
   -4.7459    7.4116    8.3074 C   0  0  0  0  0  0  0  0  0  0  0  0
   -9.2522   -0.3272   -0.2767 C   0  0  0  0  0  0  0  0  0  0  0  0
   -6.0488    5.7052    2.7820 C   0  0  0  0  0  0  0  0  0  0  0  0
   -8.0355    3.3459    3.6146 C   0  0  0  0  0  0  0  0  0  0  0  0
   -4.8689    4.1624    8.3289 C   0  0  0  0  0  0  0  0  0  0  0  0
   -9.2441    1.9676   -0.9265 C   0  0  0  0  0  0  0  0  0  0  0  0
  -10.7652    2.2710    7.0035 C   0  0  0  0  0  0  0  0  0  0  0  0
   -8.3151    1.5949    6.8065 C   0  0  0  0  0  0  0  0  0  0  0  0
   -8.3962    2.6688    0.0732 C   0  0  0  0  0  0  0  0  0  0  0  0
   -4.2124    2.1384    9.6896 C   0  0  2  0  0  0  0  0  0  0  0  0
   -3.4122   -1.4456   12.0331 C   0  0  0  0  0  0  0  0  0  0  0  0
    0.2980   -0.2383   -0.5368 C   0  0  0  0  0  0  0  0  0  0  0  0
   -8.0563    4.2110    8.9355 C   0  0  0  0  0  0  0  0  0  0  0  0
  -10.8380   -0.6190    2.9790 C   0  0  0  0  0  0  0  0  0  0  0  0
   -4.1123    8.1165    9.5378 C   0  0  0  0  0  0  0  0  0  0  0  0
   -5.2105    8.4543    7.2510 C   0  0  0  0  0  0  0  0  0  0  0  0
   -4.7843    1.1568   10.6243 C   0  0  0  0  0  0  0  0  0  0  0  0
   -5.9825    7.2349    3.0406 C   0  0  0  0  0  0  0  0  0  0  0  0
   -4.7720    5.2613    2.0014 C   0  0  0  0  0  0  0  0  0  0  0  0
  -10.0966    3.7896    1.3839 C   0  0  0  0  0  0  0  0  0  0  0  0
  -11.3389    0.6943   -0.6172 C   0  0  0  0  0  0  0  0  0  0  0  0
   -2.8198    2.6258   10.1840 C   0  0  0  0  0  0  0  0  0  0  0  0
    1.7207   -0.0556   -0.3405 C   0  0  0  0  0  0  0  0  0  0  0  0
   -5.2388   -3.7562    4.6571 H   0  0  0  0  0  0  0  0  0  0  0  0
   -4.3312   -0.5176    7.1177 H   0  0  0  0  0  0  0  0  0  0  0  0
   -4.8519   -0.3271    2.5481 H   0  0  0  0  0  0  0  0  0  0  0  0
   -7.3939   -3.6291    2.5659 H   0  0  0  0  0  0  0  0  0  0  0  0
   -4.4161    1.1408    0.6844 H   0  0  0  0  0  0  0  0  0  0  0  0
   -3.5916   -0.7390    4.3099 H   0  0  0  0  0  0  0  0  0  0  0  0
   -2.6872    0.1103    5.5421 H   0  0  0  0  0  0  0  0  0  0  0  0
   -2.4414   -1.1517    0.5106 H   0  0  0  0  0  0  0  0  0  0  0  0
   -3.6700   -4.0338    9.4540 H   0  0  0  0  0  0  0  0  0  0  0  0
   -5.4882    0.8612    4.5983 H   0  0  0  0  0  0  0  0  0  0  0  0
   -5.2200   -4.3766    6.9190 H   0  0  0  0  0  0  0  0  0  0  0  0
   -5.5337   -5.3555    8.3276 H   0  0  0  0  0  0  0  0  0  0  0  0
   -2.2539    0.0419   -1.6002 H   0  0  0  0  0  0  0  0  0  0  0  0
   -2.4606    1.6030   -0.8143 H   0  0  0  0  0  0  0  0  0  0  0  0
   -8.8253   -5.0625    3.8726 H   0  0  0  0  0  0  0  0  0  0  0  0
   -8.5080   -3.6983    4.9020 H   0  0  0  0  0  0  0  0  0  0  0  0
   -7.6448   -5.1944    5.1889 H   0  0  0  0  0  0  0  0  0  0  0  0
   -7.1183   -5.9606    2.2386 H   0  0  0  0  0  0  0  0  0  0  0  0
   -5.4882   -5.3162    2.1931 H   0  0  0  0  0  0  0  0  0  0  0  0
   -6.0401   -6.1383    3.6330 H   0  0  0  0  0  0  0  0  0  0  0  0
   -2.6933   -5.2421    7.2763 H   0  0  0  0  0  0  0  0  0  0  0  0
   -8.2182   -1.4885    5.2626 H   0  0  0  0  0  0  0  0  0  0  0  0
   -7.9290   -1.7126    3.5826 H   0  0  0  0  0  0  0  0  0  0  0  0
   -7.3069   -0.2899    4.3761 H   0  0  0  0  0  0  0  0  0  0  0  0
   -0.9490    0.1781    1.9042 H   0  0  0  0  0  0  0  0  0  0  0  0
   -2.4600    0.0581    2.7126 H   0  0  0  0  0  0  0  0  0  0  0  0
   -2.0469    1.5566    1.8620 H   0  0  0  0  0  0  0  0  0  0  0  0
   -4.7039   -3.9658    0.6747 H   0  0  0  0  0  0  0  0  0  0  0  0
   -4.1522   -2.5610   -0.1427 H   0  0  0  0  0  0  0  0  0  0  0  0
   -5.8822   -2.8798   -0.0452 H   0  0  0  0  0  0  0  0  0  0  0  0
   -1.6352   -3.2955    6.5718 H   0  0  0  0  0  0  0  0  0  0  0  0
   -1.9323   -2.1435    5.3166 H   0  0  0  0  0  0  0  0  0  0  0  0
   -2.8604   -3.6404    5.3565 H   0  0  0  0  0  0  0  0  0  0  0  0
   -4.1002    1.7799    2.9114 H   0  0  0  0  0  0  0  0  0  0  0  0
   -2.8600    2.2962    4.0811 H   0  0  0  0  0  0  0  0  0  0  0  0
   -5.2625    2.8727    6.0274 H   0  0  0  0  0  0  0  0  0  0  0  0
   -3.7265    2.1950    6.6343 H   0  0  0  0  0  0  0  0  0  0  0  0
   -5.2933    1.4077    6.9704 H   0  0  0  0  0  0  0  0  0  0  0  0
   -4.4238    3.1057    3.9550 H   0  0  0  0  0  0  0  0  0  0  0  0
   -7.3736   -2.0635    1.1000 H   0  0  0  0  0  0  0  0  0  0  0  0
   -9.5021   -1.8181    1.1069 H   0  0  0  0  0  0  0  0  0  0  0  0
   -4.2726    0.3225   -1.3932 H   0  0  0  0  0  0  0  0  0  0  0  0
   -9.9974    4.5245    6.0033 H   0  0  0  0  0  0  0  0  0  0  0  0
   -5.7021    5.3878    6.8730 H   0  0  0  0  0  0  0  0  0  0  0  0
   -6.8373    3.3430    1.9413 H   0  0  0  0  0  0  0  0  0  0  0  0
   -4.0512   -5.7735    5.2655 H   0  0  0  0  0  0  0  0  0  0  0  0
   -4.8488   -7.0892    6.1399 H   0  0  0  0  0  0  0  0  0  0  0  0
   -3.0735   -6.3591    9.4598 H   0  0  0  0  0  0  0  0  0  0  0  0
   -4.2063   -7.4806    8.6823 H   0  0  0  0  0  0  0  0  0  0  0  0
   -2.4934   -7.4767    8.2238 H   0  0  0  0  0  0  0  0  0  0  0  0
   -3.1104   -7.1641    5.7856 H   0  0  0  0  0  0  0  0  0  0  0  0
   -0.2090    1.7162   -0.6457 H   0  0  0  0  0  0  0  0  0  0  0  0
   -7.3155   -3.7808    9.7601 H   0  0  0  0  0  0  0  0  0  0  0  0
   -6.9623   -3.3453    8.1164 H   0  0  0  0  0  0  0  0  0  0  0  0
   -7.2908   -2.0751    9.2846 H   0  0  0  0  0  0  0  0  0  0  0  0
   -9.6755    1.9740    5.2571 H   0  0  0  0  0  0  0  0  0  0  0  0
   -5.8004    6.1506    9.7753 H   0  0  0  0  0  0  0  0  0  0  0  0
   -6.8459    6.9495    8.6342 H   0  0  0  0  0  0  0  0  0  0  0  0
   -5.5011   -0.9173   11.9697 H   0  0  0  0  0  0  0  0  0  0  0  0
   -8.2125    5.9057    2.4719 H   0  0  0  0  0  0  0  0  0  0  0  0
   -7.3087    5.5515    1.0135 H   0  0  0  0  0  0  0  0  0  0  0  0
  -10.0081    0.9821    1.8750 H   0  0  0  0  0  0  0  0  0  0  0  0
   -8.9064    0.3015    2.9667 H   0  0  0  0  0  0  0  0  0  0  0  0
   -3.9296    6.8599    7.8409 H   0  0  0  0  0  0  0  0  0  0  0  0
   -6.0176    5.2246    3.7643 H   0  0  0  0  0  0  0  0  0  0  0  0
   -9.2771    4.8745    4.0202 H   0  0  0  0  0  0  0  0  0  0  0  0
   -9.9397    2.7048   -1.3315 H   0  0  0  0  0  0  0  0  0  0  0  0
   -8.6409    1.6924   -1.8033 H   0  0  0  0  0  0  0  0  0  0  0  0
   -4.1029   -0.4544    9.5401 H   0  0  0  0  0  0  0  0  0  0  0  0
   -8.5137    0.5383    6.6275 H   0  0  0  0  0  0  0  0  0  0  0  0
   -8.2186    1.7203    7.8782 H   0  0  0  0  0  0  0  0  0  0  0  0
   -7.3829    1.8480    6.3317 H   0  0  0  0  0  0  0  0  0  0  0  0
  -11.6173    2.5901    6.4002 H   0  0  0  0  0  0  0  0  0  0  0  0
  -10.9129    1.2161    7.2516 H   0  0  0  0  0  0  0  0  0  0  0  0
  -10.7716    2.8388    7.9294 H   0  0  0  0  0  0  0  0  0  0  0  0
   -3.9928    1.5969    8.7784 H   0  0  0  0  0  0  0  0  0  0  0  0
   -3.0141   -0.4864   12.3705 H   0  0  0  0  0  0  0  0  0  0  0  0
   -3.5729   -2.0662   12.9175 H   0  0  0  0  0  0  0  0  0  0  0  0
   -2.6585   -1.9290   11.4073 H   0  0  0  0  0  0  0  0  0  0  0  0
   -0.0536   -1.1682   -0.5323 H   0  0  0  0  0  0  0  0  0  0  0  0
   -9.1229    4.0711    8.7824 H   0  0  0  0  0  0  0  0  0  0  0  0
   -7.9775    4.9783    9.7061 H   0  0  0  0  0  0  0  0  0  0  0  0
   -7.6663    3.2887    9.3540 H   0  0  0  0  0  0  0  0  0  0  0  0
  -11.2641    0.0988    3.6850 H   0  0  0  0  0  0  0  0  0  0  0  0
  -11.6171   -0.9090    2.2723 H   0  0  0  0  0  0  0  0  0  0  0  0
  -10.5151   -1.4998    3.5352 H   0  0  0  0  0  0  0  0  0  0  0  0
   -5.8400    3.3604    9.9030 H   0  0  0  0  0  0  0  0  0  0  0  0
   -5.7002    7.9584    6.4110 H   0  0  0  0  0  0  0  0  0  0  0  0
   -5.9120    9.1654    7.6924 H   0  0  0  0  0  0  0  0  0  0  0  0
   -4.3530    9.0089    6.8625 H   0  0  0  0  0  0  0  0  0  0  0  0
   -3.6975    7.3730   10.2224 H   0  0  0  0  0  0  0  0  0  0  0  0
   -4.8586    8.7075   10.0716 H   0  0  0  0  0  0  0  0  0  0  0  0
   -3.2983    8.7745    9.2251 H   0  0  0  0  0  0  0  0  0  0  0  0
   -4.7857    4.1994    1.7614 H   0  0  0  0  0  0  0  0  0  0  0  0
   -6.8423    7.5609    3.6286 H   0  0  0  0  0  0  0  0  0  0  0  0
   -4.6760    5.8142    1.0653 H   0  0  0  0  0  0  0  0  0  0  0  0
   -5.9751    7.7838    2.0964 H   0  0  0  0  0  0  0  0  0  0  0  0
   -5.0781    7.4865    3.5993 H   0  0  0  0  0  0  0  0  0  0  0  0
   -3.8808    5.4459    2.6059 H   0  0  0  0  0  0  0  0  0  0  0  0
  -10.7867    3.5047    0.5943 H   0  0  0  0  0  0  0  0  0  0  0  0
  -10.1370    4.8786    1.4297 H   0  0  0  0  0  0  0  0  0  0  0  0
  -10.5036    3.3885    2.3125 H   0  0  0  0  0  0  0  0  0  0  0  0
  -11.7442   -0.2895   -0.3539 H   0  0  0  0  0  0  0  0  0  0  0  0
  -11.6758    0.9174   -1.6320 H   0  0  0  0  0  0  0  0  0  0  0  0
  -11.7897    1.4167    0.0631 H   0  0  0  0  0  0  0  0  0  0  0  0
   -2.1614    1.7728   10.3708 H   0  0  0  0  0  0  0  0  0  0  0  0
   -2.9084    3.2106   11.1003 H   0  0  0  0  0  0  0  0  0  0  0  0
   -2.3340    3.2432    9.4258 H   0  0  0  0  0  0  0  0  0  0  0  0
    1.9237    0.0451    0.7281 H   0  0  0  0  0  0  0  0  0  0  0  0
    2.2637   -0.9244   -0.7159 H   0  0  0  0  0  0  0  0  0  0  0  0
    2.0925    0.8330   -0.8553 H   0  0  0  0  0  0  0  0  0  0  0  0
  1127  1  0  0  0  0
  2 31  2  0  0  0  0
  3 32  2  0  0  0  0
  4 35  2  0  0  0  0
  5 37  2  0  0  0  0
  6 50  2  0  0  0  0
  7 62  2  0  0  0  0
  8 64  2  0  0  0  0
  9 66  2  0  0  0  0
 10 67  2  0  0  0  0
 11 71  2  0  0  0  0
 12 79  2  0  0  0  0
 13 24  1  0  0  0  0
 13 32  1  0  0  0  0
 13 42  1  0  0  0  0
 14 26  1  0  0  0  0
 14 31  1  0  0  0  0
 14 44  1  0  0  0  0
 15 25  1  0  0  0  0
 15 35  1  0  0  0  0
 15 45  1  0  0  0  0
 16 33  1  0  0  0  0
 16 50  1  0  0  0  0
 16 56  1  0  0  0  0
 17 37  1  0  0  0  0
 17 48  1  0  0  0  0
 17125  1  0  0  0  0
 18 51  1  0  0  0  0
 18 62  1  0  0  0  0
 18 75  1  0  0  0  0
 19 49  1  0  0  0  0
 19 66  1  0  0  0  0
 19151  1  0  0  0  0
 20 54  1  0  0  0  0
 20 71  1  0  0  0  0
 20 82  1  0  0  0  0
 21 64  1  0  0  0  0
 21 68  1  0  0  0  0
 21 83  1  0  0  0  0
 22 59  1  0  0  0  0
 22 79  1  0  0  0  0
 22154  1  0  0  0  0
 23 67  1  0  0  0  0
 23 72  1  0  0  0  0
 23172  1  0  0  0  0
 24 27  1  0  0  0  0
 24 31  1  0  0  0  0
 24 86  1  1  0  0  0
 25 29  1  0  0  0  0
 25 32  1  0  0  0  0
 25 87  1  1  0  0  0
 26 28  1  0  0  0  0
 26 37  1  0  0  0  0
 26 88  1  1  0  0  0
 27 39  1  0  0  0  0
 27 40  1  0  0  0  0
 27 89  1  0  0  0  0
 28  1  1  0  0  0  0
 28 30  1  0  0  0  0
 28 90  1  1  0  0  0
 29 34  1  0  0  0  0
 29 91  1  0  0  0  0
 29 92  1  0  0  0  0
 30 38  1  0  0  0  0
 30 43  1  0  0  0  0
 30 93  1  6  0  0  0
 33 35  1  0  0  0  0
 33 36  1  0  0  0  0
 33 94  1  1  0  0  0
 34 46  1  0  0  0  0
 34 47  1  0  0  0  0
 34 95  1  0  0  0  0
 36 41  1  0  0  0  0
 36 96  1  0  0  0  0
 36 97  1  0  0  0  0
 38 55  1  0  0  0  0
 38 98  1  0  0  0  0
 38 99  1  0  0  0  0
 39103  1  0  0  0  0
 39104  1  0  0  0  0
 39105  1  0  0  0  0
 40100  1  0  0  0  0
 40101  1  0  0  0  0
 40102  1  0  0  0  0
 41 52  1  0  0  0  0
 41 53  1  0  0  0  0
 41106  1  0  0  0  0
 42107  1  0  0  0  0
 42108  1  0  0  0  0
 42109  1  0  0  0  0
 43110  1  0  0  0  0
 43111  1  0  0  0  0
 43112  1  0  0  0  0
 44113  1  0  0  0  0
 44114  1  0  0  0  0
 44115  1  0  0  0  0
 45116  1  0  0  0  0
 45117  1  0  0  0  0
 45118  1  0  0  0  0
 46119  1  0  0  0  0
 46120  1  0  0  0  0
 46124  1  0  0  0  0
 47121  1  0  0  0  0
 47122  1  0  0  0  0
 47123  1  0  0  0  0
 48 61  1  0  0  0  0
 48 64  1  0  0  0  0
 48126  1  1  0  0  0
 49 57  1  0  0  0  0
 49 62  1  0  0  0  0
 49128  1  1  0  0  0
 50 59  1  0  0  0  0
 51 58  1  0  0  0  0
 51 67  1  0  0  0  0
 51129  1  6  0  0  0
 52131  1  0  0  0  0
 52132  1  0  0  0  0
 52136  1  0  0  0  0
 53133  1  0  0  0  0
 53134  1  0  0  0  0
 53135  1  0  0  0  0
 54 60  1  0  0  0  0
 54 66  1  0  0  0  0
 54130  1  6  0  0  0
 55 74  2  0  0  0  0
 55137  1  0  0  0  0
 56138  1  0  0  0  0
 56139  1  0  0  0  0
 56140  1  0  0  0  0
 57 69  1  0  0  0  0
 57 70  1  0  0  0  0
 57141  1  0  0  0  0
 58 63  1  0  0  0  0
 58142  1  0  0  0  0
 58143  1  0  0  0  0
 59 73  1  0  0  0  0
 59144  1  1  0  0  0
 60 65  1  0  0  0  0
 60145  1  0  0  0  0
 60146  1  0  0  0  0
 61 76  1  0  0  0  0
 61147  1  0  0  0  0
 61148  1  0  0  0  0
 63 77  1  0  0  0  0
 63 78  1  0  0  0  0
 63149  1  0  0  0  0
 65 80  1  0  0  0  0
 65 81  1  0  0  0  0
 65150  1  0  0  0  0
 68 71  1  0  0  0  0
 68152  1  0  0  0  0
 68153  1  0  0  0  0
 69158  1  0  0  0  0
 69159  1  0  0  0  0
 69160  1  0  0  0  0
 70155  1  0  0  0  0
 70156  1  0  0  0  0
 70157  1  0  0  0  0
 72 79  1  0  0  0  0
 72 84  1  0  0  0  0
 72161  1  6  0  0  0
 73162  1  0  0  0  0
 73163  1  0  0  0  0
 73164  1  0  0  0  0
 74 85  1  0  0  0  0
 74165  1  0  0  0  0
 75166  1  0  0  0  0
 75167  1  0  0  0  0
 75168  1  0  0  0  0
 76169  1  0  0  0  0
 76170  1  0  0  0  0
 76171  1  0  0  0  0
 77176  1  0  0  0  0
 77177  1  0  0  0  0
 77178  1  0  0  0  0
 78173  1  0  0  0  0
 78174  1  0  0  0  0
 78175  1  0  0  0  0
 80180  1  0  0  0  0
 80182  1  0  0  0  0
 80183  1  0  0  0  0
 81179  1  0  0  0  0
 81181  1  0  0  0  0
 81184  1  0  0  0  0
 82185  1  0  0  0  0
 82186  1  0  0  0  0
 82187  1  0  0  0  0
 83188  1  0  0  0  0
 83189  1  0  0  0  0
 83190  1  0  0  0  0
 84191  1  0  0  0  0
 84192  1  0  0  0  0
 84193  1  0  0  0  0
 85194  1  0  0  0  0
 85195  1  0  0  0  0
 85196  1  0  0  0  0
M  END
$$$$
5743
 OpenBabel02181314313D

 57 60  0  0  1  0  0  0  0  0999 V2000
   -1.9688   -4.5509    1.4364 F   0  0  0  0  0  0  0  0  0  0  0  0
    0.4537   -1.8671   -1.3896 O   0  0  0  0  0  0  0  0  0  0  0  0
   -4.6339   -3.1311   -0.5032 O   0  0  0  0  0  0  0  0  0  0  0  0
   -0.5730    1.0623   -2.5158 O   0  0  0  0  0  0  0  0  0  0  0  0
    0.3066   -0.6271   -4.4935 O   0  0  0  0  0  0  0  0  0  0  0  0
   -4.1059   -7.8089    4.2887 O   0  0  0  0  0  0  0  0  0  0  0  0
   -1.8566   -1.5025   -0.5506 C   0  0  1  0  0  0  0  0  0  0  0  0
   -1.4184   -1.7168    0.9381 C   0  0  2  0  0  0  0  0  0  0  0  0
   -2.5527   -2.2742    1.8704 C   0  0  1  0  0  0  0  0  0  0  0  0
   -3.0462   -3.6783    1.3442 C   0  0  1  0  0  0  0  0  0  0  0  0
   -0.5393   -0.8557   -1.1550 C   0  0  1  0  0  0  0  0  0  0  0  0
   -0.7076   -0.4107    1.3343 C   0  0  0  0  0  0  0  0  0  0  0  0
   -2.2680   -2.9275   -1.0794 C   0  0  0  0  0  0  0  0  0  0  0  0
   -0.0157    0.0683    0.0248 C   0  0  1  0  0  0  0  0  0  0  0  0
   -3.3477   -3.6590   -0.2101 C   0  0  2  0  0  0  0  0  0  0  0  0
   -4.1840   -4.2582    2.3048 C   0  0  1  0  0  0  0  0  0  0  0  0
   -2.1221   -2.3260    3.3759 C   0  0  0  0  0  0  0  0  0  0  0  0
   -3.0623   -0.5007   -0.7426 C   0  0  0  0  0  0  0  0  0  0  0  0
   -2.9352   -3.2729    4.3136 C   0  0  0  0  0  0  0  0  0  0  0  0
   -3.5636   -4.4295    3.6579 C   0  0  0  0  0  0  0  0  0  0  0  0
   -0.6838   -0.1566   -2.4521 C   0  0  0  0  0  0  0  0  0  0  0  0
    1.5340    0.1588    0.1465 C   0  0  0  0  0  0  0  0  0  0  0  0
   -5.4538   -3.3442    2.4919 C   0  0  0  0  0  0  0  0  0  0  0  0
   -4.7154   -5.5330    1.7645 C   0  0  0  0  0  0  0  0  0  0  0  0
   -3.5658   -5.6387    4.2709 C   0  0  0  0  0  0  0  0  0  0  0  0
   -0.8758   -0.8232   -3.7296 C   0  0  0  0  0  0  0  0  0  0  0  0
   -4.6687   -6.6890    2.4490 C   0  0  0  0  0  0  0  0  0  0  0  0
   -4.1135   -6.7418    3.6869 C   0  0  0  0  0  0  0  0  0  0  0  0
   -0.6201   -2.4720    0.9608 H   0  0  0  0  0  0  0  0  0  0  0  0
   -3.3855   -1.5739    1.8217 H   0  0  0  0  0  0  0  0  0  0  0  0
   -1.4403    0.3241    1.6815 H   0  0  0  0  0  0  0  0  0  0  0  0
    0.0059   -0.5848    2.1454 H   0  0  0  0  0  0  0  0  0  0  0  0
   -2.6300   -2.8562   -2.1071 H   0  0  0  0  0  0  0  0  0  0  0  0
   -1.3903   -3.5791   -1.1068 H   0  0  0  0  0  0  0  0  0  0  0  0
   -0.3564    1.0985   -0.1196 H   0  0  0  0  0  0  0  0  0  0  0  0
   -3.3839   -4.6921   -0.5718 H   0  0  0  0  0  0  0  0  0  0  0  0
   -1.0697   -2.6140    3.4350 H   0  0  0  0  0  0  0  0  0  0  0  0
   -2.1937   -1.3129    3.7871 H   0  0  0  0  0  0  0  0  0  0  0  0
   -3.9528   -0.7903   -0.1935 H   0  0  0  0  0  0  0  0  0  0  0  0
   -2.8061    0.5080   -0.4181 H   0  0  0  0  0  0  0  0  0  0  0  0
   -3.3442   -0.4480   -1.7961 H   0  0  0  0  0  0  0  0  0  0  0  0
   -2.2492   -3.5950    5.1055 H   0  0  0  0  0  0  0  0  0  0  0  0
   -3.7241   -2.7051    4.8119 H   0  0  0  0  0  0  0  0  0  0  0  0
    1.8130    0.8802    0.9167 H   0  0  0  0  0  0  0  0  0  0  0  0
    1.9663    0.4838   -0.8021 H   0  0  0  0  0  0  0  0  0  0  0  0
    1.9623   -0.8101    0.4127 H   0  0  0  0  0  0  0  0  0  0  0  0
   -6.1730   -3.8169    3.1678 H   0  0  0  0  0  0  0  0  0  0  0  0
   -5.9702   -3.1583    1.5517 H   0  0  0  0  0  0  0  0  0  0  0  0
   -5.2124   -2.3732    2.9237 H   0  0  0  0  0  0  0  0  0  0  0  0
    0.0763   -2.4876   -2.0466 H   0  0  0  0  0  0  0  0  0  0  0  0
   -5.1481   -5.5427    0.8690 H   0  0  0  0  0  0  0  0  0  0  0  0
   -4.7514   -3.2283   -1.4725 H   0  0  0  0  0  0  0  0  0  0  0  0
   -3.1578   -5.7376    5.1738 H   0  0  0  0  0  0  0  0  0  0  0  0
   -1.0456   -1.8931   -3.6232 H   0  0  0  0  0  0  0  0  0  0  0  0
   -1.7258   -0.3907   -4.2623 H   0  0  0  0  0  0  0  0  0  0  0  0
   -5.0549   -7.5096    2.0384 H   0  0  0  0  0  0  0  0  0  0  0  0
    0.2567   -1.1807   -5.3027 H   0  0  0  0  0  0  0  0  0  0  0  0
  2 50  1  0  0  0  0
  3 52  1  0  0  0  0
  4 21  2  0  0  0  0
  5 26  1  0  0  0  0
  5 57  1  0  0  0  0
  6 28  2  0  0  0  0
  7  8  1  0  0  0  0
  7 11  1  0  0  0  0
  7 13  1  0  0  0  0
  7 18  1  6  0  0  0
  8  9  1  0  0  0  0
  8 12  1  0  0  0  0
  8 29  1  6  0  0  0
  9 10  1  0  0  0  0
  9 17  1  0  0  0  0
  9 30  1  6  0  0  0
 10  1  1  1  0  0  0
 10 15  1  0  0  0  0
 10 16  1  0  0  0  0
 11  2  1  6  0  0  0
 11 14  1  0  0  0  0
 11 21  1  0  0  0  0
 12 14  1  0  0  0  0
 12 31  1  0  0  0  0
 12 32  1  0  0  0  0
 13 15  1  0  0  0  0
 13 33  1  0  0  0  0
 13 34  1  0  0  0  0
 14 22  1  0  0  0  0
 14 35  1  6  0  0  0
 15  3  1  0  0  0  0
 15 36  1  6  0  0  0
 16 20  1  0  0  0  0
 16 23  1  1  0  0  0
 16 24  1  0  0  0  0
 17 19  1  0  0  0  0
 17 37  1  0  0  0  0
 17 38  1  0  0  0  0
 18 39  1  0  0  0  0
 18 40  1  0  0  0  0
 18 41  1  0  0  0  0
 19 20  1  0  0  0  0
 19 42  1  0  0  0  0
 19 43  1  0  0  0  0
 20 25  2  0  0  0  0
 21 26  1  0  0  0  0
 22 44  1  0  0  0  0
 22 45  1  0  0  0  0
 22 46  1  0  0  0  0
 23 47  1  0  0  0  0
 23 48  1  0  0  0  0
 23 49  1  0  0  0  0
 24 27  2  0  0  0  0
 24 51  1  0  0  0  0
 25 28  1  0  0  0  0
 25 53  1  0  0  0  0
 26 54  1  0  0  0  0
 26 55  1  0  0  0  0
 27 28  1  0  0  0  0
 27 56  1  0  0  0  0
M  END
$$$$
2724385
 OpenBabel02181314313D

119126  0  0  1  0  0  0  0  0999 V2000
   -1.6119    1.8087    2.2719 O   0  0  0  0  0  0  0  0  0  0  0  0
    1.3532   -1.8964    3.5175 O   0  0  0  0  0  0  0  0  0  0  0  0
    2.5321    6.7085    7.6858 O   0  0  0  0  0  0  0  0  0  0  0  0
   -1.6549    0.2510   -1.7256 O   0  0  0  0  0  0  0  0  0  0  0  0
    0.6318    8.0975    7.0646 O   0  0  0  0  0  0  0  0  0  0  0  0
   -2.1062   -1.8171   -2.1731 O   0  0  0  0  0  0  0  0  0  0  0  0
    3.3088   11.0480    8.3304 O   0  0  0  0  0  0  0  0  0  0  0  0
    0.6708   11.0118    7.4713 O   0  0  0  0  0  0  0  0  0  0  0  0
    0.3197   12.6652    5.7850 O   0  0  0  0  0  0  0  0  0  0  0  0
   -1.2862   15.1161    6.2497 O   0  0  0  0  0  0  0  0  0  0  0  0
   -1.8801   14.4568    8.8644 O   0  0  0  0  0  0  0  0  0  0  0  0
   -0.4068   17.3382    6.0099 O   0  0  0  0  0  0  0  0  0  0  0  0
   -4.0936   18.1262    4.2225 O   0  0  0  0  0  0  0  0  0  0  0  0
   -1.7368   19.4594    4.7930 O   0  0  0  0  0  0  0  0  0  0  0  0
   -0.2682    1.5852    2.7288 C   0  0  1  0  0  0  0  0  0  0  0  0
   -0.2356    1.8767    4.2803 C   0  0  1  0  0  0  0  0  0  0  0  0
    1.2447    1.6845    4.8123 C   0  0  1  0  0  0  0  0  0  0  0  0
    0.1758    0.0786    2.4461 C   0  0  2  0  0  0  0  0  0  0  0  0
    1.8137    2.6860    5.9306 C   0  0  2  0  0  0  0  0  0  0  0  0
    0.6547    3.4226    6.7164 C   0  0  2  0  0  0  0  0  0  0  0  0
    1.3386   -0.4700    3.4198 C   0  0  1  0  0  0  0  0  0  0  0  0
    1.4386    0.1260    4.8687 C   0  0  0  0  0  0  0  0  0  0  0  0
    0.7502    0.1768    0.9730 C   0  0  2  0  0  0  0  0  0  0  0  0
    0.6238    2.4984    1.8129 C   0  0  0  0  0  0  0  0  0  0  0  0
   -1.1309    3.0306    4.8498 C   0  0  0  0  0  0  0  0  0  0  0  0
   -0.4283    4.0348    5.7654 C   0  0  0  0  0  0  0  0  0  0  0  0
    1.4827    1.5484    0.9544 C   0  0  0  0  0  0  0  0  0  0  0  0
    2.7097    3.8004    5.2327 C   0  0  0  0  0  0  0  0  0  0  0  0
   -1.0578   -0.8946    2.5812 C   0  0  0  0  0  0  0  0  0  0  0  0
    1.1859    4.5555    7.6684 C   0  0  0  0  0  0  0  0  0  0  0  0
    2.7480    1.9090    6.9276 C   0  0  0  0  0  0  0  0  0  0  0  0
    3.2038    4.9558    6.1408 C   0  0  0  0  0  0  0  0  0  0  0  0
    2.0265    5.6133    6.8930 C   0  0  2  0  0  0  0  0  0  0  0  0
   -0.2082   -0.0049   -0.1318 C   0  0  0  0  0  0  0  0  0  0  0  0
   -0.8975    0.9959   -0.9183 C   0  0  0  0  0  0  0  0  0  0  0  0
   -0.6204   -1.1820   -0.5945 C   0  0  0  0  0  0  0  0  0  0  0  0
   -1.5057   -0.9544   -1.5514 C   0  0  0  0  0  0  0  0  0  0  0  0
    1.5505    7.6809    8.1125 C   0  0  2  0  0  0  0  0  0  0  0  0
    2.2652    8.8857    8.7793 C   0  0  0  0  0  0  0  0  0  0  0  0
    2.8035    9.8741    7.7148 C   0  0  1  0  0  0  0  0  0  0  0  0
    1.1140    9.0023    6.0410 C   0  0  1  0  0  0  0  0  0  0  0  0
    1.6810   10.2815    6.7220 C   0  0  1  0  0  0  0  0  0  0  0  0
    2.0673    8.4153    4.9607 C   0  0  0  0  0  0  0  0  0  0  0  0
   -0.3112   11.7408    6.6999 C   0  0  2  0  0  0  0  0  0  0  0  0
   -1.3639   12.4252    7.6146 C   0  0  0  0  0  0  0  0  0  0  0  0
   -0.8318   13.7477    8.2169 C   0  0  1  0  0  0  0  0  0  0  0  0
    0.8924   13.8654    6.3497 C   0  0  1  0  0  0  0  0  0  0  0  0
   -0.2108   14.6564    7.1167 C   0  0  1  0  0  0  0  0  0  0  0  0
    2.1948   13.6845    7.1746 C   0  0  0  0  0  0  0  0  0  0  0  0
   -0.9769   16.1911    5.3313 C   0  0  2  0  0  0  0  0  0  0  0  0
   -2.2007   16.5595    4.4401 C   0  0  0  0  0  0  0  0  0  0  0  0
   -3.1790   17.5404    5.1424 C   0  0  1  0  0  0  0  0  0  0  0  0
   -1.3096   18.1779    6.7640 C   0  0  1  0  0  0  0  0  0  0  0  0
   -2.4037   18.7068    5.8046 C   0  0  1  0  0  0  0  0  0  0  0  0
   -1.8765   17.5618    8.0720 C   0  0  0  0  0  0  0  0  0  0  0  0
   -0.8195    1.0421    4.6812 H   0  0  0  0  0  0  0  0  0  0  0  0
    1.9282    1.8900    3.9944 H   0  0  0  0  0  0  0  0  0  0  0  0
    0.1466    2.6841    7.3461 H   0  0  0  0  0  0  0  0  0  0  0  0
    2.3110   -0.2402    2.9778 H   0  0  0  0  0  0  0  0  0  0  0  0
    0.7024   -0.3401    5.5313 H   0  0  0  0  0  0  0  0  0  0  0  0
    2.4186   -0.1455    5.2620 H   0  0  0  0  0  0  0  0  0  0  0  0
    1.5134   -0.5950    0.8171 H   0  0  0  0  0  0  0  0  0  0  0  0
    1.2603    3.1883    2.3679 H   0  0  0  0  0  0  0  0  0  0  0  0
    0.0243    3.1270    1.1489 H   0  0  0  0  0  0  0  0  0  0  0  0
   -1.9616    2.6149    5.4391 H   0  0  0  0  0  0  0  0  0  0  0  0
   -1.6049    3.5941    4.0449 H   0  0  0  0  0  0  0  0  0  0  0  0
   -0.0093    4.7855    5.1004 H   0  0  0  0  0  0  0  0  0  0  0  0
   -1.1948    4.5381    6.3657 H   0  0  0  0  0  0  0  0  0  0  0  0
    1.6383    1.9398   -0.0539 H   0  0  0  0  0  0  0  0  0  0  0  0
    2.4757    1.4526    1.4039 H   0  0  0  0  0  0  0  0  0  0  0  0
    2.1470    4.2551    4.4123 H   0  0  0  0  0  0  0  0  0  0  0  0
    3.5909    3.3438    4.7726 H   0  0  0  0  0  0  0  0  0  0  0  0
   -0.8025   -1.8998    2.2466 H   0  0  0  0  0  0  0  0  0  0  0  0
   -1.9106   -0.5726    1.9820 H   0  0  0  0  0  0  0  0  0  0  0  0
   -1.3914   -0.9601    3.6177 H   0  0  0  0  0  0  0  0  0  0  0  0
    1.7889    4.1384    8.4758 H   0  0  0  0  0  0  0  0  0  0  0  0
    0.3360    5.0429    8.1508 H   0  0  0  0  0  0  0  0  0  0  0  0
    3.1906    2.5521    7.6849 H   0  0  0  0  0  0  0  0  0  0  0  0
    3.5843    1.4514    6.3949 H   0  0  0  0  0  0  0  0  0  0  0  0
    2.1928    1.1283    7.4492 H   0  0  0  0  0  0  0  0  0  0  0  0
    3.9524    4.5991    6.8489 H   0  0  0  0  0  0  0  0  0  0  0  0
    3.6896    5.7041    5.5078 H   0  0  0  0  0  0  0  0  0  0  0  0
    1.3982    6.0349    6.1193 H   0  0  0  0  0  0  0  0  0  0  0  0
   -1.7359    2.7815    2.2779 H   0  0  0  0  0  0  0  0  0  0  0  0
    2.1565   -2.1160    4.0344 H   0  0  0  0  0  0  0  0  0  0  0  0
   -0.2053    1.5968   -1.5129 H   0  0  0  0  0  0  0  0  0  0  0  0
   -1.5256    1.6432   -0.3060 H   0  0  0  0  0  0  0  0  0  0  0  0
   -0.3285   -2.0762   -0.2729 H   0  0  0  0  0  0  0  0  0  0  0  0
    0.9422    7.2105    8.8886 H   0  0  0  0  0  0  0  0  0  0  0  0
    3.0864    8.5332    9.4087 H   0  0  0  0  0  0  0  0  0  0  0  0
    1.5531    9.4070    9.4261 H   0  0  0  0  0  0  0  0  0  0  0  0
    3.6369    9.4171    7.1762 H   0  0  0  0  0  0  0  0  0  0  0  0
    0.2275    9.2679    5.4680 H   0  0  0  0  0  0  0  0  0  0  0  0
    2.1295   10.9259    5.9610 H   0  0  0  0  0  0  0  0  0  0  0  0
    2.9962    8.0535    5.3958 H   0  0  0  0  0  0  0  0  0  0  0  0
    1.5826    7.5964    4.4280 H   0  0  0  0  0  0  0  0  0  0  0  0
    2.3160    9.1820    4.2236 H   0  0  0  0  0  0  0  0  0  0  0  0
    4.2484   10.8852    8.5580 H   0  0  0  0  0  0  0  0  0  0  0  0
   -0.8838   11.0397    6.0925 H   0  0  0  0  0  0  0  0  0  0  0  0
   -1.6617   11.7429    8.4156 H   0  0  0  0  0  0  0  0  0  0  0  0
   -2.2569   12.6454    7.0209 H   0  0  0  0  0  0  0  0  0  0  0  0
   -0.0885   13.5203    8.9842 H   0  0  0  0  0  0  0  0  0  0  0  0
    1.2206   14.4429    5.4885 H   0  0  0  0  0  0  0  0  0  0  0  0
    0.2522   15.5072    7.6223 H   0  0  0  0  0  0  0  0  0  0  0  0
    2.0046   13.1693    8.1125 H   0  0  0  0  0  0  0  0  0  0  0  0
    2.9312   13.1232    6.5992 H   0  0  0  0  0  0  0  0  0  0  0  0
    2.6256   14.6584    7.4140 H   0  0  0  0  0  0  0  0  0  0  0  0
   -1.9893   14.0703    9.7592 H   0  0  0  0  0  0  0  0  0  0  0  0
   -0.2191   15.8400    4.6304 H   0  0  0  0  0  0  0  0  0  0  0  0
   -2.7298   15.6509    4.1405 H   0  0  0  0  0  0  0  0  0  0  0  0
   -1.8301   17.0350    3.5261 H   0  0  0  0  0  0  0  0  0  0  0  0
   -3.7632   17.0004    5.8906 H   0  0  0  0  0  0  0  0  0  0  0  0
   -0.7068   19.0326    7.0826 H   0  0  0  0  0  0  0  0  0  0  0  0
   -3.0890   19.3673    6.3417 H   0  0  0  0  0  0  0  0  0  0  0  0
   -2.5454   16.7292    7.8647 H   0  0  0  0  0  0  0  0  0  0  0  0
   -1.0632   17.2110    8.7078 H   0  0  0  0  0  0  0  0  0  0  0  0
   -2.4406   18.3129    8.6270 H   0  0  0  0  0  0  0  0  0  0  0  0
   -4.8789   17.5415    4.1688 H   0  0  0  0  0  0  0  0  0  0  0  0
   -2.3974   20.0543    4.3815 H   0  0  0  0  0  0  0  0  0  0  0  0
  1 84  1  0  0  0  0
  2 85  1  0  0  0  0
  4 35  1  0  0  0  0
  4 37  1  0  0  0  0
  5 38  1  0  0  0  0
  5 41  1  0  0  0  0
  6 37  2  0  0  0  0
  7 98  1  0  0  0  0
  9 44  1  0  0  0  0
  9 47  1  0  0  0  0
 11108  1  0  0  0  0
 12 50  1  0  0  0  0
 12 53  1  0  0  0  0
 13118  1  0  0  0  0
 14119  1  0  0  0  0
 15  1  1  6  0  0  0
 15 16  1  0  0  0  0
 15 18  1  0  0  0  0
 15 24  1  0  0  0  0
 16 17  1  0  0  0  0
 16 25  1  0  0  0  0
 16 56  1  1  0  0  0
 17 19  1  0  0  0  0
 17 22  1  0  0  0  0
 17 57  1  6  0  0  0
 18 21  1  0  0  0  0
 18 23  1  0  0  0  0
 18 29  1  1  0  0  0
 19 20  1  0  0  0  0
 19 28  1  0  0  0  0
 19 31  1  1  0  0  0
 20 26  1  0  0  0  0
 20 30  1  0  0  0  0
 20 58  1  1  0  0  0
 21  2  1  0  0  0  0
 21 22  1  0  0  0  0
 21 59  1  6  0  0  0
 22 60  1  0  0  0  0
 22 61  1  0  0  0  0
 23 27  1  0  0  0  0
 23 34  1  0  0  0  0
 23 62  1  6  0  0  0
 24 27  1  0  0  0  0
 24 63  1  0  0  0  0
 24 64  1  0  0  0  0
 25 26  1  0  0  0  0
 25 65  1  0  0  0  0
 25 66  1  0  0  0  0
 26 67  1  0  0  0  0
 26 68  1  0  0  0  0
 27 69  1  0  0  0  0
 27 70  1  0  0  0  0
 28 32  1  0  0  0  0
 28 71  1  0  0  0  0
 28 72  1  0  0  0  0
 29 73  1  0  0  0  0
 29 74  1  0  0  0  0
 29 75  1  0  0  0  0
 30 33  1  0  0  0  0
 30 76  1  0  0  0  0
 30 77  1  0  0  0  0
 31 78  1  0  0  0  0
 31 79  1  0  0  0  0
 31 80  1  0  0  0  0
 32 33  1  0  0  0  0
 32 81  1  0  0  0  0
 32 82  1  0  0  0  0
 33  3  1  0  0  0  0
 33 83  1  6  0  0  0
 34 35  1  0  0  0  0
 34 36  2  0  0  0  0
 35 86  1  0  0  0  0
 35 87  1  0  0  0  0
 36 37  1  0  0  0  0
 36 88  1  0  0  0  0
 38  3  1  0  0  0  0
 38 39  1  0  0  0  0
 38 89  1  1  0  0  0
 39 40  1  0  0  0  0
 39 90  1  0  0  0  0
 39 91  1  0  0  0  0
 40  7  1  0  0  0  0
 40 42  1  0  0  0  0
 40 92  1  6  0  0  0
 41 42  1  0  0  0  0
 41 43  1  0  0  0  0
 41 93  1  6  0  0  0
 42  8  1  0  0  0  0
 42 94  1  6  0  0  0
 43 95  1  0  0  0  0
 43 96  1  0  0  0  0
 43 97  1  0  0  0  0
 44  8  1  0  0  0  0
 44 45  1  0  0  0  0
 44 99  1  6  0  0  0
 45 46  1  0  0  0  0
 45100  1  0  0  0  0
 45101  1  0  0  0  0
 46 11  1  0  0  0  0
 46 48  1  0  0  0  0
 46102  1  1  0  0  0
 47 48  1  0  0  0  0
 47 49  1  0  0  0  0
 47103  1  6  0  0  0
 48 10  1  0  0  0  0
 48104  1  1  0  0  0
 49105  1  0  0  0  0
 49106  1  0  0  0  0
 49107  1  0  0  0  0
 50 10  1  0  0  0  0
 50 51  1  0  0  0  0
 50109  1  6  0  0  0
 51 52  1  0  0  0  0
 51110  1  0  0  0  0
 51111  1  0  0  0  0
 52 13  1  0  0  0  0
 52 54  1  0  0  0  0
 52112  1  1  0  0  0
 53 54  1  0  0  0  0
 53 55  1  0  0  0  0
 53113  1  1  0  0  0
 54 14  1  0  0  0  0
 54114  1  1  0  0  0
 55115  1  0  0  0  0
 55116  1  0  0  0  0
 55117  1  0  0  0  0
M  END
$$$$
31703
 OpenBabel02181314313D

 68 72  0  0  1  0  0  0  0  0999 V2000
    0.0224   -7.2444   -1.7443 O   0  0  0  0  0  0  0  0  0  0  0  0
   -0.4984   -9.4823   -2.2071 O   0  0  0  0  0  0  0  0  0  0  0  0
    3.7793   -7.7561   -2.9568 O   0  0  0  0  0  0  0  0  0  0  0  0
   -3.5392  -11.4217   -2.9227 O   0  0  0  0  0  0  0  0  0  0  0  0
    0.0468   -4.8835   -0.3782 O   0  0  0  0  0  0  0  0  0  0  0  0
    5.3882   -4.8457   -0.6297 O   0  0  0  0  0  0  0  0  0  0  0  0
    4.6959  -10.2591   -2.6249 O   0  0  0  0  0  0  0  0  0  0  0  0
    6.0590  -10.0731   -0.2100 O   0  0  0  0  0  0  0  0  0  0  0  0
    0.2006   -2.3577    0.4986 O   0  0  0  0  0  0  0  0  0  0  0  0
    5.3100   -2.2826    0.0909 O   0  0  0  0  0  0  0  0  0  0  0  0
    0.0553    0.1887    0.1785 O   0  0  0  0  0  0  0  0  0  0  0  0
   -3.9840   -9.2791   -1.2383 N   0  0  0  0  0  0  0  0  0  0  0  0
    1.2291   -7.3664   -0.9130 C   0  0  1  0  0  0  0  0  0  0  0  0
    3.5991   -8.3744   -1.6654 C   0  0  2  0  0  0  0  0  0  0  0  0
    2.0792   -8.5796   -1.4464 C   0  0  0  0  0  0  0  0  0  0  0  0
    4.1332   -7.3519   -0.6330 C   0  0  0  0  0  0  0  0  0  0  0  0
    1.9865   -6.0541   -0.6988 C   0  0  0  0  0  0  0  0  0  0  0  0
    3.4096   -6.0400   -0.6564 C   0  0  0  0  0  0  0  0  0  0  0  0
   -1.0063   -8.2660   -1.6253 C   0  0  2  0  0  0  0  0  0  0  0  0
   -2.2861   -7.8462   -2.3964 C   0  0  0  0  0  0  0  0  0  0  0  0
   -3.3094   -9.0160   -2.5140 C   0  0  1  0  0  0  0  0  0  0  0  0
   -2.6336  -10.3270   -3.0064 C   0  0  1  0  0  0  0  0  0  0  0  0
   -1.3235  -10.6507   -2.2343 C   0  0  2  0  0  0  0  0  0  0  0  0
    1.3085   -4.8259   -0.4295 C   0  0  0  0  0  0  0  0  0  0  0  0
    4.3050   -9.6840   -1.6122 C   0  0  0  0  0  0  0  0  0  0  0  0
    4.1203   -4.8125   -0.5381 C   0  0  0  0  0  0  0  0  0  0  0  0
    2.0047   -3.5899   -0.2236 C   0  0  0  0  0  0  0  0  0  0  0  0
    3.4336   -3.5812   -0.3122 C   0  0  0  0  0  0  0  0  0  0  0  0
   -1.4537  -11.2800   -0.8215 C   0  0  0  0  0  0  0  0  0  0  0  0
    4.6771  -10.3470   -0.3743 C   0  0  0  0  0  0  0  0  0  0  0  0
    1.3472   -2.3629    0.0700 C   0  0  0  0  0  0  0  0  0  0  0  0
    4.1090   -2.3420   -0.1433 C   0  0  0  0  0  0  0  0  0  0  0  0
    2.0032   -1.1162   -0.0286 C   0  0  0  0  0  0  0  0  0  0  0  0
    3.4220   -1.1219   -0.1531 C   0  0  0  0  0  0  0  0  0  0  0  0
    1.3236    0.1409    0.0393 C   0  0  0  0  0  0  0  0  0  0  0  0
    4.1191    0.1134   -0.2473 C   0  0  0  0  0  0  0  0  0  0  0  0
    2.0496    1.3501   -0.0580 C   0  0  0  0  0  0  0  0  0  0  0  0
    3.4408    1.3357   -0.1995 C   0  0  0  0  0  0  0  0  0  0  0  0
   -0.6450    0.7784    1.1563 C   0  0  0  0  0  0  0  0  0  0  0  0
    0.8987   -7.6190    0.1012 H   0  0  0  0  0  0  0  0  0  0  0  0
    1.8963   -9.4237   -0.7717 H   0  0  0  0  0  0  0  0  0  0  0  0
    1.7227   -8.8833   -2.4306 H   0  0  0  0  0  0  0  0  0  0  0  0
    4.0136   -7.7292    0.3836 H   0  0  0  0  0  0  0  0  0  0  0  0
    5.2048   -7.2755   -0.8096 H   0  0  0  0  0  0  0  0  0  0  0  0
   -1.2602   -8.4041   -0.5704 H   0  0  0  0  0  0  0  0  0  0  0  0
   -2.7542   -6.9913   -1.9007 H   0  0  0  0  0  0  0  0  0  0  0  0
   -2.0009   -7.5289   -3.4035 H   0  0  0  0  0  0  0  0  0  0  0  0
   -4.0855   -8.7262   -3.2284 H   0  0  0  0  0  0  0  0  0  0  0  0
   -2.3814  -10.1899   -4.0633 H   0  0  0  0  0  0  0  0  0  0  0  0
   -0.7702  -11.3787   -2.8346 H   0  0  0  0  0  0  0  0  0  0  0  0
    3.3088   -6.8969   -2.9498 H   0  0  0  0  0  0  0  0  0  0  0  0
   -0.4572  -11.4407   -0.4035 H   0  0  0  0  0  0  0  0  0  0  0  0
   -2.0063  -10.6359   -0.1397 H   0  0  0  0  0  0  0  0  0  0  0  0
   -1.9601  -12.2440   -0.8797 H   0  0  0  0  0  0  0  0  0  0  0  0
   -4.2624   -8.3947   -0.8078 H   0  0  0  0  0  0  0  0  0  0  0  0
   -4.8400   -9.8043   -1.4334 H   0  0  0  0  0  0  0  0  0  0  0  0
    4.1176   -9.9825    0.4874 H   0  0  0  0  0  0  0  0  0  0  0  0
    4.5263  -11.4275   -0.4340 H   0  0  0  0  0  0  0  0  0  0  0  0
   -3.1748  -12.1350   -3.4910 H   0  0  0  0  0  0  0  0  0  0  0  0
   -0.2663   -5.6415   -0.6490 H   0  0  0  0  0  0  0  0  0  0  0  0
    5.7946   -5.5953   -0.8165 H   0  0  0  0  0  0  0  0  0  0  0  0
    5.1375    0.1407   -0.3476 H   0  0  0  0  0  0  0  0  0  0  0  0
    6.2937  -10.2003    0.7334 H   0  0  0  0  0  0  0  0  0  0  0  0
    1.5694    2.2523   -0.0332 H   0  0  0  0  0  0  0  0  0  0  0  0
    3.9602    2.2150   -0.2647 H   0  0  0  0  0  0  0  0  0  0  0  0
   -1.7061    0.6262    0.9605 H   0  0  0  0  0  0  0  0  0  0  0  0
   -0.4031    0.3174    2.1173 H   0  0  0  0  0  0  0  0  0  0  0  0
   -0.4554    1.8515    1.2148 H   0  0  0  0  0  0  0  0  0  0  0  0
  2 19  1  0  0  0  0
  2 23  1  0  0  0  0
  3 51  1  0  0  0  0
  4 59  1  0  0  0  0
  5 24  1  0  0  0  0
  5 60  1  0  0  0  0
  6 26  1  0  0  0  0
  6 61  1  0  0  0  0
  7 25  2  0  0  0  0
  8 30  1  0  0  0  0
  8 63  1  0  0  0  0
  9 31  2  0  0  0  0
 10 32  2  0  0  0  0
 11 35  1  0  0  0  0
 11 39  1  0  0  0  0
 12 55  1  0  0  0  0
 12 56  1  0  0  0  0
 13  1  1  0  0  0  0
 13 15  1  0  0  0  0
 13 17  1  0  0  0  0
 13 40  1  1  0  0  0
 14  3  1  6  0  0  0
 14 15  1  0  0  0  0
 14 16  1  0  0  0  0
 14 25  1  0  0  0  0
 15 41  1  0  0  0  0
 15 42  1  0  0  0  0
 16 18  1  0  0  0  0
 16 43  1  0  0  0  0
 16 44  1  0  0  0  0
 17 18  1  0  0  0  0
 17 24  2  0  0  0  0
 18 26  2  0  0  0  0
 19  1  1  0  0  0  0
 19 20  1  0  0  0  0
 19 45  1  1  0  0  0
 20 21  1  0  0  0  0
 20 46  1  0  0  0  0
 20 47  1  0  0  0  0
 21 12  1  0  0  0  0
 21 22  1  0  0  0  0
 21 48  1  6  0  0  0
 22  4  1  0  0  0  0
 22 23  1  0  0  0  0
 22 49  1  6  0  0  0
 23 29  1  0  0  0  0
 23 50  1  6  0  0  0
 24 27  1  0  0  0  0
 25 30  1  0  0  0  0
 26 28  1  0  0  0  0
 27 28  2  0  0  0  0
 27 31  1  0  0  0  0
 28 32  1  0  0  0  0
 29 52  1  0  0  0  0
 29 53  1  0  0  0  0
 29 54  1  0  0  0  0
 30 57  1  0  0  0  0
 30 58  1  0  0  0  0
 31 33  1  0  0  0  0
 32 34  1  0  0  0  0
 33 34  2  0  0  0  0
 33 35  1  0  0  0  0
 34 36  1  0  0  0  0
 35 37  2  0  0  0  0
 36 38  2  0  0  0  0
 36 62  1  0  0  0  0
 37 38  1  0  0  0  0
 37 64  1  0  0  0  0
 38 65  1  0  0  0  0
 39 66  1  0  0  0  0
 39 67  1  0  0  0  0
 39 68  1  0  0  0  0
M  END
$$$$

 OpenBabel02181314313D

 45 47  0  0  1  0  0  0  0  0999 V2000
   -2.6469   -3.8498   -0.2214 O   0  0  0  0  0  0  0  0  0  0  0  0
   -1.8004   -2.9681   -0.1266 C   0  0  0  0  0  0  0  0  0  0  0  0
   -2.0075   -1.7044    0.0866 N   0  0  0  0  0  0  0  0  0  0  0  0
   -0.9068   -1.0719    0.0740 N   0  0  0  0  0  0  0  0  0  0  0  0
    0.0713   -1.9014   -0.0821 C   0  0  0  0  0  0  0  0  0  0  0  0
   -0.4098   -3.2443   -0.2328 C   0  0  0  0  0  0  0  0  0  0  0  0
    1.4944   -1.5929   -0.0807 C   0  0  0  0  0  0  0  0  0  0  0  0
   -3.2350   -1.2246    0.3316 C   0  0  0  0  0  0  0  0  0  0  0  0
   -4.1408   -0.9764   -0.7251 C   0  0  0  0  0  0  0  0  0  0  0  0
   -5.4139   -0.4364   -0.4590 C   0  0  0  0  0  0  0  0  0  0  0  0
   -5.7894   -0.1346    0.8627 C   0  0  0  0  0  0  0  0  0  0  0  0
   -4.9095   -0.4124    1.9235 C   0  0  0  0  0  0  0  0  0  0  0  0
   -3.6503   -0.9830    1.6607 C   0  0  0  0  0  0  0  0  0  0  0  0
   -2.9101    1.1642    4.1702 O   0  0  0  0  0  0  0  0  0  0  0  0
   -1.6823    1.1843    4.0676 C   0  0  0  0  0  0  0  0  0  0  0  0
   -0.9965    1.0140    5.0910 O   0  0  0  0  0  0  0  0  0  0  0  0
   -1.0314    1.3375    2.7776 C   0  0  1  0  0  0  0  0  0  0  0  0
   -1.9731    1.2668    1.6781 O   0  0  0  0  0  0  0  0  0  0  0  0
   -1.3832    1.2276    0.3553 C   0  0  2  0  0  0  0  0  0  0  0  0
   -0.6591    0.1095    0.1595 O   0  0  0  0  0  0  0  0  0  0  0  0
   -0.5463    2.5244    0.1388 C   0  0  2  0  0  0  0  0  0  0  0  0
    0.2382    2.5238   -1.0467 O   0  0  0  0  0  0  0  0  0  0  0  0
    0.4352    2.7801    1.3064 C   0  0  1  0  0  0  0  0  0  0  0  0
    1.0217    4.0598    1.1376 O   0  0  0  0  0  0  0  0  0  0  0  0
   -0.2727    2.6864    2.6729 C   0  0  2  0  0  0  0  0  0  0  0  0
    0.7293    2.7846    3.6686 O   0  0  0  0  0  0  0  0  0  0  0  0
   -0.1577   -3.6585   -1.2125 H   0  0  0  0  0  0  0  0  0  0  0  0
   -0.0675   -3.8970    0.5743 H   0  0  0  0  0  0  0  0  0  0  0  0
    1.6892   -0.6393   -0.5736 H   0  0  0  0  0  0  0  0  0  0  0  0
    2.0657   -2.3644   -0.6015 H   0  0  0  0  0  0  0  0  0  0  0  0
    1.8457   -1.5369    0.9509 H   0  0  0  0  0  0  0  0  0  0  0  0
   -3.8768   -1.1862   -1.6908 H   0  0  0  0  0  0  0  0  0  0  0  0
   -6.0651   -0.2597   -1.2269 H   0  0  0  0  0  0  0  0  0  0  0  0
   -6.7031    0.2831    1.0532 H   0  0  0  0  0  0  0  0  0  0  0  0
   -5.1823   -0.1956    2.8847 H   0  0  0  0  0  0  0  0  0  0  0  0
   -3.0245   -1.1969    2.4413 H   0  0  0  0  0  0  0  0  0  0  0  0
   -1.4849    0.6898    5.7354 H   0  0  0  0  0  0  0  0  0  0  0  0
   -0.3211    0.5065    2.6927 H   0  0  0  0  0  0  0  0  0  0  0  0
   -2.1891    1.2465   -0.3819 H   0  0  0  0  0  0  0  0  0  0  0  0
   -1.2427    3.3653    0.0662 H   0  0  0  0  0  0  0  0  0  0  0  0
   -0.2635    2.0426   -1.7381 H   0  0  0  0  0  0  0  0  0  0  0  0
    1.2447    2.0438    1.2719 H   0  0  0  0  0  0  0  0  0  0  0  0
    1.2740    4.3933    2.0239 H   0  0  0  0  0  0  0  0  0  0  0  0
   -0.9744    3.5178    2.7959 H   0  0  0  0  0  0  0  0  0  0  0  0
    0.3526    2.2885    4.4063 H   0  0  0  0  0  0  0  0  0  0  0  0
  1  2  2  0  0  0  0
  2  3  1  0  0  0  0
  2  6  1  0  0  0  0
  3  4  1  0  0  0  0
  3  8  1  0  0  0  0
  4  5  2  0  0  0  0
  4 20  1  0  0  0  0
  5  6  1  0  0  0  0
  5  7  1  0  0  0  0
  6 27  1  0  0  0  0
  6 28  1  0  0  0  0
  7 29  1  0  0  0  0
  7 30  1  0  0  0  0
  7 31  1  0  0  0  0
  8  9  2  0  0  0  0
  8 13  1  0  0  0  0
  9 10  1  0  0  0  0
  9 32  1  0  0  0  0
 10 11  2  0  0  0  0
 10 33  1  0  0  0  0
 11 12  1  0  0  0  0
 11 34  1  0  0  0  0
 12 13  2  0  0  0  0
 12 35  1  0  0  0  0
 13 36  1  0  0  0  0
 14 15  2  0  0  0  0
 15 16  1  0  0  0  0
 16 37  1  0  0  0  0
 17 15  1  0  0  0  0
 17 18  1  0  0  0  0
 17 25  1  0  0  0  0
 17 38  1  6  0  0  0
 18 19  1  0  0  0  0
 19 20  1  0  0  0  0
 19 21  1  0  0  0  0
 19 39  1  6  0  0  0
 21 22  1  0  0  0  0
 21 23  1  0  0  0  0
 21 40  1  6  0  0  0
 22 41  1  0  0  0  0
 23 24  1  0  0  0  0
 23 25  1  0  0  0  0
 23 42  1  6  0  0  0
 24 43  1  0  0  0  0
 25 26  1  0  0  0  0
 25 44  1  1  0  0  0
 26 45  1  0  0  0  0
M  END
$$$$
41867
 OpenBabel02181314313D

 68 72  0  0  1  0  0  0  0  0999 V2000
    0.1909   -7.2761   -1.7040 O   0  0  0  0  0  0  0  0  0  0  0  0
   -0.4151   -9.4210   -2.5448 O   0  0  0  0  0  0  0  0  0  0  0  0
    3.1849   -7.9971   -2.8008 O   0  0  0  0  0  0  0  0  0  0  0  0
   -0.9701   -8.2269   -6.0100 O   0  0  0  0  0  0  0  0  0  0  0  0
    0.0409   -4.8895   -0.3386 O   0  0  0  0  0  0  0  0  0  0  0  0
    5.3864   -4.8658   -0.5381 O   0  0  0  0  0  0  0  0  0  0  0  0
    4.5861  -10.2692   -2.5306 O   0  0  0  0  0  0  0  0  0  0  0  0
    6.1520  -10.1220   -0.2567 O   0  0  0  0  0  0  0  0  0  0  0  0
    0.1917   -2.3541    0.5141 O   0  0  0  0  0  0  0  0  0  0  0  0
    5.3124   -2.2792    0.0882 O   0  0  0  0  0  0  0  0  0  0  0  0
    0.0506    0.1878    0.1812 O   0  0  0  0  0  0  0  0  0  0  0  0
   -3.1760   -7.1220   -4.6712 N   0  0  0  0  0  0  0  0  0  0  0  0
    1.1957   -7.3775   -0.6468 C   0  0  1  0  0  0  0  0  0  0  0  0
    3.4302   -8.4775   -1.4638 C   0  0  2  0  0  0  0  0  0  0  0  0
    2.0683   -8.6775   -0.7494 C   0  0  0  0  0  0  0  0  0  0  0  0
    4.1757   -7.3378   -0.7219 C   0  0  0  0  0  0  0  0  0  0  0  0
    1.9854   -6.0745   -0.5385 C   0  0  0  0  0  0  0  0  0  0  0  0
    3.4091   -6.0544   -0.5942 C   0  0  0  0  0  0  0  0  0  0  0  0
   -0.8631   -8.2768   -1.7867 C   0  0  2  0  0  0  0  0  0  0  0  0
   -2.1524   -7.7230   -2.4599 C   0  0  0  0  0  0  0  0  0  0  0  0
   -1.9299   -7.4617   -3.9749 C   0  0  1  0  0  0  0  0  0  0  0  0
   -1.2662   -8.6682   -4.6894 C   0  0  2  0  0  0  0  0  0  0  0  0
   -0.0053   -9.1114   -3.8977 C   0  0  2  0  0  0  0  0  0  0  0  0
    1.3064   -4.8354   -0.3366 C   0  0  0  0  0  0  0  0  0  0  0  0
    4.2328   -9.7314   -1.4828 C   0  0  0  0  0  0  0  0  0  0  0  0
    4.1162   -4.8247   -0.4654 C   0  0  0  0  0  0  0  0  0  0  0  0
    2.0025   -3.5954   -0.1655 C   0  0  0  0  0  0  0  0  0  0  0  0
    3.4314   -3.5891   -0.2549 C   0  0  0  0  0  0  0  0  0  0  0  0
    0.7193  -10.3484   -4.4692 C   0  0  0  0  0  0  0  0  0  0  0  0
    4.7548  -10.3698   -0.2840 C   0  0  0  0  0  0  0  0  0  0  0  0
    1.3427   -2.3638    0.0970 C   0  0  0  0  0  0  0  0  0  0  0  0
    4.1064   -2.3454   -0.1180 C   0  0  0  0  0  0  0  0  0  0  0  0
    1.9990   -1.1187   -0.0143 C   0  0  0  0  0  0  0  0  0  0  0  0
    3.4180   -1.1254   -0.1398 C   0  0  0  0  0  0  0  0  0  0  0  0
    1.3190    0.1389    0.0432 C   0  0  0  0  0  0  0  0  0  0  0  0
    4.1136    0.1099   -0.2475 C   0  0  0  0  0  0  0  0  0  0  0  0
    2.0444    1.3474   -0.0631 C   0  0  0  0  0  0  0  0  0  0  0  0
    3.4352    1.3324   -0.2073 C   0  0  0  0  0  0  0  0  0  0  0  0
   -0.6506    0.7837    1.1544 C   0  0  0  0  0  0  0  0  0  0  0  0
    0.6478   -7.4551    0.2989 H   0  0  0  0  0  0  0  0  0  0  0  0
    2.2368   -9.0392    0.2672 H   0  0  0  0  0  0  0  0  0  0  0  0
    1.5465   -9.4822   -1.2551 H   0  0  0  0  0  0  0  0  0  0  0  0
    4.4304   -7.6381    0.2983 H   0  0  0  0  0  0  0  0  0  0  0  0
    5.1118   -7.2056   -1.2676 H   0  0  0  0  0  0  0  0  0  0  0  0
   -1.1446   -8.6172   -0.7853 H   0  0  0  0  0  0  0  0  0  0  0  0
   -2.9551   -8.4576   -2.3390 H   0  0  0  0  0  0  0  0  0  0  0  0
   -2.4647   -6.8013   -1.9619 H   0  0  0  0  0  0  0  0  0  0  0  0
   -1.2742   -6.5908   -4.0706 H   0  0  0  0  0  0  0  0  0  0  0  0
   -1.9681   -9.5057   -4.7482 H   0  0  0  0  0  0  0  0  0  0  0  0
    0.7252   -8.2962   -3.9105 H   0  0  0  0  0  0  0  0  0  0  0  0
    2.6706   -7.1673   -2.7328 H   0  0  0  0  0  0  0  0  0  0  0  0
    1.5683  -10.5992   -3.8286 H   0  0  0  0  0  0  0  0  0  0  0  0
    0.0473  -11.2064   -4.5109 H   0  0  0  0  0  0  0  0  0  0  0  0
    1.0996  -10.1386   -5.4700 H   0  0  0  0  0  0  0  0  0  0  0  0
   -3.9019   -7.8028   -4.4234 H   0  0  0  0  0  0  0  0  0  0  0  0
   -3.0061   -7.1874   -5.6762 H   0  0  0  0  0  0  0  0  0  0  0  0
    4.3129   -9.9789    0.6318 H   0  0  0  0  0  0  0  0  0  0  0  0
    4.5796  -11.4477   -0.3084 H   0  0  0  0  0  0  0  0  0  0  0  0
   -0.2871   -8.8255   -6.3777 H   0  0  0  0  0  0  0  0  0  0  0  0
   -0.2667   -5.6510   -0.6146 H   0  0  0  0  0  0  0  0  0  0  0  0
    5.7911   -5.6282   -0.6793 H   0  0  0  0  0  0  0  0  0  0  0  0
    5.1316    0.1377   -0.3515 H   0  0  0  0  0  0  0  0  0  0  0  0
    6.4690  -10.2532    0.6627 H   0  0  0  0  0  0  0  0  0  0  0  0
    1.5641    2.2497   -0.0430 H   0  0  0  0  0  0  0  0  0  0  0  0
    3.9542    2.2114   -0.2799 H   0  0  0  0  0  0  0  0  0  0  0  0
   -1.7115    0.6303    0.9582 H   0  0  0  0  0  0  0  0  0  0  0  0
   -0.4100    0.3289    2.1187 H   0  0  0  0  0  0  0  0  0  0  0  0
   -0.4610    1.8572    1.2061 H   0  0  0  0  0  0  0  0  0  0  0  0
  2 19  1  0  0  0  0
  2 23  1  0  0  0  0
  3 51  1  0  0  0  0
  4 59  1  0  0  0  0
  5 24  1  0  0  0  0
  5 60  1  0  0  0  0
  6 26  1  0  0  0  0
  6 61  1  0  0  0  0
  7 25  2  0  0  0  0
  8 30  1  0  0  0  0
  8 63  1  0  0  0  0
  9 31  2  0  0  0  0
 10 32  2  0  0  0  0
 11 35  1  0  0  0  0
 11 39  1  0  0  0  0
 12 55  1  0  0  0  0
 12 56  1  0  0  0  0
 13  1  1  0  0  0  0
 13 15  1  0  0  0  0
 13 17  1  0  0  0  0
 13 40  1  1  0  0  0
 14  3  1  6  0  0  0
 14 15  1  0  0  0  0
 14 16  1  0  0  0  0
 14 25  1  0  0  0  0
 15 41  1  0  0  0  0
 15 42  1  0  0  0  0
 16 18  1  0  0  0  0
 16 43  1  0  0  0  0
 16 44  1  0  0  0  0
 17 18  1  0  0  0  0
 17 24  2  0  0  0  0
 18 26  2  0  0  0  0
 19  1  1  0  0  0  0
 19 20  1  0  0  0  0
 19 45  1  1  0  0  0
 20 21  1  0  0  0  0
 20 46  1  0  0  0  0
 20 47  1  0  0  0  0
 21 12  1  0  0  0  0
 21 22  1  0  0  0  0
 21 48  1  6  0  0  0
 22  4  1  0  0  0  0
 22 23  1  0  0  0  0
 22 49  1  6  0  0  0
 23 29  1  0  0  0  0
 23 50  1  1  0  0  0
 24 27  1  0  0  0  0
 25 30  1  0  0  0  0
 26 28  1  0  0  0  0
 27 28  2  0  0  0  0
 27 31  1  0  0  0  0
 28 32  1  0  0  0  0
 29 52  1  0  0  0  0
 29 53  1  0  0  0  0
 29 54  1  0  0  0  0
 30 57  1  0  0  0  0
 30 58  1  0  0  0  0
 31 33  1  0  0  0  0
 32 34  1  0  0  0  0
 33 34  2  0  0  0  0
 33 35  1  0  0  0  0
 34 36  1  0  0  0  0
 35 37  2  0  0  0  0
 36 38  2  0  0  0  0
 36 62  1  0  0  0  0
 37 38  1  0  0  0  0
 37 64  1  0  0  0  0
 38 65  1  0  0  0  0
 39 66  1  0  0  0  0
 39 67  1  0  0  0  0
 39 68  1  0  0  0  0
M  END
$$$$
5870
 OpenBabel02181314313D

 42 45  0  0  1  0  0  0  0  0999 V2000
   -8.2423   -2.2698   -2.5440 O   0  0  0  0  0  0  0  0  0  0  0  0
    0.8923    0.6825   -0.0388 O   0  0  0  0  0  0  0  0  0  0  0  0
   -5.2137   -3.5239   -1.4690 C   0  0  2  0  0  0  0  0  0  0  0  0
   -6.0345   -2.2076   -1.7109 C   0  0  2  0  0  0  0  0  0  0  0  0
   -3.7909   -3.1474   -0.9682 C   0  0  1  0  0  0  0  0  0  0  0  0
   -3.8578   -2.2343    0.3198 C   0  0  2  0  0  0  0  0  0  0  0  0
   -6.4249   -1.6167   -0.3187 C   0  0  0  0  0  0  0  0  0  0  0  0
   -5.3683   -4.3176   -2.7906 C   0  0  0  0  0  0  0  0  0  0  0  0
   -5.2604   -1.6228    0.7287 C   0  0  0  0  0  0  0  0  0  0  0  0
   -2.7140   -4.2420   -0.6835 C   0  0  0  0  0  0  0  0  0  0  0  0
   -7.1115   -2.7377   -2.5227 C   0  0  0  0  0  0  0  0  0  0  0  0
   -6.7033   -3.8118   -3.3921 C   0  0  0  0  0  0  0  0  0  0  0  0
   -5.3518   -1.0762   -2.5690 C   0  0  0  0  0  0  0  0  0  0  0  0
   -2.6206   -1.3936    0.2172 C   0  0  0  0  0  0  0  0  0  0  0  0
   -1.3870   -3.6032   -0.1057 C   0  0  0  0  0  0  0  0  0  0  0  0
   -1.3884   -2.1011    0.0535 C   0  0  0  0  0  0  0  0  0  0  0  0
   -2.6150    0.0216    0.1794 C   0  0  0  0  0  0  0  0  0  0  0  0
   -0.1785   -1.3727   -0.0082 C   0  0  0  0  0  0  0  0  0  0  0  0
   -1.4063    0.7289    0.0739 C   0  0  0  0  0  0  0  0  0  0  0  0
   -0.1841    0.0366    0.0105 C   0  0  0  0  0  0  0  0  0  0  0  0
   -5.6884   -4.1283   -0.6829 H   0  0  0  0  0  0  0  0  0  0  0  0
   -3.3557   -2.6047   -1.8164 H   0  0  0  0  0  0  0  0  0  0  0  0
   -3.6481   -2.8625    1.1969 H   0  0  0  0  0  0  0  0  0  0  0  0
   -7.2628   -2.1959    0.0857 H   0  0  0  0  0  0  0  0  0  0  0  0
   -6.7983   -0.5943   -0.4309 H   0  0  0  0  0  0  0  0  0  0  0  0
   -5.4150   -5.3937   -2.5984 H   0  0  0  0  0  0  0  0  0  0  0  0
   -4.5380   -4.1187   -3.4728 H   0  0  0  0  0  0  0  0  0  0  0  0
   -5.1425   -0.6278    1.1552 H   0  0  0  0  0  0  0  0  0  0  0  0
   -5.6411   -2.2224    1.5662 H   0  0  0  0  0  0  0  0  0  0  0  0
   -2.4946   -4.7916   -1.6029 H   0  0  0  0  0  0  0  0  0  0  0  0
   -3.1154   -4.9632    0.0350 H   0  0  0  0  0  0  0  0  0  0  0  0
   -6.5504   -3.4232   -4.4036 H   0  0  0  0  0  0  0  0  0  0  0  0
   -7.4586   -4.6005   -3.4194 H   0  0  0  0  0  0  0  0  0  0  0  0
   -4.5390   -0.5955   -2.0249 H   0  0  0  0  0  0  0  0  0  0  0  0
   -4.9415   -1.4668   -3.5028 H   0  0  0  0  0  0  0  0  0  0  0  0
   -6.0723   -0.2924   -2.8172 H   0  0  0  0  0  0  0  0  0  0  0  0
   -1.1878   -4.0270    0.8821 H   0  0  0  0  0  0  0  0  0  0  0  0
   -0.5570   -3.9012   -0.7522 H   0  0  0  0  0  0  0  0  0  0  0  0
   -3.4839    0.5554    0.2066 H   0  0  0  0  0  0  0  0  0  0  0  0
    0.7143   -1.8674   -0.0829 H   0  0  0  0  0  0  0  0  0  0  0  0
   -1.4209    1.7524    0.0431 H   0  0  0  0  0  0  0  0  0  0  0  0
    1.6666    0.2644   -0.0639 H   0  0  0  0  0  0  0  0  0  0  0  0
  1 11  2  0  0  0  0
  2 20  1  0  0  0  0
  2 42  1  0  0  0  0
  3  4  1  0  0  0  0
  3  5  1  0  0  0  0
  3  8  1  0  0  0  0
  3 21  1  1  0  0  0
  4  7  1  0  0  0  0
  4 11  1  0  0  0  0
  4 13  1  6  0  0  0
  5  6  1  0  0  0  0
  5 10  1  0  0  0  0
  5 22  1  6  0  0  0
  6  9  1  0  0  0  0
  6 14  1  0  0  0  0
  6 23  1  1  0  0  0
  7  9  1  0  0  0  0
  7 24  1  0  0  0  0
  7 25  1  0  0  0  0
  8 12  1  0  0  0  0
  8 26  1  0  0  0  0
  8 27  1  0  0  0  0
  9 28  1  0  0  0  0
  9 29  1  0  0  0  0
 10 15  1  0  0  0  0
 10 30  1  0  0  0  0
 10 31  1  0  0  0  0
 11 12  1  0  0  0  0
 12 32  1  0  0  0  0
 12 33  1  0  0  0  0
 13 34  1  0  0  0  0
 13 35  1  0  0  0  0
 13 36  1  0  0  0  0
 14 16  2  0  0  0  0
 14 17  1  0  0  0  0
 15 16  1  0  0  0  0
 15 37  1  0  0  0  0
 15 38  1  0  0  0  0
 16 18  1  0  0  0  0
 17 19  2  0  0  0  0
 17 39  1  0  0  0  0
 18 20  2  0  0  0  0
 18 40  1  0  0  0  0
 19 20  1  0  0  0  0
 19 41  1  0  0  0  0
M  END
$$$$
5362440
 OpenBabel02181314313D

 92 96  0  0  1  0  0  0  0  0999 V2000
    3.1392    7.7543   -2.4843 O   0  0  0  0  0  0  0  0  0  0  0  0
    6.7958    2.0461   -5.1108 O   0  0  0  0  0  0  0  0  0  0  0  0
    5.5147   10.4515   -4.7928 O   0  0  0  0  0  0  0  0  0  0  0  0
    5.6285    5.6826   -6.0344 O   0  0  0  0  0  0  0  0  0  0  0  0
    5.8700    8.9933   -2.5681 N   0  0  0  0  0  0  0  0  0  0  0  0
    8.5829    8.1328   -1.8565 N   0  0  0  0  0  0  0  0  0  0  0  0
    7.2424    4.6491   -4.5247 N   0  0  0  0  0  0  0  0  0  0  0  0
    7.8812   10.9914   -5.0589 N   0  0  0  0  0  0  0  0  0  0  0  0
   11.4744    6.5068    1.2227 N   0  0  0  0  0  0  0  0  0  0  0  0
    7.0345    9.7378   -3.1918 C   0  0  1  0  0  0  0  0  0  0  0  0
    8.2999    8.8006   -3.1844 C   0  0  0  0  0  0  0  0  0  0  0  0
    6.2031    8.6773   -1.1422 C   0  0  0  0  0  0  0  0  0  0  0  0
    5.3851    7.8114   -3.3798 C   0  0  0  0  0  0  0  0  0  0  0  0
    7.3884    7.6911   -1.0619 C   0  0  0  0  0  0  0  0  0  0  0  0
    4.2635    6.9242   -2.7888 C   0  0  2  0  0  0  0  0  0  0  0  0
    3.7937    5.8096   -3.7648 C   0  0  0  0  0  0  0  0  0  0  0  0
    4.7812    4.6470   -4.1880 C   0  0  2  0  0  0  0  0  0  0  0  0
    8.2256    4.0859   -5.3714 C   0  0  2  0  0  0  0  0  0  0  0  0
    6.7492   10.4137   -4.4746 C   0  0  0  0  0  0  0  0  0  0  0  0
    7.9442    2.5932   -5.7454 C   0  0  1  0  0  0  0  0  0  0  0  0
    9.5854    7.0262   -1.9965 C   0  0  0  0  0  0  0  0  0  0  0  0
    9.1674    1.7394   -5.3259 C   0  0  0  0  0  0  0  0  0  0  0  0
    9.5918    4.0099   -4.8105 C   0  0  0  0  0  0  0  0  0  0  0  0
    5.9659    5.0332   -4.9923 C   0  0  0  0  0  0  0  0  0  0  0  0
    3.9471    3.5933   -5.0109 C   0  0  0  0  0  0  0  0  0  0  0  0
   10.0572    2.6982   -4.6918 C   0  0  0  0  0  0  0  0  0  0  0  0
    8.2335   11.0607   -6.4178 C   0  0  0  0  0  0  0  0  0  0  0  0
   10.0705    6.4216   -0.7263 C   0  0  0  0  0  0  0  0  0  0  0  0
   10.4614    5.0702   -4.4818 C   0  0  0  0  0  0  0  0  0  0  0  0
    2.8622    2.9152   -4.2493 C   0  0  0  0  0  0  0  0  0  0  0  0
   11.2880    2.4027   -4.0738 C   0  0  0  0  0  0  0  0  0  0  0  0
    9.4411   10.0893   -6.5870 C   0  0  0  0  0  0  0  0  0  0  0  0
    7.1053   10.6659   -7.4274 C   0  0  0  0  0  0  0  0  0  0  0  0
    8.6832   12.5259   -6.7029 C   0  0  0  0  0  0  0  0  0  0  0  0
   11.7031    4.7964   -3.8664 C   0  0  0  0  0  0  0  0  0  0  0  0
   12.1004    3.4641   -3.6333 C   0  0  0  0  0  0  0  0  0  0  0  0
    9.5458    5.1953   -0.2496 C   0  0  0  0  0  0  0  0  0  0  0  0
   11.0648    7.0564    0.0502 C   0  0  0  0  0  0  0  0  0  0  0  0
    3.1665    1.9403   -3.2700 C   0  0  0  0  0  0  0  0  0  0  0  0
    1.5054    3.2443   -4.4839 C   0  0  0  0  0  0  0  0  0  0  0  0
    9.9831    4.6561    0.9726 C   0  0  0  0  0  0  0  0  0  0  0  0
    2.1378    1.3123   -2.5430 C   0  0  0  0  0  0  0  0  0  0  0  0
    0.4791    2.6245   -3.7502 C   0  0  0  0  0  0  0  0  0  0  0  0
    0.7950    1.6568   -2.7808 C   0  0  0  0  0  0  0  0  0  0  0  0
   10.9652    5.3445    1.7043 C   0  0  0  0  0  0  0  0  0  0  0  0
    7.2835   10.5755   -2.5310 H   0  0  0  0  0  0  0  0  0  0  0  0
    8.1984    8.0591   -3.9829 H   0  0  0  0  0  0  0  0  0  0  0  0
    9.1837    9.3928   -3.4318 H   0  0  0  0  0  0  0  0  0  0  0  0
    5.3405    8.2670   -0.6156 H   0  0  0  0  0  0  0  0  0  0  0  0
    6.4693    9.5913   -0.6036 H   0  0  0  0  0  0  0  0  0  0  0  0
    6.2194    7.1509   -3.5697 H   0  0  0  0  0  0  0  0  0  0  0  0
    5.0242    8.1533   -4.3485 H   0  0  0  0  0  0  0  0  0  0  0  0
    7.0453    6.7056   -1.3906 H   0  0  0  0  0  0  0  0  0  0  0  0
    7.6745    7.5979   -0.0119 H   0  0  0  0  0  0  0  0  0  0  0  0
    4.5946    6.4465   -1.8646 H   0  0  0  0  0  0  0  0  0  0  0  0
    2.9437    5.3558   -3.2489 H   0  0  0  0  0  0  0  0  0  0  0  0
    3.3904    6.2856   -4.6632 H   0  0  0  0  0  0  0  0  0  0  0  0
    5.1280    4.1657   -3.2671 H   0  0  0  0  0  0  0  0  0  0  0  0
    8.2939    4.6889   -6.2833 H   0  0  0  0  0  0  0  0  0  0  0  0
    7.7836    2.5156   -6.8248 H   0  0  0  0  0  0  0  0  0  0  0  0
    9.1127    6.2433   -2.5903 H   0  0  0  0  0  0  0  0  0  0  0  0
   10.4562    7.3807   -2.5559 H   0  0  0  0  0  0  0  0  0  0  0  0
    8.9077    0.9411   -4.6261 H   0  0  0  0  0  0  0  0  0  0  0  0
    9.6595    1.3096   -6.2026 H   0  0  0  0  0  0  0  0  0  0  0  0
    4.5802    2.8105   -5.4161 H   0  0  0  0  0  0  0  0  0  0  0  0
    3.5253    4.0939   -5.8883 H   0  0  0  0  0  0  0  0  0  0  0  0
    7.4434    4.9232   -3.6538 H   0  0  0  0  0  0  0  0  0  0  0  0
    8.4526   11.3768   -4.4328 H   0  0  0  0  0  0  0  0  0  0  0  0
    3.4861    8.4616   -1.9024 H   0  0  0  0  0  0  0  0  0  0  0  0
   10.1956    6.0350   -4.6854 H   0  0  0  0  0  0  0  0  0  0  0  0
   11.5925    1.4339   -3.9538 H   0  0  0  0  0  0  0  0  0  0  0  0
    9.0759   12.6205   -7.7182 H   0  0  0  0  0  0  0  0  0  0  0  0
    9.8384   10.1324   -7.6030 H   0  0  0  0  0  0  0  0  0  0  0  0
    9.1346    9.0597   -6.3842 H   0  0  0  0  0  0  0  0  0  0  0  0
   10.2479   10.3445   -5.8947 H   0  0  0  0  0  0  0  0  0  0  0  0
    6.2412   11.3251   -7.3200 H   0  0  0  0  0  0  0  0  0  0  0  0
    7.8412   13.2142   -6.5968 H   0  0  0  0  0  0  0  0  0  0  0  0
    9.4664   12.8376   -6.0073 H   0  0  0  0  0  0  0  0  0  0  0  0
    7.4638   10.7456   -8.4569 H   0  0  0  0  0  0  0  0  0  0  0  0
    6.7766    9.6373   -7.2642 H   0  0  0  0  0  0  0  0  0  0  0  0
    6.7405    1.1216   -5.4296 H   0  0  0  0  0  0  0  0  0  0  0  0
   12.3188    5.5638   -3.5871 H   0  0  0  0  0  0  0  0  0  0  0  0
   12.9868    3.2663   -3.1624 H   0  0  0  0  0  0  0  0  0  0  0  0
    8.8322    4.6913   -0.7829 H   0  0  0  0  0  0  0  0  0  0  0  0
   11.4897    7.9322   -0.2599 H   0  0  0  0  0  0  0  0  0  0  0  0
    4.1384    1.6805   -3.0821 H   0  0  0  0  0  0  0  0  0  0  0  0
    1.2556    3.9489   -5.1827 H   0  0  0  0  0  0  0  0  0  0  0  0
    9.5903    3.7799    1.3244 H   0  0  0  0  0  0  0  0  0  0  0  0
    2.3661    0.6054   -1.8407 H   0  0  0  0  0  0  0  0  0  0  0  0
   -0.4957    2.8805   -3.9215 H   0  0  0  0  0  0  0  0  0  0  0  0
    0.0480    1.2048   -2.2496 H   0  0  0  0  0  0  0  0  0  0  0  0
   11.2978    4.9757    2.5965 H   0  0  0  0  0  0  0  0  0  0  0  0
  1 69  1  0  0  0  0
  2 81  1  0  0  0  0
  3 19  2  0  0  0  0
  4 24  2  0  0  0  0
  5 10  1  0  0  0  0
  5 12  1  0  0  0  0
  5 13  1  0  0  0  0
  6 11  1  0  0  0  0
  6 14  1  0  0  0  0
  6 21  1  0  0  0  0
  7 24  1  0  0  0  0
  7 67  1  0  0  0  0
  8 19  1  0  0  0  0
  8 27  1  0  0  0  0
  8 68  1  0  0  0  0
  9 38  1  0  0  0  0
  9 45  2  0  0  0  0
 10 11  1  0  0  0  0
 10 19  1  0  0  0  0
 10 46  1  1  0  0  0
 11 47  1  0  0  0  0
 11 48  1  0  0  0  0
 12 14  1  0  0  0  0
 12 49  1  0  0  0  0
 12 50  1  0  0  0  0
 13 15  1  0  0  0  0
 13 51  1  0  0  0  0
 13 52  1  0  0  0  0
 14 53  1  0  0  0  0
 14 54  1  0  0  0  0
 15  1  1  0  0  0  0
 15 16  1  0  0  0  0
 15 55  1  1  0  0  0
 16 56  1  0  0  0  0
 16 57  1  0  0  0  0
 17 16  1  0  0  0  0
 17 24  1  0  0  0  0
 17 25  1  0  0  0  0
 17 58  1  1  0  0  0
 18  7  1  0  0  0  0
 18 20  1  0  0  0  0
 18 23  1  0  0  0  0
 18 59  1  6  0  0  0
 20  2  1  0  0  0  0
 20 22  1  0  0  0  0
 20 60  1  6  0  0  0
 21 28  1  0  0  0  0
 21 61  1  0  0  0  0
 21 62  1  0  0  0  0
 22 26  1  0  0  0  0
 22 63  1  0  0  0  0
 22 64  1  0  0  0  0
 23 26  1  0  0  0  0
 23 29  2  0  0  0  0
 25 30  1  0  0  0  0
 25 65  1  0  0  0  0
 25 66  1  0  0  0  0
 26 31  2  0  0  0  0
 27 32  1  0  0  0  0
 27 33  1  0  0  0  0
 27 34  1  0  0  0  0
 28 37  1  0  0  0  0
 28 38  2  0  0  0  0
 29 35  1  0  0  0  0
 29 70  1  0  0  0  0
 30 39  2  0  0  0  0
 30 40  1  0  0  0  0
 31 36  1  0  0  0  0
 31 71  1  0  0  0  0
 32 73  1  0  0  0  0
 32 74  1  0  0  0  0
 32 75  1  0  0  0  0
 33 76  1  0  0  0  0
 33 79  1  0  0  0  0
 33 80  1  0  0  0  0
 34 72  1  0  0  0  0
 34 77  1  0  0  0  0
 34 78  1  0  0  0  0
 35 36  2  0  0  0  0
 35 82  1  0  0  0  0
 36 83  1  0  0  0  0
 37 41  2  0  0  0  0
 37 84  1  0  0  0  0
 38 85  1  0  0  0  0
 39 42  1  0  0  0  0
 39 86  1  0  0  0  0
 40 43  2  0  0  0  0
 40 87  1  0  0  0  0
 41 45  1  0  0  0  0
 41 88  1  0  0  0  0
 42 44  2  0  0  0  0
 42 89  1  0  0  0  0
 43 44  1  0  0  0  0
 43 90  1  0  0  0  0
 44 91  1  0  0  0  0
 45 92  1  0  0  0  0
M  END
$$$$
6445540
 OpenBabel02181314313D

 77 79  0  0  1  0  0  0  0  0999 V2000
   -0.8022   -1.2535   -0.1700 S   0  0  0  0  0  0  0  0  0  0  0  0
   -6.1599    1.6546   -5.1716 O   0  0  0  0  0  0  0  0  0  0  0  0
   -5.5190    9.1526   -6.7141 O   0  0  0  0  0  0  0  0  0  0  0  0
   -6.3503    7.4650    0.3202 O   0  0  0  0  0  0  0  0  0  0  0  0
   -4.5945    6.8089   -3.1006 O   0  0  0  0  0  0  0  0  0  0  0  0
   -7.8141    4.1390   -2.3548 O   0  0  0  0  0  0  0  0  0  0  0  0
   -5.8819    3.3948   -0.9930 N   0  0  0  0  0  0  0  0  0  0  0  0
   -1.2674    1.1843    0.1703 N   0  0  0  0  0  0  0  0  0  0  0  0
   -6.3781    3.0490   -4.9158 C   0  0  1  0  0  0  0  0  0  0  0  0
   -6.5374    1.9928   -3.8257 C   0  0  2  0  0  0  0  0  0  0  0  0
   -5.0812    3.9134   -4.9209 C   0  0  0  0  0  0  0  0  0  0  0  0
   -5.4452    1.6660   -2.7843 C   0  0  0  0  0  0  0  0  0  0  0  0
   -7.7147    3.6312   -5.4495 C   0  0  0  0  0  0  0  0  0  0  0  0
   -4.9353    4.8782   -6.1207 C   0  0  0  0  0  0  0  0  0  0  0  0
   -5.8178    2.0078   -1.2984 C   0  0  1  0  0  0  0  0  0  0  0  0
   -3.7381    5.8718   -5.9812 C   0  0  0  0  0  0  0  0  0  0  0  0
   -4.0320    7.3116   -6.5138 C   0  0  1  0  0  0  0  0  0  0  0  0
   -5.1717    8.1273   -5.7707 C   0  0  1  0  0  0  0  0  0  0  0  0
   -4.9058    8.6873   -4.3043 C   0  0  2  0  0  0  0  0  0  0  0  0
   -4.8808    1.2014   -0.4655 C   0  0  0  0  0  0  0  0  0  0  0  0
   -6.4918    7.7857   -2.2104 C   0  0  0  0  0  0  0  0  0  0  0  0
   -2.7060    8.1140   -6.6937 C   0  0  0  0  0  0  0  0  0  0  0  0
   -5.3344    7.7763   -3.1864 C   0  0  0  0  0  0  0  0  0  0  0  0
   -6.2585    6.7810   -0.9395 C   0  0  2  0  0  0  0  0  0  0  0  0
   -7.1503    5.5019   -0.6983 C   0  0  0  0  0  0  0  0  0  0  0  0
   -6.9144    4.2626   -1.4598 C   0  0  0  0  0  0  0  0  0  0  0  0
   -5.2639   10.2008   -4.2087 C   0  0  0  0  0  0  0  0  0  0  0  0
   -5.4185   -0.0107    0.1678 C   0  0  0  0  0  0  0  0  0  0  0  0
   -7.7759    7.4166   -3.0254 C   0  0  0  0  0  0  0  0  0  0  0  0
   -6.7772    9.2332   -1.6541 C   0  0  0  0  0  0  0  0  0  0  0  0
   -3.5589    1.5008   -0.4758 C   0  0  0  0  0  0  0  0  0  0  0  0
   -2.4713    0.6641   -0.2177 C   0  0  0  0  0  0  0  0  0  0  0  0
   -2.4382   -0.7182   -0.4914 C   0  0  0  0  0  0  0  0  0  0  0  0
   -0.2101    0.3406    0.2572 C   0  0  0  0  0  0  0  0  0  0  0  0
    1.1785    0.6723    0.5896 C   0  0  0  0  0  0  0  0  0  0  0  0
   -7.5352    1.5988   -3.6209 H   0  0  0  0  0  0  0  0  0  0  0  0
   -4.1946    3.2743   -4.9291 H   0  0  0  0  0  0  0  0  0  0  0  0
   -5.0789    4.4839   -3.9924 H   0  0  0  0  0  0  0  0  0  0  0  0
   -4.4975    2.1445   -3.0237 H   0  0  0  0  0  0  0  0  0  0  0  0
   -5.2814    0.5878   -2.8899 H   0  0  0  0  0  0  0  0  0  0  0  0
   -8.5769    3.0208   -5.1757 H   0  0  0  0  0  0  0  0  0  0  0  0
   -7.6772    3.6987   -6.5361 H   0  0  0  0  0  0  0  0  0  0  0  0
   -7.8687    4.6299   -5.0422 H   0  0  0  0  0  0  0  0  0  0  0  0
   -5.8656    5.4227   -6.2389 H   0  0  0  0  0  0  0  0  0  0  0  0
   -4.8081    4.2865   -7.0316 H   0  0  0  0  0  0  0  0  0  0  0  0
   -6.8347    1.6309   -1.1396 H   0  0  0  0  0  0  0  0  0  0  0  0
   -2.9059    5.4417   -6.5473 H   0  0  0  0  0  0  0  0  0  0  0  0
   -3.3775    5.9365   -4.9578 H   0  0  0  0  0  0  0  0  0  0  0  0
   -4.3908    7.1461   -7.5372 H   0  0  0  0  0  0  0  0  0  0  0  0
   -6.0799    7.5297   -5.7232 H   0  0  0  0  0  0  0  0  0  0  0  0
   -3.8200    8.7435   -4.1948 H   0  0  0  0  0  0  0  0  0  0  0  0
   -5.2549    3.7632   -0.4063 H   0  0  0  0  0  0  0  0  0  0  0  0
   -2.8969    9.0664   -7.1915 H   0  0  0  0  0  0  0  0  0  0  0  0
   -2.2200    8.3089   -5.7383 H   0  0  0  0  0  0  0  0  0  0  0  0
   -2.0020    7.5550   -7.3149 H   0  0  0  0  0  0  0  0  0  0  0  0
   -5.2289    6.4250   -0.9047 H   0  0  0  0  0  0  0  0  0  0  0  0
   -8.1967    5.8152   -0.7759 H   0  0  0  0  0  0  0  0  0  0  0  0
   -7.0550    5.2003    0.3502 H   0  0  0  0  0  0  0  0  0  0  0  0
   -5.0091   10.6131   -3.2335 H   0  0  0  0  0  0  0  0  0  0  0  0
   -4.6871   10.7726   -4.9409 H   0  0  0  0  0  0  0  0  0  0  0  0
   -6.3203   10.3669   -4.4249 H   0  0  0  0  0  0  0  0  0  0  0  0
   -5.5985   -0.7732   -0.5939 H   0  0  0  0  0  0  0  0  0  0  0  0
   -6.3646    0.2014    0.6680 H   0  0  0  0  0  0  0  0  0  0  0  0
   -4.7538   -0.4235    0.9285 H   0  0  0  0  0  0  0  0  0  0  0  0
   -8.6694    7.4641   -2.3970 H   0  0  0  0  0  0  0  0  0  0  0  0
   -7.9328    8.1033   -3.8615 H   0  0  0  0  0  0  0  0  0  0  0  0
   -7.6989    6.4159   -3.4390 H   0  0  0  0  0  0  0  0  0  0  0  0
   -7.5445    9.2176   -0.8770 H   0  0  0  0  0  0  0  0  0  0  0  0
   -7.1725    9.9119   -2.4058 H   0  0  0  0  0  0  0  0  0  0  0  0
   -5.8717    9.6694   -1.2269 H   0  0  0  0  0  0  0  0  0  0  0  0
   -3.3032    2.4070   -0.7976 H   0  0  0  0  0  0  0  0  0  0  0  0
   -6.3544    9.5470   -6.3901 H   0  0  0  0  0  0  0  0  0  0  0  0
   -5.6871    8.1851    0.2865 H   0  0  0  0  0  0  0  0  0  0  0  0
   -3.1839   -1.3064   -0.8632 H   0  0  0  0  0  0  0  0  0  0  0  0
    1.5109    0.0652    1.4323 H   0  0  0  0  0  0  0  0  0  0  0  0
    1.2678    1.7274    0.8500 H   0  0  0  0  0  0  0  0  0  0  0  0
    1.8153    0.4645   -0.2720 H   0  0  0  0  0  0  0  0  0  0  0  0
  1 33  1  0  0  0  0
  1 34  1  0  0  0  0
  2  9  1  0  0  0  0
  2 10  1  0  0  0  0
  3 72  1  0  0  0  0
  4 73  1  0  0  0  0
  5 23  2  0  0  0  0
  6 26  2  0  0  0  0
  7 15  1  0  0  0  0
  7 26  1  0  0  0  0
  7 52  1  0  0  0  0
  8 32  1  0  0  0  0
  8 34  2  0  0  0  0
  9 10  1  0  0  0  0
  9 11  1  0  0  0  0
  9 13  1  6  0  0  0
 10 12  1  0  0  0  0
 10 36  1  1  0  0  0
 11 14  1  0  0  0  0
 11 37  1  0  0  0  0
 11 38  1  0  0  0  0
 12 15  1  0  0  0  0
 12 39  1  0  0  0  0
 12 40  1  0  0  0  0
 13 41  1  0  0  0  0
 13 42  1  0  0  0  0
 13 43  1  0  0  0  0
 14 16  1  0  0  0  0
 14 44  1  0  0  0  0
 14 45  1  0  0  0  0
 15 20  1  0  0  0  0
 15 46  1  1  0  0  0
 16 17  1  0  0  0  0
 16 47  1  0  0  0  0
 16 48  1  0  0  0  0
 17 18  1  0  0  0  0
 17 22  1  0  0  0  0
 17 49  1  6  0  0  0
 18  3  1  0  0  0  0
 18 19  1  0  0  0  0
 18 50  1  1  0  0  0
 19 23  1  0  0  0  0
 19 27  1  0  0  0  0
 19 51  1  1  0  0  0
 20 28  1  0  0  0  0
 20 31  2  0  0  0  0
 21 23  1  0  0  0  0
 21 24  1  0  0  0  0
 21 29  1  0  0  0  0
 21 30  1  0  0  0  0
 22 53  1  0  0  0  0
 22 54  1  0  0  0  0
 22 55  1  0  0  0  0
 24  4  1  0  0  0  0
 24 25  1  0  0  0  0
 24 56  1  6  0  0  0
 25 26  1  0  0  0  0
 25 57  1  0  0  0  0
 25 58  1  0  0  0  0
 27 59  1  0  0  0  0
 27 60  1  0  0  0  0
 27 61  1  0  0  0  0
 28 62  1  0  0  0  0
 28 63  1  0  0  0  0
 28 64  1  0  0  0  0
 29 65  1  0  0  0  0
 29 66  1  0  0  0  0
 29 67  1  0  0  0  0
 30 68  1  0  0  0  0
 30 69  1  0  0  0  0
 30 70  1  0  0  0  0
 31 32  1  0  0  0  0
 31 71  1  0  0  0  0
 32 33  2  0  0  0  0
 33 74  1  0  0  0  0
 34 35  1  0  0  0  0
 35 75  1  0  0  0  0
 35 76  1  0  0  0  0
 35 77  1  0  0  0  0
M  END
$$$$
4171
 OpenBabel02181314313D

 44 44  0  0  1  0  0  0  0  0999 V2000
   -1.0955    0.8170    1.4164 O   0  0  0  0  0  0  0  0  0  0  0  0
    0.8182    0.5382   -0.7868 O   0  0  0  0  0  0  0  0  0  0  0  0
   -6.8328   -1.0551    6.0547 O   0  0  0  0  0  0  0  0  0  0  0  0
    3.2585   -0.7510   -0.1556 N   0  0  0  0  0  0  0  0  0  0  0  0
    1.0730    0.2060    0.5713 C   0  0  2  0  0  0  0  0  0  0  0  0
    2.0136   -1.0135    0.5843 C   0  0  0  0  0  0  0  0  0  0  0  0
    4.2128   -1.8958   -0.1626 C   0  0  0  0  0  0  0  0  0  0  0  0
   -0.2085   -0.1821    1.3390 C   0  0  0  0  0  0  0  0  0  0  0  0
    5.4129   -1.5048   -1.0559 C   0  0  0  0  0  0  0  0  0  0  0  0
    4.7035   -2.3060    1.2569 C   0  0  0  0  0  0  0  0  0  0  0  0
   -2.2414    0.7033    1.9550 C   0  0  0  0  0  0  0  0  0  0  0  0
   -4.6766    0.3754    3.3613 C   0  0  0  0  0  0  0  0  0  0  0  0
   -5.9106    0.1398    4.1469 C   0  0  0  0  0  0  0  0  0  0  0  0
   -2.5805    1.5889    2.9963 C   0  0  0  0  0  0  0  0  0  0  0  0
   -3.1505   -0.3160    1.5875 C   0  0  0  0  0  0  0  0  0  0  0  0
   -3.7852    1.4211    3.6999 C   0  0  0  0  0  0  0  0  0  0  0  0
   -4.3486   -0.4867    2.2924 C   0  0  0  0  0  0  0  0  0  0  0  0
   -5.6204   -0.8289    5.3149 C   0  0  0  0  0  0  0  0  0  0  0  0
   -6.6646   -1.9409    7.1734 C   0  0  0  0  0  0  0  0  0  0  0  0
    1.5513    1.0616    1.0563 H   0  0  0  0  0  0  0  0  0  0  0  0
    2.2348   -1.2356    1.6287 H   0  0  0  0  0  0  0  0  0  0  0  0
    1.5096   -1.8760    0.1347 H   0  0  0  0  0  0  0  0  0  0  0  0
    3.7259   -2.7621   -0.6234 H   0  0  0  0  0  0  0  0  0  0  0  0
    2.9907   -0.5815   -1.1287 H   0  0  0  0  0  0  0  0  0  0  0  0
   -0.6408   -1.0599    0.8496 H   0  0  0  0  0  0  0  0  0  0  0  0
    0.0698   -0.4641    2.3622 H   0  0  0  0  0  0  0  0  0  0  0  0
    3.8906   -2.7353    1.8444 H   0  0  0  0  0  0  0  0  0  0  0  0
    5.0980   -1.4368    1.7873 H   0  0  0  0  0  0  0  0  0  0  0  0
    5.4819   -3.0668    1.1915 H   0  0  0  0  0  0  0  0  0  0  0  0
    6.1221   -2.3325   -1.1208 H   0  0  0  0  0  0  0  0  0  0  0  0
    5.0709   -1.2672   -2.0649 H   0  0  0  0  0  0  0  0  0  0  0  0
    5.9253   -0.6327   -0.6436 H   0  0  0  0  0  0  0  0  0  0  0  0
   -6.2966    1.0842    4.5393 H   0  0  0  0  0  0  0  0  0  0  0  0
   -6.6902   -0.2859    3.5080 H   0  0  0  0  0  0  0  0  0  0  0  0
    0.0197    1.1094   -0.8012 H   0  0  0  0  0  0  0  0  0  0  0  0
   -3.9985    2.0532    4.4755 H   0  0  0  0  0  0  0  0  0  0  0  0
   -4.9706   -1.2560    2.0300 H   0  0  0  0  0  0  0  0  0  0  0  0
   -1.9355    2.3363    3.2682 H   0  0  0  0  0  0  0  0  0  0  0  0
   -2.9401   -0.9512    0.8145 H   0  0  0  0  0  0  0  0  0  0  0  0
   -4.8571   -0.3887    5.9654 H   0  0  0  0  0  0  0  0  0  0  0  0
   -5.2427   -1.7763    4.9145 H   0  0  0  0  0  0  0  0  0  0  0  0
   -7.6283   -2.0507    7.6690 H   0  0  0  0  0  0  0  0  0  0  0  0
   -5.9513   -1.5326    7.8931 H   0  0  0  0  0  0  0  0  0  0  0  0
   -6.3305   -2.9285    6.8465 H   0  0  0  0  0  0  0  0  0  0  0  0
  1  8  1  0  0  0  0
  1 11  1  0  0  0  0
  2  5  1  0  0  0  0
  2 35  1  0  0  0  0
  3 18  1  0  0  0  0
  3 19  1  0  0  0  0
  4  6  1  0  0  0  0
  4  7  1  0  0  0  0
  4 24  1  0  0  0  0
  5  6  1  0  0  0  0
  5  8  1  0  0  0  0
  5 20  1  1  0  0  0
  6 21  1  0  0  0  0
  6 22  1  0  0  0  0
  7  9  1  0  0  0  0
  7 10  1  0  0  0  0
  7 23  1  0  0  0  0
  8 25  1  0  0  0  0
  8 26  1  0  0  0  0
  9 30  1  0  0  0  0
  9 31  1  0  0  0  0
  9 32  1  0  0  0  0
 10 27  1  0  0  0  0
 10 28  1  0  0  0  0
 10 29  1  0  0  0  0
 11 14  2  0  0  0  0
 11 15  1  0  0  0  0
 12 13  1  0  0  0  0
 12 16  2  0  0  0  0
 12 17  1  0  0  0  0
 13 18  1  0  0  0  0
 13 33  1  0  0  0  0
 13 34  1  0  0  0  0
 14 16  1  0  0  0  0
 14 38  1  0  0  0  0
 15 17  2  0  0  0  0
 15 39  1  0  0  0  0
 16 36  1  0  0  0  0
 17 37  1  0  0  0  0
 18 40  1  0  0  0  0
 18 41  1  0  0  0  0
 19 42  1  0  0  0  0
 19 43  1  0  0  0  0
 19 44  1  0  0  0  0
M  END
$$$$
64143
 OpenBabel02181314313D

 85 88  0  0  1  0  0  0  0  0999 V2000
    2.7159    4.0282   -0.0427 S   0  0  0  0  0  0  0  0  0  0  0  0
    8.1345    6.7668    2.4521 O   0  0  0  0  0  0  0  0  0  0  0  0
    2.6057    8.0308    2.5765 O   0  0  0  0  0  0  0  0  0  0  0  0
    1.7178    4.1598    4.6752 O   0  0  0  0  0  0  0  0  0  0  0  0
   -2.3896    5.9357    7.1316 O   0  0  0  0  0  0  0  0  0  0  0  0
    5.4970    8.3194    3.7056 N   0  0  0  0  0  0  0  0  0  0  0  0
    7.8767    6.5889    4.8598 N   0  0  0  0  0  0  0  0  0  0  0  0
    1.5904    5.3653    2.5529 N   0  0  0  0  0  0  0  0  0  0  0  0
    7.0615    9.7727    5.8789 C   0  0  2  0  0  0  0  0  0  0  0  0
    5.5244    9.5054    6.0221 C   0  0  1  0  0  0  0  0  0  0  0  0
    7.6078    9.5810    4.4227 C   0  0  0  0  0  0  0  0  0  0  0  0
    5.0010    8.3640    5.1103 C   0  0  0  0  0  0  0  0  0  0  0  0
    7.8632    9.0723    7.0176 C   0  0  0  0  0  0  0  0  0  0  0  0
    5.0658    9.2087    7.4993 C   0  0  0  0  0  0  0  0  0  0  0  0
    6.9929    8.4357    3.5484 C   0  0  1  0  0  0  0  0  0  0  0  0
    7.4511    9.5956    8.4242 C   0  0  0  0  0  0  0  0  0  0  0  0
    5.9322    9.9205    8.5645 C   0  0  0  0  0  0  0  0  0  0  0  0
    4.8959    7.2395    2.8342 C   0  0  0  0  0  0  0  0  0  0  0  0
    7.7340    7.1522    3.5984 C   0  0  0  0  0  0  0  0  0  0  0  0
    3.3852    6.9095    2.9852 C   0  0  2  0  0  0  0  0  0  0  0  0
    2.9364    5.5981    2.2627 C   0  0  2  0  0  0  0  0  0  0  0  0
    7.7412    5.2474    5.2818 C   0  0  0  0  0  0  0  0  0  0  0  0
    3.1945    5.6076    0.7372 C   0  0  0  0  0  0  0  0  0  0  0  0
    6.3250    5.0020    5.8907 C   0  0  0  0  0  0  0  0  0  0  0  0
    8.7934    5.0451    6.4162 C   0  0  0  0  0  0  0  0  0  0  0  0
    7.9878    4.2017    4.1491 C   0  0  0  0  0  0  0  0  0  0  0  0
    1.1625    4.9719    3.8534 C   0  0  0  0  0  0  0  0  0  0  0  0
   -0.0051    5.6309    4.3620 C   0  0  0  0  0  0  0  0  0  0  0  0
    3.1197    4.2757   -1.7315 C   0  0  0  0  0  0  0  0  0  0  0  0
   -0.6875    5.2994    5.5959 C   0  0  0  0  0  0  0  0  0  0  0  0
   -0.5287    6.7424    3.6292 C   0  0  0  0  0  0  0  0  0  0  0  0
    4.4546    4.5027   -2.1282 C   0  0  0  0  0  0  0  0  0  0  0  0
    2.0924    4.2648   -2.6947 C   0  0  0  0  0  0  0  0  0  0  0  0
   -1.7791    6.1059    6.0403 C   0  0  0  0  0  0  0  0  0  0  0  0
   -0.2939    4.1415    6.4633 C   0  0  0  0  0  0  0  0  0  0  0  0
   -1.6199    7.5008    4.0670 C   0  0  0  0  0  0  0  0  0  0  0  0
    4.7576    4.7233   -3.4839 C   0  0  0  0  0  0  0  0  0  0  0  0
    2.3984    4.4801   -4.0506 C   0  0  0  0  0  0  0  0  0  0  0  0
   -2.2406    7.1875    5.2749 C   0  0  0  0  0  0  0  0  0  0  0  0
    3.7300    4.7089   -4.4454 C   0  0  0  0  0  0  0  0  0  0  0  0
    7.2068   10.8417    6.0832 H   0  0  0  0  0  0  0  0  0  0  0  0
    5.0178   10.4225    5.6979 H   0  0  0  0  0  0  0  0  0  0  0  0
    8.6971    9.4854    4.4431 H   0  0  0  0  0  0  0  0  0  0  0  0
    7.4057   10.5204    3.8938 H   0  0  0  0  0  0  0  0  0  0  0  0
    5.2184    7.4085    5.5632 H   0  0  0  0  0  0  0  0  0  0  0  0
    3.9176    8.4917    5.1084 H   0  0  0  0  0  0  0  0  0  0  0  0
    7.6519    8.0069    7.0109 H   0  0  0  0  0  0  0  0  0  0  0  0
    8.9384    9.2115    6.8773 H   0  0  0  0  0  0  0  0  0  0  0  0
    4.0181    9.4956    7.6249 H   0  0  0  0  0  0  0  0  0  0  0  0
    5.1294    8.1373    7.7186 H   0  0  0  0  0  0  0  0  0  0  0  0
    7.0942    8.8240    2.5243 H   0  0  0  0  0  0  0  0  0  0  0  0
    8.0228   10.4992    8.6503 H   0  0  0  0  0  0  0  0  0  0  0  0
    7.7323    8.8417    9.1657 H   0  0  0  0  0  0  0  0  0  0  0  0
    5.7754   10.9975    8.4674 H   0  0  0  0  0  0  0  0  0  0  0  0
    5.5871    9.6248    9.5598 H   0  0  0  0  0  0  0  0  0  0  0  0
    5.4145    6.2957    3.0033 H   0  0  0  0  0  0  0  0  0  0  0  0
    5.0769    7.5328    1.7979 H   0  0  0  0  0  0  0  0  0  0  0  0
    3.1844    6.7329    4.0420 H   0  0  0  0  0  0  0  0  0  0  0  0
    8.2163    7.2054    5.4574 H   0  0  0  0  0  0  0  0  0  0  0  0
    3.5228    4.7671    2.6738 H   0  0  0  0  0  0  0  0  0  0  0  0
    2.9330    8.7749    3.1245 H   0  0  0  0  0  0  0  0  0  0  0  0
    4.2607    5.7390    0.5494 H   0  0  0  0  0  0  0  0  0  0  0  0
    2.6526    6.4264    0.2606 H   0  0  0  0  0  0  0  0  0  0  0  0
    0.9224    5.4695    1.9096 H   0  0  0  0  0  0  0  0  0  0  0  0
    7.2526    4.3162    3.3496 H   0  0  0  0  0  0  0  0  0  0  0  0
    6.2291    3.9809    6.2647 H   0  0  0  0  0  0  0  0  0  0  0  0
    5.5475    5.1477    5.1396 H   0  0  0  0  0  0  0  0  0  0  0  0
    6.1384    5.6757    6.7300 H   0  0  0  0  0  0  0  0  0  0  0  0
    8.9853    4.3236    3.7231 H   0  0  0  0  0  0  0  0  0  0  0  0
    7.9037    3.1841    4.5377 H   0  0  0  0  0  0  0  0  0  0  0  0
    9.8073    5.1738    6.0323 H   0  0  0  0  0  0  0  0  0  0  0  0
    8.6433    5.7680    7.2224 H   0  0  0  0  0  0  0  0  0  0  0  0
    8.7131    4.0453    6.8488 H   0  0  0  0  0  0  0  0  0  0  0  0
   -0.1195    7.0515    2.7459 H   0  0  0  0  0  0  0  0  0  0  0  0
    5.2093    4.5125   -1.4376 H   0  0  0  0  0  0  0  0  0  0  0  0
    1.1213    4.1063   -2.4148 H   0  0  0  0  0  0  0  0  0  0  0  0
   -0.1916    3.2343    5.8668 H   0  0  0  0  0  0  0  0  0  0  0  0
   -1.0144    3.8941    7.2404 H   0  0  0  0  0  0  0  0  0  0  0  0
    0.6519    4.3675    6.9604 H   0  0  0  0  0  0  0  0  0  0  0  0
   -1.9563    8.2905    3.5096 H   0  0  0  0  0  0  0  0  0  0  0  0
    5.7243    4.8946   -3.7694 H   0  0  0  0  0  0  0  0  0  0  0  0
    1.6516    4.4719   -4.7481 H   0  0  0  0  0  0  0  0  0  0  0  0
   -3.0276    7.7592    5.5948 H   0  0  0  0  0  0  0  0  0  0  0  0
    3.9509    4.8651   -5.4307 H   0  0  0  0  0  0  0  0  0  0  0  0
   -2.1546    5.3165    7.7064 H   0  0  0  0  0  0  0  0  0  0  0  0
  1 23  1  0  0  0  0
  1 29  1  0  0  0  0
  2 19  2  0  0  0  0
  3 61  1  0  0  0  0
  4 27  2  0  0  0  0
  5 34  1  0  0  0  0
  5 85  1  0  0  0  0
  6 12  1  0  0  0  0
  6 15  1  0  0  0  0
  6 18  1  0  0  0  0
  7 19  1  0  0  0  0
  7 22  1  0  0  0  0
  7 59  1  0  0  0  0
  8 27  1  0  0  0  0
  8 64  1  0  0  0  0
  9 10  1  0  0  0  0
  9 11  1  0  0  0  0
  9 13  1  0  0  0  0
  9 41  1  1  0  0  0
 10 12  1  0  0  0  0
 10 14  1  0  0  0  0
 10 42  1  6  0  0  0
 11 15  1  0  0  0  0
 11 43  1  0  0  0  0
 11 44  1  0  0  0  0
 12 45  1  0  0  0  0
 12 46  1  0  0  0  0
 13 16  1  0  0  0  0
 13 47  1  0  0  0  0
 13 48  1  0  0  0  0
 14 17  1  0  0  0  0
 14 49  1  0  0  0  0
 14 50  1  0  0  0  0
 15 19  1  0  0  0  0
 15 51  1  6  0  0  0
 16 17  1  0  0  0  0
 16 52  1  0  0  0  0
 16 53  1  0  0  0  0
 17 54  1  0  0  0  0
 17 55  1  0  0  0  0
 18 20  1  0  0  0  0
 18 56  1  0  0  0  0
 18 57  1  0  0  0  0
 20  3  1  0  0  0  0
 20 21  1  0  0  0  0
 20 58  1  1  0  0  0
 21  8  1  0  0  0  0
 21 23  1  0  0  0  0
 21 60  1  1  0  0  0
 22 24  1  0  0  0  0
 22 25  1  0  0  0  0
 22 26  1  0  0  0  0
 23 62  1  0  0  0  0
 23 63  1  0  0  0  0
 24 66  1  0  0  0  0
 24 67  1  0  0  0  0
 24 68  1  0  0  0  0
 25 71  1  0  0  0  0
 25 72  1  0  0  0  0
 25 73  1  0  0  0  0
 26 65  1  0  0  0  0
 26 69  1  0  0  0  0
 26 70  1  0  0  0  0
 27 28  1  0  0  0  0
 28 30  2  0  0  0  0
 28 31  1  0  0  0  0
 29 32  2  0  0  0  0
 29 33  1  0  0  0  0
 30 34  1  0  0  0  0
 30 35  1  0  0  0  0
 31 36  2  0  0  0  0
 31 74  1  0  0  0  0
 32 37  1  0  0  0  0
 32 75  1  0  0  0  0
 33 38  2  0  0  0  0
 33 76  1  0  0  0  0
 34 39  2  0  0  0  0
 35 77  1  0  0  0  0
 35 78  1  0  0  0  0
 35 79  1  0  0  0  0
 36 39  1  0  0  0  0
 36 80  1  0  0  0  0
 37 40  2  0  0  0  0
 37 81  1  0  0  0  0
 38 40  1  0  0  0  0
 38 82  1  0  0  0  0
 39 83  1  0  0  0  0
 40 84  1  0  0  0  0
M  END
$$$$
5284433
 OpenBabel02181314313D

 42 45  0  0  1  0  0  0  0  0999 V2000
   -1.8791    3.5015    3.0258 O   0  0  0  0  0  0  0  0  0  0  0  0
   -1.1549    3.0787   -0.5083 O   0  0  0  0  0  0  0  0  0  0  0  0
    0.8423    2.7926    3.4274 O   0  0  0  0  0  0  0  0  0  0  0  0
    1.5785    3.2570    0.1017 O   0  0  0  0  0  0  0  0  0  0  0  0
   -2.4268   -1.4032    0.2057 O   0  0  0  0  0  0  0  0  0  0  0  0
    1.4900    0.0657    0.1371 O   0  0  0  0  0  0  0  0  0  0  0  0
   -4.5175    0.4259   -0.2393 O   0  0  0  0  0  0  0  0  0  0  0  0
   -0.7457    1.5187    1.9476 C   0  0  1  0  0  0  0  0  0  0  0  0
   -1.5420    2.8323    1.8011 C   0  0  2  0  0  0  0  0  0  0  0  0
   -0.9519    0.7090    0.5524 C   0  0  2  0  0  0  0  0  0  0  0  0
   -0.8021    3.6653    0.7555 C   0  0  1  0  0  0  0  0  0  0  0  0
    0.6464    2.2500    2.1180 C   0  0  1  0  0  0  0  0  0  0  0  0
   -2.9778    3.1075    2.1790 C   0  0  0  0  0  0  0  0  0  0  0  0
    0.6762    3.4822    1.1748 C   0  0  1  0  0  0  0  0  0  0  0  0
   -0.8155    1.6851   -0.7203 C   0  0  1  0  0  0  0  0  0  0  0  0
   -1.0757    0.7042    3.2629 C   0  0  0  0  0  0  0  0  0  0  0  0
   -2.3920   -0.0093    0.5135 C   0  0  1  0  0  0  0  0  0  0  0  0
    0.1592   -0.4017    0.3711 C   0  0  0  0  0  0  0  0  0  0  0  0
   -1.6415    1.3360   -1.8646 C   0  0  0  0  0  0  0  0  0  0  0  0
   -3.3223    0.4751   -0.4929 C   0  0  0  0  0  0  0  0  0  0  0  0
   -2.8770    0.8129   -1.7373 C   0  0  0  0  0  0  0  0  0  0  0  0
   -3.6868    0.5566   -2.9276 C   0  0  0  0  0  0  0  0  0  0  0  0
   -1.0999    4.7174    0.7725 H   0  0  0  0  0  0  0  0  0  0  0  0
    1.4848    1.5775    1.9554 H   0  0  0  0  0  0  0  0  0  0  0  0
   -3.5703    2.2613    2.5222 H   0  0  0  0  0  0  0  0  0  0  0  0
   -3.4678    3.9253    1.6481 H   0  0  0  0  0  0  0  0  0  0  0  0
    1.0201    4.3862    1.6899 H   0  0  0  0  0  0  0  0  0  0  0  0
    0.2052    1.6888   -1.1026 H   0  0  0  0  0  0  0  0  0  0  0  0
   -0.5625   -0.2551    3.2665 H   0  0  0  0  0  0  0  0  0  0  0  0
   -0.7841    1.2305    4.1709 H   0  0  0  0  0  0  0  0  0  0  0  0
   -2.1386    0.5216    3.3938 H   0  0  0  0  0  0  0  0  0  0  0  0
   -2.8946    0.0406    1.4706 H   0  0  0  0  0  0  0  0  0  0  0  0
   -0.0705   -1.0139   -0.5045 H   0  0  0  0  0  0  0  0  0  0  0  0
    0.1886   -1.0667    1.2346 H   0  0  0  0  0  0  0  0  0  0  0  0
   -1.2895    1.5450   -2.7730 H   0  0  0  0  0  0  0  0  0  0  0  0
    1.8143    2.7609    3.5622 H   0  0  0  0  0  0  0  0  0  0  0  0
    1.4555    4.0096   -0.5174 H   0  0  0  0  0  0  0  0  0  0  0  0
   -1.6827   -1.8579    0.6511 H   0  0  0  0  0  0  0  0  0  0  0  0
    1.9886   -0.7728    0.0190 H   0  0  0  0  0  0  0  0  0  0  0  0
   -3.4419   -0.4351   -3.3127 H   0  0  0  0  0  0  0  0  0  0  0  0
   -4.7578    0.5873   -2.7165 H   0  0  0  0  0  0  0  0  0  0  0  0
   -3.4960    1.2924   -3.7123 H   0  0  0  0  0  0  0  0  0  0  0  0
  1 13  1  0  0  0  0
  2 11  1  0  0  0  0
  2 15  1  0  0  0  0
  3 36  1  0  0  0  0
  4 37  1  0  0  0  0
  5 38  1  0  0  0  0
  6 18  1  0  0  0  0
  6 39  1  0  0  0  0
  7 20  2  0  0  0  0
  8  9  1  0  0  0  0
  8 10  1  0  0  0  0
  8 12  1  0  0  0  0
  8 16  1  1  0  0  0
  9  1  1  1  0  0  0
  9 11  1  0  0  0  0
  9 13  1  0  0  0  0
 10 15  1  0  0  0  0
 10 17  1  0  0  0  0
 10 18  1  6  0  0  0
 11 14  1  0  0  0  0
 11 23  1  1  0  0  0
 12  3  1  0  0  0  0
 12 14  1  0  0  0  0
 12 24  1  6  0  0  0
 13 25  1  0  0  0  0
 13 26  1  0  0  0  0
 14  4  1  0  0  0  0
 14 27  1  1  0  0  0
 15 19  1  0  0  0  0
 15 28  1  6  0  0  0
 16 29  1  0  0  0  0
 16 30  1  0  0  0  0
 16 31  1  0  0  0  0
 17  5  1  0  0  0  0
 17 20  1  0  0  0  0
 17 32  1  1  0  0  0
 18 33  1  0  0  0  0
 18 34  1  0  0  0  0
 19 21  2  0  0  0  0
 19 35  1  0  0  0  0
 20 21  1  0  0  0  0
 21 22  1  0  0  0  0
 22 40  1  0  0  0  0
 22 41  1  0  0  0  0
 22 42  1  0  0  0  0
M  END
$$$$
114976
 OpenBabel02181314313D

 65 70  0  0  1  0  0  0  0  0999 V2000
   -3.9317   -6.3166   -2.8601 O   0  0  0  0  0  0  0  0  0  0  0  0
   -5.9083   -5.4781   -0.7378 O   0  0  0  0  0  0  0  0  0  0  0  0
   -5.1684   -7.8245    2.5728 O   0  0  0  0  0  0  0  0  0  0  0  0
   -4.1245   -7.5269   -5.3962 O   0  0  0  0  0  0  0  0  0  0  0  0
    0.1046   -7.5348    0.2188 N   0  0  0  0  0  0  0  0  0  0  0  0
   -2.4529   -7.6700   -0.0445 C   0  0  2  0  0  0  0  0  0  0  0  0
   -2.3213   -6.6966   -1.2595 C   0  0  1  0  0  0  0  0  0  0  0  0
   -4.7853   -6.3539   -0.4793 C   0  0  1  0  0  0  0  0  0  0  0  0
   -3.6747   -5.9713   -1.5648 C   0  0  2  0  0  0  0  0  0  0  0  0
   -4.2878   -6.0910    1.0348 C   0  0  2  0  0  0  0  0  0  0  0  0
   -2.8378   -6.7656    1.1713 C   0  0  0  0  0  0  0  0  0  0  0  0
   -1.0632   -8.4266    0.0000 C   0  0  1  0  0  0  0  0  0  0  0  0
   -3.6935   -8.6617   -0.1894 C   0  0  0  0  0  0  0  0  0  0  0  0
   -5.0009   -7.9016   -0.6063 C   0  0  0  0  0  0  0  0  0  0  0  0
   -1.0932   -5.7096   -1.2131 C   0  0  0  0  0  0  0  0  0  0  0  0
   -2.2188   -7.5568   -2.4286 C   0  0  0  0  0  0  0  0  0  0  0  0
   -5.1820   -6.4072    2.3667 C   0  0  1  0  0  0  0  0  0  0  0  0
   -0.7775   -9.2557   -1.3159 C   0  0  0  0  0  0  0  0  0  0  0  0
    0.1241   -6.1707   -0.3590 C   0  0  0  0  0  0  0  0  0  0  0  0
   -1.4434   -8.7243   -2.5443 C   0  0  0  0  0  0  0  0  0  0  0  0
   -3.1775   -7.1970   -3.3506 C   0  0  0  0  0  0  0  0  0  0  0  0
   -6.7365   -5.9580    2.5505 C   0  0  0  0  0  0  0  0  0  0  0  0
   -4.3511   -5.8531    3.6020 C   0  0  0  0  0  0  0  0  0  0  0  0
   -1.5055   -9.4166   -3.7754 C   0  0  0  0  0  0  0  0  0  0  0  0
   -3.2624   -7.8864   -4.5667 C   0  0  0  0  0  0  0  0  0  0  0  0
   -6.7095   -5.6063   -1.9321 C   0  0  0  0  0  0  0  0  0  0  0  0
   -2.3960   -8.9849   -4.7919 C   0  0  0  0  0  0  0  0  0  0  0  0
   -7.3754   -6.5245    3.8912 C   0  0  0  0  0  0  0  0  0  0  0  0
   -7.7491   -6.4874    1.4646 C   0  0  0  0  0  0  0  0  0  0  0  0
   -6.8701   -4.3982    2.6016 C   0  0  0  0  0  0  0  0  0  0  0  0
   -3.5569   -4.8835   -1.5535 H   0  0  0  0  0  0  0  0  0  0  0  0
   -4.1285   -5.0075    1.0610 H   0  0  0  0  0  0  0  0  0  0  0  0
   -2.0972   -5.9814    1.3426 H   0  0  0  0  0  0  0  0  0  0  0  0
   -2.7531   -7.4356    2.0243 H   0  0  0  0  0  0  0  0  0  0  0  0
   -1.0711   -9.1166    0.8482 H   0  0  0  0  0  0  0  0  0  0  0  0
   -3.8555   -9.1872    0.7553 H   0  0  0  0  0  0  0  0  0  0  0  0
   -3.5116   -9.4479   -0.9223 H   0  0  0  0  0  0  0  0  0  0  0  0
   -5.2610   -8.1652   -1.6340 H   0  0  0  0  0  0  0  0  0  0  0  0
   -5.8372   -8.2360   -0.0032 H   0  0  0  0  0  0  0  0  0  0  0  0
   -1.4181   -4.7486   -0.8044 H   0  0  0  0  0  0  0  0  0  0  0  0
   -0.7477   -5.4854   -2.2292 H   0  0  0  0  0  0  0  0  0  0  0  0
    0.2952   -9.3557   -1.4974 H   0  0  0  0  0  0  0  0  0  0  0  0
   -1.1660  -10.2654   -1.1535 H   0  0  0  0  0  0  0  0  0  0  0  0
    0.2318   -5.4880    0.4885 H   0  0  0  0  0  0  0  0  0  0  0  0
    1.0386   -6.0724   -0.9479 H   0  0  0  0  0  0  0  0  0  0  0  0
    0.2738   -7.4543    1.2229 H   0  0  0  0  0  0  0  0  0  0  0  0
   -4.1681   -4.7832    3.4996 H   0  0  0  0  0  0  0  0  0  0  0  0
   -4.8294   -6.0199    4.5590 H   0  0  0  0  0  0  0  0  0  0  0  0
   -3.3829   -6.3272    3.7316 H   0  0  0  0  0  0  0  0  0  0  0  0
   -0.9408  -10.2567   -3.9204 H   0  0  0  0  0  0  0  0  0  0  0  0
   -5.7880   -8.2007    1.9193 H   0  0  0  0  0  0  0  0  0  0  0  0
   -7.5471   -4.9144   -1.8428 H   0  0  0  0  0  0  0  0  0  0  0  0
   -7.1141   -6.6129   -2.0377 H   0  0  0  0  0  0  0  0  0  0  0  0
   -6.1624   -5.3283   -2.8305 H   0  0  0  0  0  0  0  0  0  0  0  0
   -2.4359   -9.4986   -5.6748 H   0  0  0  0  0  0  0  0  0  0  0  0
   -8.4386   -6.2842    3.9776 H   0  0  0  0  0  0  0  0  0  0  0  0
   -7.2879   -7.6129    3.9377 H   0  0  0  0  0  0  0  0  0  0  0  0
   -6.9356   -6.1105    4.7936 H   0  0  0  0  0  0  0  0  0  0  0  0
   -8.7921   -6.3863    1.7765 H   0  0  0  0  0  0  0  0  0  0  0  0
   -7.5912   -7.5391    1.2396 H   0  0  0  0  0  0  0  0  0  0  0  0
   -7.7215   -5.9120    0.5587 H   0  0  0  0  0  0  0  0  0  0  0  0
   -7.9183   -4.0900    2.6312 H   0  0  0  0  0  0  0  0  0  0  0  0
   -6.3949   -3.9868    3.4940 H   0  0  0  0  0  0  0  0  0  0  0  0
   -6.4061   -3.9427    1.7262 H   0  0  0  0  0  0  0  0  0  0  0  0
   -4.1938   -7.9360   -6.1731 H   0  0  0  0  0  0  0  0  0  0  0  0
  1  9  1  0  0  0  0
  1 21  1  0  0  0  0
  2 26  1  0  0  0  0
  3 51  1  0  0  0  0
  4 25  1  0  0  0  0
  4 65  1  0  0  0  0
  5 12  1  0  0  0  0
  5 19  1  0  0  0  0
  5 46  1  0  0  0  0
  6  7  1  0  0  0  0
  6 11  1  1  0  0  0
  6 12  1  0  0  0  0
  6 13  1  0  0  0  0
  7  9  1  0  0  0  0
  7 15  1  1  0  0  0
  7 16  1  0  0  0  0
  8  2  1  6  0  0  0
  8  9  1  0  0  0  0
  8 10  1  0  0  0  0
  8 14  1  0  0  0  0
  9 31  1  1  0  0  0
 10 11  1  0  0  0  0
 10 17  1  0  0  0  0
 10 32  1  1  0  0  0
 11 33  1  0  0  0  0
 11 34  1  0  0  0  0
 12 18  1  0  0  0  0
 12 35  1  1  0  0  0
 13 14  1  0  0  0  0
 13 36  1  0  0  0  0
 13 37  1  0  0  0  0
 14 38  1  0  0  0  0
 14 39  1  0  0  0  0
 15 19  1  0  0  0  0
 15 40  1  0  0  0  0
 15 41  1  0  0  0  0
 16 20  2  0  0  0  0
 16 21  1  0  0  0  0
 17  3  1  1  0  0  0
 17 22  1  0  0  0  0
 17 23  1  0  0  0  0
 18 20  1  0  0  0  0
 18 42  1  0  0  0  0
 18 43  1  0  0  0  0
 19 44  1  0  0  0  0
 19 45  1  0  0  0  0
 20 24  1  0  0  0  0
 21 25  2  0  0  0  0
 22 28  1  0  0  0  0
 22 29  1  0  0  0  0
 22 30  1  0  0  0  0
 23 47  1  0  0  0  0
 23 48  1  0  0  0  0
 23 49  1  0  0  0  0
 24 27  2  0  0  0  0
 24 50  1  0  0  0  0
 25 27  1  0  0  0  0
 26 52  1  0  0  0  0
 26 53  1  0  0  0  0
 26 54  1  0  0  0  0
 27 55  1  0  0  0  0
 28 56  1  0  0  0  0
 28 57  1  0  0  0  0
 28 58  1  0  0  0  0
 29 59  1  0  0  0  0
 29 60  1  0  0  0  0
 29 61  1  0  0  0  0
 30 62  1  0  0  0  0
 30 63  1  0  0  0  0
 30 64  1  0  0  0  0
M  END
$$$$
4763
 OpenBabel02181314313D

 29 30  0  0  0  0  0  0  0  0999 V2000
    1.3880    4.4496    2.0224 O   0  0  0  0  0  0  0  0  0  0  0  0
    3.8170    3.3971   -1.8135 O   0  0  0  0  0  0  0  0  0  0  0  0
    5.4525    2.6798    2.2402 O   0  0  0  0  0  0  0  0  0  0  0  0
    3.3900    3.5478    2.0598 N   0  0  0  0  0  0  0  0  0  0  0  0
    4.5651    3.1000    0.2210 N   0  0  0  0  0  0  0  0  0  0  0  0
    2.1918    3.5957   -0.0619 C   0  0  0  0  0  0  0  0  0  0  0  0
    1.5035    4.7979   -0.8372 C   0  0  0  0  0  0  0  0  0  0  0  0
    1.3835    2.3031   -0.0768 C   0  0  0  0  0  0  0  0  0  0  0  0
    2.3095    3.9144    1.3904 C   0  0  0  0  0  0  0  0  0  0  0  0
    3.5733    3.3977   -0.6002 C   0  0  0  0  0  0  0  0  0  0  0  0
    1.0118    4.5230   -2.2862 C   0  0  0  0  0  0  0  0  0  0  0  0
   -0.0231    2.3193    0.1400 C   0  0  0  0  0  0  0  0  0  0  0  0
    1.9827    1.0178   -0.2250 C   0  0  0  0  0  0  0  0  0  0  0  0
    4.5017    3.0882    1.5336 C   0  0  0  0  0  0  0  0  0  0  0  0
   -0.7854    1.1373    0.1748 C   0  0  0  0  0  0  0  0  0  0  0  0
    1.2292   -0.1675   -0.1746 C   0  0  0  0  0  0  0  0  0  0  0  0
   -0.1583   -0.1082    0.0194 C   0  0  0  0  0  0  0  0  0  0  0  0
    0.6254    5.1476   -0.2881 H   0  0  0  0  0  0  0  0  0  0  0  0
    2.1881    5.6514   -0.8725 H   0  0  0  0  0  0  0  0  0  0  0  0
    0.4283    5.3750   -2.6418 H   0  0  0  0  0  0  0  0  0  0  0  0
    0.3739    3.6400   -2.3287 H   0  0  0  0  0  0  0  0  0  0  0  0
    1.8455    4.3847   -2.9727 H   0  0  0  0  0  0  0  0  0  0  0  0
    3.3488    3.6293    2.9659 H   0  0  0  0  0  0  0  0  0  0  0  0
    5.3520    2.8610   -0.1694 H   0  0  0  0  0  0  0  0  0  0  0  0
   -0.5180    3.2006    0.2830 H   0  0  0  0  0  0  0  0  0  0  0  0
    2.9892    0.9132   -0.3561 H   0  0  0  0  0  0  0  0  0  0  0  0
   -1.7964    1.1838    0.3192 H   0  0  0  0  0  0  0  0  0  0  0  0
    1.6937   -1.0733   -0.2740 H   0  0  0  0  0  0  0  0  0  0  0  0
   -0.7080   -0.9692    0.0520 H   0  0  0  0  0  0  0  0  0  0  0  0
  1  9  2  0  0  0  0
  2 10  2  0  0  0  0
  3 14  2  0  0  0  0
  4  9  1  0  0  0  0
  4 14  1  0  0  0  0
  4 23  1  0  0  0  0
  5 10  1  0  0  0  0
  5 14  1  0  0  0  0
  5 24  1  0  0  0  0
  6  7  1  0  0  0  0
  6  8  1  0  0  0  0
  6  9  1  0  0  0  0
  6 10  1  0  0  0  0
  7 11  1  0  0  0  0
  7 18  1  0  0  0  0
  7 19  1  0  0  0  0
  8 12  2  0  0  0  0
  8 13  1  0  0  0  0
 11 20  1  0  0  0  0
 11 21  1  0  0  0  0
 11 22  1  0  0  0  0
 12 15  1  0  0  0  0
 12 25  1  0  0  0  0
 13 16  2  0  0  0  0
 13 26  1  0  0  0  0
 15 17  2  0  0  0  0
 15 27  1  0  0  0  0
 16 17  1  0  0  0  0
 16 28  1  0  0  0  0
 17 29  1  0  0  0  0
M  END
$$$$
1775
 OpenBabel02181314313D

 31 33  0  0  1  0  0  0  0  0999 V2000
    4.4460    3.0316   -0.4557 O   0  0  0  0  0  0  0  0  0  0  0  0
    1.6996    5.9014   -2.6583 O   0  0  0  0  0  0  0  0  0  0  0  0
    1.5156    4.6087   -0.7908 N   0  0  0  0  0  0  0  0  0  0  0  0
    3.3064    4.4979   -1.7572 N   0  0  0  0  0  0  0  0  0  0  0  0
    2.1698    3.6469   -0.0029 C   0  0  0  0  0  0  0  0  0  0  0  0
    2.3940    4.1119    1.4193 C   0  0  0  0  0  0  0  0  0  0  0  0
    1.3913    2.3498   -0.0722 C   0  0  0  0  0  0  0  0  0  0  0  0
    3.4229    3.6731   -0.7537 C   0  0  0  0  0  0  0  0  0  0  0  0
    2.1475    5.0730   -1.8227 C   0  0  0  0  0  0  0  0  0  0  0  0
    2.4785    5.4923    1.7469 C   0  0  0  0  0  0  0  0  0  0  0  0
   -0.0295    2.3495   -0.0338 C   0  0  0  0  0  0  0  0  0  0  0  0
    2.5631    3.1874    2.4876 C   0  0  0  0  0  0  0  0  0  0  0  0
    2.0387    1.0848   -0.0702 C   0  0  0  0  0  0  0  0  0  0  0  0
   -0.7633    1.1489   -0.0185 C   0  0  0  0  0  0  0  0  0  0  0  0
    2.6955    5.9230    3.0689 C   0  0  0  0  0  0  0  0  0  0  0  0
    2.7732    3.6122    3.8099 C   0  0  0  0  0  0  0  0  0  0  0  0
    1.3102   -0.1164   -0.0408 C   0  0  0  0  0  0  0  0  0  0  0  0
   -0.0928   -0.0851   -0.0209 C   0  0  0  0  0  0  0  0  0  0  0  0
    2.8405    4.9826    4.1016 C   0  0  0  0  0  0  0  0  0  0  0  0
    0.6671    4.9506   -0.6379 H   0  0  0  0  0  0  0  0  0  0  0  0
    3.9911    4.6550   -2.3358 H   0  0  0  0  0  0  0  0  0  0  0  0
    2.3865    6.2072    1.0223 H   0  0  0  0  0  0  0  0  0  0  0  0
   -0.5496    3.2296   -0.0042 H   0  0  0  0  0  0  0  0  0  0  0  0
    2.5361    2.1812    2.3257 H   0  0  0  0  0  0  0  0  0  0  0  0
    3.0558    1.0161   -0.0535 H   0  0  0  0  0  0  0  0  0  0  0  0
    2.7494    6.9218    3.2789 H   0  0  0  0  0  0  0  0  0  0  0  0
   -1.7852    1.1734    0.0034 H   0  0  0  0  0  0  0  0  0  0  0  0
    2.8784    2.9221    4.5575 H   0  0  0  0  0  0  0  0  0  0  0  0
    1.8035   -1.0119   -0.0223 H   0  0  0  0  0  0  0  0  0  0  0  0
    2.9975    5.2929    5.0624 H   0  0  0  0  0  0  0  0  0  0  0  0
   -0.6229   -0.9585   -0.0010 H   0  0  0  0  0  0  0  0  0  0  0  0
  1  8  2  0  0  0  0
  2  9  2  0  0  0  0
  3  5  1  0  0  0  0
  3  9  1  0  0  0  0
  3 20  1  0  0  0  0
  4  8  1  0  0  0  0
  4  9  1  0  0  0  0
  4 21  1  0  0  0  0
  5  6  1  0  0  0  0
  5  7  1  0  0  0  0
  5  8  1  0  0  0  0
  6 10  2  0  0  0  0
  6 12  1  0  0  0  0
  7 11  2  0  0  0  0
  7 13  1  0  0  0  0
 10 15  1  0  0  0  0
 10 22  1  0  0  0  0
 11 14  1  0  0  0  0
 11 23  1  0  0  0  0
 12 16  2  0  0  0  0
 12 24  1  0  0  0  0
 13 17  2  0  0  0  0
 13 25  1  0  0  0  0
 14 18  2  0  0  0  0
 14 27  1  0  0  0  0
 15 19  2  0  0  0  0
 15 26  1  0  0  0  0
 16 19  1  0  0  0  0
 16 28  1  0  0  0  0
 17 18  1  0  0  0  0
 17 29  1  0  0  0  0
 18 31  1  0  0  0  0
 19 30  1  0  0  0  0
M  END
$$$$
3085092
 OpenBabel02181314313D

123127  0  0  1  0  0  0  0  0999 V2000
   -0.7143   -3.1516    2.0707 O   0  0  0  0  0  0  0  0  0  0  0  0
   -1.9800   -4.3582    0.4402 O   0  0  0  0  0  0  0  0  0  0  0  0
    0.0651   -3.8221   -0.5407 O   0  0  0  0  0  0  0  0  0  0  0  0
    0.3044   -4.3817    4.7064 O   0  0  0  0  0  0  0  0  0  0  0  0
    0.8563   -5.2308    2.1447 O   0  0  0  0  0  0  0  0  0  0  0  0
   -1.4933   -4.0749    7.9353 O   0  0  0  0  0  0  0  0  0  0  0  0
   -3.4420    0.3111   -5.3416 O   0  0  0  0  0  0  0  0  0  0  0  0
   -2.7082   -1.9798    0.2290 O   0  0  0  0  0  0  0  0  0  0  0  0
   -3.9613   -1.2276   -2.3925 O   0  0  0  0  0  0  0  0  0  0  0  0
   -1.3901   -1.9037   -8.4848 O   0  0  0  0  0  0  0  0  0  0  0  0
   -3.0942   -0.6298   -8.3584 O   0  0  0  0  0  0  0  0  0  0  0  0
   -0.9295   -2.5416    3.3619 C   0  0  1  0  0  0  0  0  0  0  0  0
   -1.4577   -4.3633    1.8209 C   0  0  2  0  0  0  0  0  0  0  0  0
   -1.0768   -4.7274   -0.6480 C   0  0  2  0  0  0  0  0  0  0  0  0
   -2.3966   -2.9737    3.6443 C   0  0  0  0  0  0  0  0  0  0  0  0
   -2.6504   -4.2473    2.8116 C   0  0  0  0  0  0  0  0  0  0  0  0
    0.2682   -2.9920    4.3093 C   0  0  1  0  0  0  0  0  0  0  0  0
   -1.7878   -4.6697   -2.0773 C   0  0  1  0  0  0  0  0  0  0  0  0
    0.0615   -2.4669   -1.1078 C   0  0  1  0  0  0  0  0  0  0  0  0
   -0.5224   -5.6116    2.0441 C   0  0  1  0  0  0  0  0  0  0  0  0
   -0.2575   -2.5539   -2.6198 C   0  0  2  0  0  0  0  0  0  0  0  0
   -1.6114   -3.2858   -2.7594 C   0  0  0  0  0  0  0  0  0  0  0  0
    0.6334   -2.1191    5.5490 C   0  0  0  0  0  0  0  0  0  0  0  0
   -0.3176   -3.9022    7.1368 C   0  0  2  0  0  0  0  0  0  0  0  0
   -0.8806   -0.9844    3.1870 C   0  0  0  0  0  0  0  0  0  0  0  0
   -0.3527   -2.3963    6.7007 C   0  0  0  0  0  0  0  0  0  0  0  0
   -0.5823   -1.2094   -0.3334 C   0  0  2  0  0  0  0  0  0  0  0  0
   -0.7116   -6.1187   -0.3127 C   0  0  0  0  0  0  0  0  0  0  0  0
   -0.4664   -4.8121    5.8515 C   0  0  2  0  0  0  0  0  0  0  0  0
   -0.5397   -6.5464    0.9433 C   0  0  0  0  0  0  0  0  0  0  0  0
   -1.5076   -5.7747   -3.1535 C   0  0  0  0  0  0  0  0  0  0  0  0
    0.8747   -3.1836   -3.4783 C   0  0  0  0  0  0  0  0  0  0  0  0
    0.9370   -4.1470    8.0581 C   0  0  0  0  0  0  0  0  0  0  0  0
   -2.0815   -1.0436   -0.2314 C   0  0  0  0  0  0  0  0  0  0  0  0
    0.1830    0.1502   -0.5178 C   0  0  0  0  0  0  0  0  0  0  0  0
   -3.0283    0.0522   -0.6208 C   0  0  2  0  0  0  0  0  0  0  0  0
   -4.0255    1.1190   -2.9679 C   0  0  1  0  0  0  0  0  0  0  0  0
   -3.2634    0.0005   -2.1654 C   0  0  2  0  0  0  0  0  0  0  0  0
   -0.1384   -6.3144    6.0207 C   0  0  0  0  0  0  0  0  0  0  0  0
   -3.4059    1.4318   -4.3994 C   0  0  1  0  0  0  0  0  0  0  0  0
   -2.0507    2.2417   -4.4804 C   0  0  2  0  0  0  0  0  0  0  0  0
   -0.7880    1.3438   -4.6229 C   0  0  0  0  0  0  0  0  0  0  0  0
   -2.2822   -0.5608   -5.4316 C   0  0  2  0  0  0  0  0  0  0  0  0
    0.9972   -5.4508    8.8968 C   0  0  0  0  0  0  0  0  0  0  0  0
   -0.9806    0.2504   -5.6936 C   0  0  0  0  0  0  0  0  0  0  0  0
    1.7285    0.1488   -0.3768 C   0  0  0  0  0  0  0  0  0  0  0  0
   -2.7872    1.4324    0.0501 C   0  0  0  0  0  0  0  0  0  0  0  0
   -5.5608    0.8361   -3.1022 C   0  0  0  0  0  0  0  0  0  0  0  0
   -2.4668   -1.7725   -6.4105 C   0  0  1  0  0  0  0  0  0  0  0  0
   -1.8411    3.3030   -3.3659 C   0  0  0  0  0  0  0  0  0  0  0  0
   -3.7999   -2.5462   -6.1452 C   0  0  0  0  0  0  0  0  0  0  0  0
   -2.3171   -1.4169   -7.8172 C   0  0  0  0  0  0  0  0  0  0  0  0
   -3.8631   -3.9423   -6.8119 C   0  0  0  0  0  0  0  0  0  0  0  0
   -3.1029   -2.2127    3.2951 H   0  0  0  0  0  0  0  0  0  0  0  0
   -2.6070   -3.1113    4.6998 H   0  0  0  0  0  0  0  0  0  0  0  0
   -2.7405   -5.1144    3.4666 H   0  0  0  0  0  0  0  0  0  0  0  0
   -3.5982   -4.1523    2.2722 H   0  0  0  0  0  0  0  0  0  0  0  0
    1.1540   -2.8973    3.6708 H   0  0  0  0  0  0  0  0  0  0  0  0
   -2.8617   -4.7830   -1.8804 H   0  0  0  0  0  0  0  0  0  0  0  0
    1.1339   -2.2920   -1.0537 H   0  0  0  0  0  0  0  0  0  0  0  0
   -0.7915   -6.1476    2.9517 H   0  0  0  0  0  0  0  0  0  0  0  0
   -0.3691   -1.5360   -2.9968 H   0  0  0  0  0  0  0  0  0  0  0  0
   -2.3134   -2.6818   -2.2474 H   0  0  0  0  0  0  0  0  0  0  0  0
   -1.9207   -3.2924   -3.8031 H   0  0  0  0  0  0  0  0  0  0  0  0
    1.6470   -2.3710    5.8721 H   0  0  0  0  0  0  0  0  0  0  0  0
    0.6630   -1.0534    5.3237 H   0  0  0  0  0  0  0  0  0  0  0  0
   -1.1716   -0.4794    4.1087 H   0  0  0  0  0  0  0  0  0  0  0  0
   -1.5753   -0.6422    2.4249 H   0  0  0  0  0  0  0  0  0  0  0  0
    0.1220   -0.6513    2.9051 H   0  0  0  0  0  0  0  0  0  0  0  0
   -1.3552   -2.1125    6.3754 H   0  0  0  0  0  0  0  0  0  0  0  0
   -0.1111   -1.7343    7.5368 H   0  0  0  0  0  0  0  0  0  0  0  0
   -0.2671   -1.4222    0.6670 H   0  0  0  0  0  0  0  0  0  0  0  0
   -0.5997   -6.8068   -1.0141 H   0  0  0  0  0  0  0  0  0  0  0  0
   -1.5142   -4.8015    5.5652 H   0  0  0  0  0  0  0  0  0  0  0  0
   -0.3642   -7.5114    1.1169 H   0  0  0  0  0  0  0  0  0  0  0  0
   -0.4388   -5.9149   -3.3068 H   0  0  0  0  0  0  0  0  0  0  0  0
   -1.9520   -6.7242   -2.8517 H   0  0  0  0  0  0  0  0  0  0  0  0
   -1.9609   -5.5276   -4.1172 H   0  0  0  0  0  0  0  0  0  0  0  0
    0.5612   -3.2599   -4.5215 H   0  0  0  0  0  0  0  0  0  0  0  0
    1.1445   -4.1740   -3.1136 H   0  0  0  0  0  0  0  0  0  0  0  0
    1.7662   -2.5532   -3.4407 H   0  0  0  0  0  0  0  0  0  0  0  0
    0.9776   -3.3341    8.7899 H   0  0  0  0  0  0  0  0  0  0  0  0
    1.8515   -4.0835    7.4650 H   0  0  0  0  0  0  0  0  0  0  0  0
   -0.1420    0.8250    0.2767 H   0  0  0  0  0  0  0  0  0  0  0  0
   -0.0771    0.6009   -1.4707 H   0  0  0  0  0  0  0  0  0  0  0  0
   -4.0231   -0.1790   -0.2060 H   0  0  0  0  0  0  0  0  0  0  0  0
   -3.9784    2.0337   -2.3822 H   0  0  0  0  0  0  0  0  0  0  0  0
   -2.2691   -0.0660   -2.5757 H   0  0  0  0  0  0  0  0  0  0  0  0
   -0.4728   -6.8770    5.1487 H   0  0  0  0  0  0  0  0  0  0  0  0
    0.9382   -6.4629    6.1106 H   0  0  0  0  0  0  0  0  0  0  0  0
   -0.6463   -6.7261    6.8925 H   0  0  0  0  0  0  0  0  0  0  0  0
   -4.1275    2.1259   -4.8422 H   0  0  0  0  0  0  0  0  0  0  0  0
    1.1663   -5.2032    1.2140 H   0  0  0  0  0  0  0  0  0  0  0  0
   -2.0952    2.8145   -5.4140 H   0  0  0  0  0  0  0  0  0  0  0  0
   -1.5753   -5.0399    8.0775 H   0  0  0  0  0  0  0  0  0  0  0  0
   -0.5408    0.8721   -3.6769 H   0  0  0  0  0  0  0  0  0  0  0  0
    0.0728    1.9585   -4.9016 H   0  0  0  0  0  0  0  0  0  0  0  0
   -2.1644   -1.0370   -4.4705 H   0  0  0  0  0  0  0  0  0  0  0  0
    1.5909   -5.2840    9.7976 H   0  0  0  0  0  0  0  0  0  0  0  0
    0.0045   -5.7787    9.2040 H   0  0  0  0  0  0  0  0  0  0  0  0
    1.4808   -6.2513    8.3390 H   0  0  0  0  0  0  0  0  0  0  0  0
   -1.0290    0.7292   -6.6744 H   0  0  0  0  0  0  0  0  0  0  0  0
   -0.1132   -0.4164   -5.6807 H   0  0  0  0  0  0  0  0  0  0  0  0
    2.0919    1.1724   -0.2607 H   0  0  0  0  0  0  0  0  0  0  0  0
    2.2016   -0.2725   -1.2643 H   0  0  0  0  0  0  0  0  0  0  0  0
    2.0343   -0.4224    0.5030 H   0  0  0  0  0  0  0  0  0  0  0  0
   -3.6662    2.0715   -0.0595 H   0  0  0  0  0  0  0  0  0  0  0  0
   -1.9445    1.9586   -0.3778 H   0  0  0  0  0  0  0  0  0  0  0  0
   -2.6152    1.3044    1.1211 H   0  0  0  0  0  0  0  0  0  0  0  0
   -5.9922    0.5754   -2.1335 H   0  0  0  0  0  0  0  0  0  0  0  0
   -6.0866    1.7148   -3.4797 H   0  0  0  0  0  0  0  0  0  0  0  0
   -5.7496    0.0125   -3.7961 H   0  0  0  0  0  0  0  0  0  0  0  0
   -1.6568   -2.4717   -6.1641 H   0  0  0  0  0  0  0  0  0  0  0  0
   -0.9873    3.9421   -3.5966 H   0  0  0  0  0  0  0  0  0  0  0  0
   -1.6418    2.8177   -2.4155 H   0  0  0  0  0  0  0  0  0  0  0  0
   -2.7243    3.9359   -3.2631 H   0  0  0  0  0  0  0  0  0  0  0  0
   -4.1644   -1.2017   -3.3479 H   0  0  0  0  0  0  0  0  0  0  0  0
   -3.9246   -2.6982   -5.0702 H   0  0  0  0  0  0  0  0  0  0  0  0
   -4.6518   -1.9520   -6.4862 H   0  0  0  0  0  0  0  0  0  0  0  0
   -3.8520   -3.8500   -7.8991 H   0  0  0  0  0  0  0  0  0  0  0  0
   -3.0147   -4.5549   -6.4996 H   0  0  0  0  0  0  0  0  0  0  0  0
   -4.7826   -4.4512   -6.5168 H   0  0  0  0  0  0  0  0  0  0  0  0
   -1.3951   -1.6214   -9.3058 H   0  0  0  0  0  0  0  0  0  0  0  0
  1 12  1  0  0  0  0
  3 19  1  0  0  0  0
  4 17  1  0  0  0  0
  4 29  1  0  0  0  0
  5 93  1  0  0  0  0
  6 95  1  0  0  0  0
  7 40  1  0  0  0  0
  7 43  1  0  0  0  0
  8 34  2  0  0  0  0
  9117  1  0  0  0  0
 10 52  1  0  0  0  0
 10123  1  0  0  0  0
 11 52  2  0  0  0  0
 12 15  1  0  0  0  0
 12 17  1  0  0  0  0
 12 25  1  6  0  0  0
 13  2  1  6  0  0  0
 13  1  1  0  0  0  0
 13 16  1  0  0  0  0
 13 20  1  0  0  0  0
 14  2  1  1  0  0  0
 14  3  1  0  0  0  0
 14 18  1  0  0  0  0
 14 28  1  0  0  0  0
 15 16  1  0  0  0  0
 15 54  1  0  0  0  0
 15 55  1  0  0  0  0
 16 56  1  0  0  0  0
 16 57  1  0  0  0  0
 17 23  1  0  0  0  0
 17 58  1  6  0  0  0
 18 22  1  0  0  0  0
 18 31  1  0  0  0  0
 18 59  1  1  0  0  0
 19 21  1  0  0  0  0
 19 27  1  0  0  0  0
 19 60  1  6  0  0  0
 20  5  1  0  0  0  0
 20 30  1  0  0  0  0
 20 61  1  1  0  0  0
 21 22  1  0  0  0  0
 21 32  1  0  0  0  0
 21 62  1  6  0  0  0
 22 63  1  0  0  0  0
 22 64  1  0  0  0  0
 23 26  1  0  0  0  0
 23 65  1  0  0  0  0
 23 66  1  0  0  0  0
 24  6  1  1  0  0  0
 24 26  1  0  0  0  0
 24 29  1  0  0  0  0
 24 33  1  0  0  0  0
 25 67  1  0  0  0  0
 25 68  1  0  0  0  0
 25 69  1  0  0  0  0
 26 70  1  0  0  0  0
 26 71  1  0  0  0  0
 27 34  1  0  0  0  0
 27 35  1  0  0  0  0
 27 72  1  1  0  0  0
 28 30  2  0  0  0  0
 28 73  1  0  0  0  0
 29 39  1  0  0  0  0
 29 74  1  6  0  0  0
 30 75  1  0  0  0  0
 31 76  1  0  0  0  0
 31 77  1  0  0  0  0
 31 78  1  0  0  0  0
 32 79  1  0  0  0  0
 32 80  1  0  0  0  0
 32 81  1  0  0  0  0
 33 44  1  0  0  0  0
 33 82  1  0  0  0  0
 33 83  1  0  0  0  0
 34 36  1  0  0  0  0
 35 46  1  0  0  0  0
 35 84  1  0  0  0  0
 35 85  1  0  0  0  0
 36 38  1  0  0  0  0
 36 47  1  0  0  0  0
 36 86  1  1  0  0  0
 37 38  1  0  0  0  0
 37 40  1  0  0  0  0
 37 48  1  0  0  0  0
 37 87  1  1  0  0  0
 38  9  1  0  0  0  0
 38 88  1  6  0  0  0
 39 89  1  0  0  0  0
 39 90  1  0  0  0  0
 39 91  1  0  0  0  0
 40 41  1  0  0  0  0
 40 92  1  6  0  0  0
 41 42  1  0  0  0  0
 41 50  1  0  0  0  0
 41 94  1  6  0  0  0
 42 45  1  0  0  0  0
 42 96  1  0  0  0  0
 42 97  1  0  0  0  0
 43 45  1  0  0  0  0
 43 49  1  0  0  0  0
 43 98  1  1  0  0  0
 44 99  1  0  0  0  0
 44100  1  0  0  0  0
 44101  1  0  0  0  0
 45102  1  0  0  0  0
 45103  1  0  0  0  0
 46104  1  0  0  0  0
 46105  1  0  0  0  0
 46106  1  0  0  0  0
 47107  1  0  0  0  0
 47108  1  0  0  0  0
 47109  1  0  0  0  0
 48110  1  0  0  0  0
 48111  1  0  0  0  0
 48112  1  0  0  0  0
 49 51  1  0  0  0  0
 49 52  1  0  0  0  0
 49113  1  1  0  0  0
 50114  1  0  0  0  0
 50115  1  0  0  0  0
 50116  1  0  0  0  0
 51 53  1  0  0  0  0
 51118  1  0  0  0  0
 51119  1  0  0  0  0
 53120  1  0  0  0  0
 53121  1  0  0  0  0
 53122  1  0  0  0  0
M  END
$$$$
441243
 OpenBabel02181314313D

 99103  0  0  1  0  0  0  0  0999 V2000
    1.4862   -0.8072    6.0618 O   0  0  0  0  0  0  0  0  0  0  0  0
   -1.4036   -0.0303    1.0621 O   0  0  0  0  0  0  0  0  0  0  0  0
   -3.3519    2.1380    1.2901 O   0  0  0  0  0  0  0  0  0  0  0  0
   -4.4554    3.7095    5.3011 O   0  0  0  0  0  0  0  0  0  0  0  0
   -3.1338   -1.1290    5.3179 O   0  0  0  0  0  0  0  0  0  0  0  0
    1.2714   -1.3912    2.8373 N   0  0  0  0  0  0  0  0  0  0  0  0
    3.5495   -1.3974    4.9522 N   0  0  0  0  0  0  0  0  0  0  0  0
   -1.2924    2.3394    2.5976 N   0  0  0  0  0  0  0  0  0  0  0  0
   -3.2789    0.1221    3.2825 N   0  0  0  0  0  0  0  0  0  0  0  0
   -2.0301    4.1806    5.0420 N   0  0  0  0  0  0  0  0  0  0  0  0
   -4.6901   -2.0638    2.3458 N   0  0  0  0  0  0  0  0  0  0  0  0
    2.5278   -4.1472    2.9108 C   0  0  2  0  0  0  0  0  0  0  0  0
    2.0913   -3.5266    1.5329 C   0  0  1  0  0  0  0  0  0  0  0  0
    1.6830   -3.6421    4.1162 C   0  0  0  0  0  0  0  0  0  0  0  0
    1.1749   -2.2594    1.6222 C   0  0  0  0  0  0  0  0  0  0  0  0
    4.0705   -4.1176    3.1379 C   0  0  0  0  0  0  0  0  0  0  0  0
    3.2911   -3.3440    0.5388 C   0  0  0  0  0  0  0  0  0  0  0  0
    1.3491   -2.1112    4.1733 C   0  0  1  0  0  0  0  0  0  0  0  0
    4.8385   -4.8311    1.9876 C   0  0  0  0  0  0  0  0  0  0  0  0
    4.2451   -4.5665    0.5710 C   0  0  0  0  0  0  0  0  0  0  0  0
    0.2801   -0.2356    2.8612 C   0  0  0  0  0  0  0  0  0  0  0  0
    2.1718   -1.3548    5.1421 C   0  0  0  0  0  0  0  0  0  0  0  0
   -0.1586    0.5091    1.5388 C   0  0  2  0  0  0  0  0  0  0  0  0
   -0.2901    2.0625    1.6617 C   0  0  2  0  0  0  0  0  0  0  0  0
    4.4421   -0.3148    4.7955 C   0  0  0  0  0  0  0  0  0  0  0  0
    1.0204    2.8646    1.9894 C   0  0  0  0  0  0  0  0  0  0  0  0
    3.9348    1.0146    5.4473 C   0  0  0  0  0  0  0  0  0  0  0  0
    5.8123   -0.7014    5.4303 C   0  0  0  0  0  0  0  0  0  0  0  0
    4.6467   -0.1158    3.2665 C   0  0  0  0  0  0  0  0  0  0  0  0
    2.1230    2.8143    0.9717 C   0  0  0  0  0  0  0  0  0  0  0  0
   -2.6587    2.0901    2.3589 C   0  0  0  0  0  0  0  0  0  0  0  0
   -3.4229    1.5039    3.4724 C   0  0  2  0  0  0  0  0  0  0  0  0
    2.5217    3.9601    0.2384 C   0  0  0  0  0  0  0  0  0  0  0  0
    2.8480    1.6224    0.7446 C   0  0  0  0  0  0  0  0  0  0  0  0
   -3.0166    1.9964    4.9045 C   0  0  0  0  0  0  0  0  0  0  0  0
    3.6007    3.9061   -0.6688 C   0  0  0  0  0  0  0  0  0  0  0  0
    3.9272    1.5562   -0.1512 C   0  0  0  0  0  0  0  0  0  0  0  0
    4.3066    2.7049   -0.8606 C   0  0  0  0  0  0  0  0  0  0  0  0
   -3.2172    3.4286    5.1077 C   0  0  0  0  0  0  0  0  0  0  0  0
   -3.6025   -0.9043    4.1593 C   0  0  0  0  0  0  0  0  0  0  0  0
   -4.4515   -1.9179    3.6842 C   0  0  0  0  0  0  0  0  0  0  0  0
   -5.0835   -2.8470    4.5540 C   0  0  0  0  0  0  0  0  0  0  0  0
   -5.4631   -3.0476    1.8027 C   0  0  0  0  0  0  0  0  0  0  0  0
   -5.8855   -3.8805    4.0428 C   0  0  0  0  0  0  0  0  0  0  0  0
   -6.0821   -4.0019    2.6546 C   0  0  0  0  0  0  0  0  0  0  0  0
   -5.6493   -3.1400    0.4076 C   0  0  0  0  0  0  0  0  0  0  0  0
   -6.8678   -5.0378    2.1012 C   0  0  0  0  0  0  0  0  0  0  0  0
   -6.4352   -4.1754   -0.1363 C   0  0  0  0  0  0  0  0  0  0  0  0
   -7.0411   -5.1234    0.7083 C   0  0  0  0  0  0  0  0  0  0  0  0
    2.3062   -5.2213    2.8531 H   0  0  0  0  0  0  0  0  0  0  0  0
    1.4608   -4.2835    1.0496 H   0  0  0  0  0  0  0  0  0  0  0  0
    2.1379   -3.9713    5.0554 H   0  0  0  0  0  0  0  0  0  0  0  0
    0.7300   -4.1825    4.0528 H   0  0  0  0  0  0  0  0  0  0  0  0
    0.1325   -2.5702    1.5107 H   0  0  0  0  0  0  0  0  0  0  0  0
    1.4147   -1.6461    0.7549 H   0  0  0  0  0  0  0  0  0  0  0  0
    4.4107   -3.0868    3.1779 H   0  0  0  0  0  0  0  0  0  0  0  0
    4.3292   -4.5933    4.0879 H   0  0  0  0  0  0  0  0  0  0  0  0
    2.9136   -3.2189   -0.4807 H   0  0  0  0  0  0  0  0  0  0  0  0
    3.8582   -2.4436    0.7926 H   0  0  0  0  0  0  0  0  0  0  0  0
    0.3261   -2.1320    4.5769 H   0  0  0  0  0  0  0  0  0  0  0  0
    4.8346   -5.9092    2.1741 H   0  0  0  0  0  0  0  0  0  0  0  0
    5.8819   -4.5047    2.0116 H   0  0  0  0  0  0  0  0  0  0  0  0
    3.6832   -5.4477    0.2454 H   0  0  0  0  0  0  0  0  0  0  0  0
    5.0552   -4.4165   -0.1477 H   0  0  0  0  0  0  0  0  0  0  0  0
   -0.6472   -0.5767    3.3252 H   0  0  0  0  0  0  0  0  0  0  0  0
    0.6945    0.4918    3.5576 H   0  0  0  0  0  0  0  0  0  0  0  0
    0.5229    0.3244    0.7207 H   0  0  0  0  0  0  0  0  0  0  0  0
   -0.6278    2.4449    0.6914 H   0  0  0  0  0  0  0  0  0  0  0  0
    3.8820   -2.2636    4.9836 H   0  0  0  0  0  0  0  0  0  0  0  0
    0.7273    3.9089    2.1357 H   0  0  0  0  0  0  0  0  0  0  0  0
    1.4335    2.5446    2.9473 H   0  0  0  0  0  0  0  0  0  0  0  0
   -1.1522   -0.9574    0.8653 H   0  0  0  0  0  0  0  0  0  0  0  0
   -1.0973    2.8134    3.3760 H   0  0  0  0  0  0  0  0  0  0  0  0
    5.2788   -0.8905    2.8299 H   0  0  0  0  0  0  0  0  0  0  0  0
    3.6845   -0.1790    2.7817 H   0  0  0  0  0  0  0  0  0  0  0  0
    5.0922    0.8546    3.0372 H   0  0  0  0  0  0  0  0  0  0  0  0
    6.5602    0.0703    5.2274 H   0  0  0  0  0  0  0  0  0  0  0  0
    6.1813   -1.6439    5.0173 H   0  0  0  0  0  0  0  0  0  0  0  0
    5.7222   -0.8167    6.5119 H   0  0  0  0  0  0  0  0  0  0  0  0
    4.6612    1.8191    5.3093 H   0  0  0  0  0  0  0  0  0  0  0  0
    3.7787    0.8796    6.5199 H   0  0  0  0  0  0  0  0  0  0  0  0
    2.9921    1.3355    4.9991 H   0  0  0  0  0  0  0  0  0  0  0  0
   -4.4900    1.7279    3.3510 H   0  0  0  0  0  0  0  0  0  0  0  0
    2.0335    4.8492    0.3641 H   0  0  0  0  0  0  0  0  0  0  0  0
    2.5956    0.7786    1.2358 H   0  0  0  0  0  0  0  0  0  0  0  0
   -1.9797    1.7073    5.1053 H   0  0  0  0  0  0  0  0  0  0  0  0
   -3.6157    1.4641    5.6503 H   0  0  0  0  0  0  0  0  0  0  0  0
    3.8770    4.7417   -1.1881 H   0  0  0  0  0  0  0  0  0  0  0  0
    4.4326    0.6759   -0.2818 H   0  0  0  0  0  0  0  0  0  0  0  0
   -2.7569   -0.1525    2.5789 H   0  0  0  0  0  0  0  0  0  0  0  0
    5.0932    2.6637   -1.5125 H   0  0  0  0  0  0  0  0  0  0  0  0
   -1.2200    3.7441    4.8835 H   0  0  0  0  0  0  0  0  0  0  0  0
   -2.0571    5.1080    5.1487 H   0  0  0  0  0  0  0  0  0  0  0  0
   -4.9676   -2.7866    5.5686 H   0  0  0  0  0  0  0  0  0  0  0  0
   -6.3208   -4.5427    4.6910 H   0  0  0  0  0  0  0  0  0  0  0  0
   -5.2130   -2.4589   -0.2177 H   0  0  0  0  0  0  0  0  0  0  0  0
   -7.3154   -5.7346    2.7035 H   0  0  0  0  0  0  0  0  0  0  0  0
   -6.5664   -4.2418   -1.1483 H   0  0  0  0  0  0  0  0  0  0  0  0
   -7.6084   -5.8761    0.3104 H   0  0  0  0  0  0  0  0  0  0  0  0
  1 22  2  0  0  0  0
  2 72  1  0  0  0  0
  3 31  2  0  0  0  0
  4 39  2  0  0  0  0
  5 40  2  0  0  0  0
  6 15  1  0  0  0  0
  6 18  1  0  0  0  0
  6 21  1  0  0  0  0
  7 22  1  0  0  0  0
  7 25  1  0  0  0  0
  7 69  1  0  0  0  0
  8 31  1  0  0  0  0
  8 73  1  0  0  0  0
  9 40  1  0  0  0  0
  9 90  1  0  0  0  0
 10 39  1  0  0  0  0
 10 92  1  0  0  0  0
 10 93  1  0  0  0  0
 11 41  2  0  0  0  0
 11 43  1  0  0  0  0
 12 13  1  0  0  0  0
 12 14  1  0  0  0  0
 12 16  1  0  0  0  0
 12 50  1  6  0  0  0
 13 15  1  0  0  0  0
 13 17  1  0  0  0  0
 13 51  1  6  0  0  0
 14 18  1  0  0  0  0
 14 52  1  0  0  0  0
 14 53  1  0  0  0  0
 15 54  1  0  0  0  0
 15 55  1  0  0  0  0
 16 19  1  0  0  0  0
 16 56  1  0  0  0  0
 16 57  1  0  0  0  0
 17 20  1  0  0  0  0
 17 58  1  0  0  0  0
 17 59  1  0  0  0  0
 18 22  1  0  0  0  0
 18 60  1  1  0  0  0
 19 20  1  0  0  0  0
 19 61  1  0  0  0  0
 19 62  1  0  0  0  0
 20 63  1  0  0  0  0
 20 64  1  0  0  0  0
 21 23  1  0  0  0  0
 21 65  1  0  0  0  0
 21 66  1  0  0  0  0
 23  2  1  0  0  0  0
 23 24  1  0  0  0  0
 23 67  1  6  0  0  0
 24  8  1  0  0  0  0
 24 26  1  0  0  0  0
 24 68  1  6  0  0  0
 25 27  1  0  0  0  0
 25 28  1  0  0  0  0
 25 29  1  0  0  0  0
 26 30  1  0  0  0  0
 26 70  1  0  0  0  0
 26 71  1  0  0  0  0
 27 80  1  0  0  0  0
 27 81  1  0  0  0  0
 27 82  1  0  0  0  0
 28 77  1  0  0  0  0
 28 78  1  0  0  0  0
 28 79  1  0  0  0  0
 29 74  1  0  0  0  0
 29 75  1  0  0  0  0
 29 76  1  0  0  0  0
 30 33  2  0  0  0  0
 30 34  1  0  0  0  0
 31 32  1  0  0  0  0
 32  9  1  0  0  0  0
 32 35  1  0  0  0  0
 32 83  1  6  0  0  0
 33 36  1  0  0  0  0
 33 84  1  0  0  0  0
 34 37  2  0  0  0  0
 34 85  1  0  0  0  0
 35 39  1  0  0  0  0
 35 86  1  0  0  0  0
 35 87  1  0  0  0  0
 36 38  2  0  0  0  0
 36 88  1  0  0  0  0
 37 38  1  0  0  0  0
 37 89  1  0  0  0  0
 38 91  1  0  0  0  0
 40 41  1  0  0  0  0
 41 42  1  0  0  0  0
 42 44  2  0  0  0  0
 42 94  1  0  0  0  0
 43 45  1  0  0  0  0
 43 46  2  0  0  0  0
 44 45  1  0  0  0  0
 44 95  1  0  0  0  0
 45 47  2  0  0  0  0
 46 48  1  0  0  0  0
 46 96  1  0  0  0  0
 47 49  1  0  0  0  0
 47 97  1  0  0  0  0
 48 49  2  0  0  0  0
 48 98  1  0  0  0  0
 49 99  1  0  0  0  0
M  END
$$$$
222284
 OpenBabel02181314313D

 80 83  0  0  1  0  0  0  0  0999 V2000
   -8.5399   -6.5062   -0.8952 O   0  0  0  0  0  0  0  0  0  0  0  0
   -1.5169   -1.2116    0.3496 C   0  0  1  0  0  0  0  0  0  0  0  0
   -3.0501   -0.8723    0.3600 C   0  0  2  0  0  0  0  0  0  0  0  0
   -3.8893   -2.0079   -0.3359 C   0  0  1  0  0  0  0  0  0  0  0  0
   -3.8615   -3.2838    0.5861 C   0  0  1  0  0  0  0  0  0  0  0  0
   -0.8772    0.1062    0.9641 C   0  0  2  0  0  0  0  0  0  0  0  0
   -1.4056   -2.5040    1.2451 C   0  0  0  0  0  0  0  0  0  0  0  0
   -4.9036   -4.4401    0.1503 C   0  0  2  0  0  0  0  0  0  0  0  0
   -3.1400    0.5900   -0.0974 C   0  0  0  0  0  0  0  0  0  0  0  0
   -2.3474   -3.6719    0.8093 C   0  0  0  0  0  0  0  0  0  0  0  0
   -1.8886    1.2342    0.5487 C   0  0  0  0  0  0  0  0  0  0  0  0
   -5.3297   -1.6526   -0.7497 C   0  0  0  0  0  0  0  0  0  0  0  0
    0.6394    0.4329    0.6198 C   0  0  1  0  0  0  0  0  0  0  0  0
   -0.9501   -1.4759   -1.1074 C   0  0  0  0  0  0  0  0  0  0  0  0
   -5.7697   -4.0659   -1.0161 C   0  0  0  0  0  0  0  0  0  0  0  0
   -5.9817   -4.6698    1.2862 C   0  0  0  0  0  0  0  0  0  0  0  0
   -5.9288   -2.7885   -1.4277 C   0  0  0  0  0  0  0  0  0  0  0  0
   -4.1370   -5.8046   -0.0683 C   0  0  0  0  0  0  0  0  0  0  0  0
   -6.6683   -5.0877   -1.5812 C   0  0  0  0  0  0  0  0  0  0  0  0
    1.1822    1.8204    1.1204 C   0  0  0  0  0  0  0  0  0  0  0  0
   -7.1284   -5.6676    0.9208 C   0  0  0  0  0  0  0  0  0  0  0  0
   -7.7347   -5.4008   -0.4917 C   0  0  2  0  0  0  0  0  0  0  0  0
    1.6241   -0.6833    1.1090 C   0  0  0  0  0  0  0  0  0  0  0  0
    2.3845    2.3447    0.2642 C   0  0  0  0  0  0  0  0  0  0  0  0
    3.3899    3.3354    0.9524 C   0  0  2  0  0  0  0  0  0  0  0  0
    2.8437    4.8055    1.1444 C   0  0  0  0  0  0  0  0  0  0  0  0
    4.7733    3.2639    0.2024 C   0  0  0  0  0  0  0  0  0  0  0  0
    1.6829    4.9314    2.1755 C   0  0  0  0  0  0  0  0  0  0  0  0
    2.4702    5.5396   -0.1774 C   0  0  0  0  0  0  0  0  0  0  0  0
    5.9564    4.0241    0.8465 C   0  0  0  0  0  0  0  0  0  0  0  0
   -3.4040   -0.8205    1.4013 H   0  0  0  0  0  0  0  0  0  0  0  0
   -3.4289   -2.2629   -1.2884 H   0  0  0  0  0  0  0  0  0  0  0  0
   -4.1829   -2.9453    1.5766 H   0  0  0  0  0  0  0  0  0  0  0  0
   -0.9263    0.0275    2.0566 H   0  0  0  0  0  0  0  0  0  0  0  0
   -0.3919   -2.8964    1.2481 H   0  0  0  0  0  0  0  0  0  0  0  0
   -1.6443   -2.2533    2.2834 H   0  0  0  0  0  0  0  0  0  0  0  0
   -4.0599    1.0648    0.2616 H   0  0  0  0  0  0  0  0  0  0  0  0
   -3.1079    0.6674   -1.1856 H   0  0  0  0  0  0  0  0  0  0  0  0
   -2.2756   -4.4311    1.5908 H   0  0  0  0  0  0  0  0  0  0  0  0
   -1.9413   -4.1037   -0.1072 H   0  0  0  0  0  0  0  0  0  0  0  0
   -1.4595    1.9380   -0.1665 H   0  0  0  0  0  0  0  0  0  0  0  0
   -2.1875    1.8007    1.4388 H   0  0  0  0  0  0  0  0  0  0  0  0
   -5.3177   -0.7954   -1.4295 H   0  0  0  0  0  0  0  0  0  0  0  0
   -5.9303   -1.3905    0.1237 H   0  0  0  0  0  0  0  0  0  0  0  0
    0.7011    0.4875   -0.4690 H   0  0  0  0  0  0  0  0  0  0  0  0
    0.1260   -1.6100   -1.1153 H   0  0  0  0  0  0  0  0  0  0  0  0
   -1.1841   -0.6437   -1.7736 H   0  0  0  0  0  0  0  0  0  0  0  0
   -1.3253   -2.3845   -1.5666 H   0  0  0  0  0  0  0  0  0  0  0  0
   -6.4536   -3.7116    1.5339 H   0  0  0  0  0  0  0  0  0  0  0  0
   -5.4927   -5.0197    2.1998 H   0  0  0  0  0  0  0  0  0  0  0  0
   -6.5290   -2.5827   -2.1955 H   0  0  0  0  0  0  0  0  0  0  0  0
   -3.4368   -5.7268   -0.9010 H   0  0  0  0  0  0  0  0  0  0  0  0
   -3.5900   -6.0944    0.8297 H   0  0  0  0  0  0  0  0  0  0  0  0
   -4.7874   -6.6508   -0.2736 H   0  0  0  0  0  0  0  0  0  0  0  0
   -7.1828   -4.7536   -2.4877 H   0  0  0  0  0  0  0  0  0  0  0  0
   -6.1297   -5.9872   -1.8784 H   0  0  0  0  0  0  0  0  0  0  0  0
    1.4654    1.7454    2.1734 H   0  0  0  0  0  0  0  0  0  0  0  0
    0.3944    2.5658    1.0617 H   0  0  0  0  0  0  0  0  0  0  0  0
   -7.9223   -5.5848    1.6681 H   0  0  0  0  0  0  0  0  0  0  0  0
   -6.7488   -6.6897    0.9701 H   0  0  0  0  0  0  0  0  0  0  0  0
   -8.4011   -4.5352   -0.4180 H   0  0  0  0  0  0  0  0  0  0  0  0
    2.6283   -0.5393    0.7152 H   0  0  0  0  0  0  0  0  0  0  0  0
    1.3345   -1.6684    0.7742 H   0  0  0  0  0  0  0  0  0  0  0  0
    1.6817   -0.6979    2.1983 H   0  0  0  0  0  0  0  0  0  0  0  0
    1.9952    2.7820   -0.6561 H   0  0  0  0  0  0  0  0  0  0  0  0
    2.9572    1.4807   -0.0659 H   0  0  0  0  0  0  0  0  0  0  0  0
    3.5926    2.9336    1.9508 H   0  0  0  0  0  0  0  0  0  0  0  0
   -7.9281   -7.2714   -0.9243 H   0  0  0  0  0  0  0  0  0  0  0  0
    3.6560    5.3825    1.5919 H   0  0  0  0  0  0  0  0  0  0  0  0
    4.6577    3.6032   -0.8292 H   0  0  0  0  0  0  0  0  0  0  0  0
    5.0945    2.2182    0.1552 H   0  0  0  0  0  0  0  0  0  0  0  0
    1.6381    5.9508    2.5654 H   0  0  0  0  0  0  0  0  0  0  0  0
    0.7172    4.7157    1.7194 H   0  0  0  0  0  0  0  0  0  0  0  0
    1.8330    4.2578    3.0211 H   0  0  0  0  0  0  0  0  0  0  0  0
    3.3113    5.5504   -0.8706 H   0  0  0  0  0  0  0  0  0  0  0  0
    2.1992    6.5764    0.0304 H   0  0  0  0  0  0  0  0  0  0  0  0
    1.6198    5.0636   -0.6676 H   0  0  0  0  0  0  0  0  0  0  0  0
    6.0768    3.7274    1.8900 H   0  0  0  0  0  0  0  0  0  0  0  0
    6.8778    3.7847    0.3106 H   0  0  0  0  0  0  0  0  0  0  0  0
    5.8083    5.1022    0.7907 H   0  0  0  0  0  0  0  0  0  0  0  0
  1 68  1  0  0  0  0
  2  3  1  0  0  0  0
  2  6  1  0  0  0  0
  2  7  1  0  0  0  0
  2 14  1  6  0  0  0
  3  4  1  0  0  0  0
  3  9  1  0  0  0  0
  3 31  1  1  0  0  0
  4  5  1  0  0  0  0
  4 12  1  0  0  0  0
  4 32  1  6  0  0  0
  5  8  1  0  0  0  0
  5 10  1  0  0  0  0
  5 33  1  1  0  0  0
  6 11  1  0  0  0  0
  6 13  1  0  0  0  0
  6 34  1  1  0  0  0
  7 10  1  0  0  0  0
  7 35  1  0  0  0  0
  7 36  1  0  0  0  0
  8 15  1  0  0  0  0
  8 16  1  0  0  0  0
  8 18  1  6  0  0  0
  9 11  1  0  0  0  0
  9 37  1  0  0  0  0
  9 38  1  0  0  0  0
 10 39  1  0  0  0  0
 10 40  1  0  0  0  0
 11 41  1  0  0  0  0
 11 42  1  0  0  0  0
 12 17  1  0  0  0  0
 12 43  1  0  0  0  0
 12 44  1  0  0  0  0
 13 20  1  0  0  0  0
 13 23  1  0  0  0  0
 13 45  1  6  0  0  0
 14 46  1  0  0  0  0
 14 47  1  0  0  0  0
 14 48  1  0  0  0  0
 15 17  2  0  0  0  0
 15 19  1  0  0  0  0
 16 21  1  0  0  0  0
 16 49  1  0  0  0  0
 16 50  1  0  0  0  0
 17 51  1  0  0  0  0
 18 52  1  0  0  0  0
 18 53  1  0  0  0  0
 18 54  1  0  0  0  0
 19 22  1  0  0  0  0
 19 55  1  0  0  0  0
 19 56  1  0  0  0  0
 20 24  1  0  0  0  0
 20 57  1  0  0  0  0
 20 58  1  0  0  0  0
 21 22  1  0  0  0  0
 21 59  1  0  0  0  0
 21 60  1  0  0  0  0
 22  1  1  0  0  0  0
 22 61  1  1  0  0  0
 23 62  1  0  0  0  0
 23 63  1  0  0  0  0
 23 64  1  0  0  0  0
 24 65  1  0  0  0  0
 24 66  1  0  0  0  0
 25 24  1  0  0  0  0
 25 26  1  0  0  0  0
 25 27  1  0  0  0  0
 25 67  1  1  0  0  0
 26 28  1  0  0  0  0
 26 29  1  0  0  0  0
 26 69  1  0  0  0  0
 27 30  1  0  0  0  0
 27 70  1  0  0  0  0
 27 71  1  0  0  0  0
 28 72  1  0  0  0  0
 28 73  1  0  0  0  0
 28 74  1  0  0  0  0
 29 75  1  0  0  0  0
 29 76  1  0  0  0  0
 29 77  1  0  0  0  0
 30 78  1  0  0  0  0
 30 79  1  0  0  0  0
 30 80  1  0  0  0  0
M  END
$$$$

 OpenBabel02181314313D

 51 55  0  0  1  0  0  0  0  0999 V2000
    1.5918   -0.0424   -0.0928 C   0  0  0  0  0  0  0  0  0  0  0  0
    0.0475   -0.0909   -0.0713 C   0  0  0  0  0  0  0  0  0  0  0  0
   -0.4838    0.6667    1.1018 C   0  0  0  0  0  0  0  0  0  0  0  0
   -0.7254   -0.0303    2.3084 C   0  0  0  0  0  0  0  0  0  0  0  0
   -0.5693   -1.4618    2.6194 C   0  0  0  0  0  0  0  0  0  0  0  0
   -0.9357   -1.5045    3.9990 N   0  0  0  0  0  0  0  0  0  0  0  0
   -1.2734   -0.2791    4.4640 C   0  0  0  0  0  0  0  0  0  0  0  0
   -1.6694   -0.0851    5.7936 C   0  0  0  0  0  0  0  0  0  0  0  0
   -1.7650   -1.2168    6.6414 C   0  0  0  0  0  0  0  0  0  0  0  0
   -1.3653   -2.4872    6.1434 C   0  0  0  0  0  0  0  0  0  0  0  0
   -1.3796   -3.6573    7.0614 C   0  0  0  0  0  0  0  0  0  0  0  0
   -1.9206   -3.4343    8.2694 O   0  0  0  0  0  0  0  0  0  0  0  0
   -2.3229   -2.3665    8.7603 C   0  0  0  0  0  0  0  0  0  0  0  0
   -2.7277   -2.4194    9.9131 O   0  0  0  0  0  0  0  0  0  0  0  0
   -2.3078   -1.0897    8.0366 C   0  0  1  0  0  0  0  0  0  0  0  0
   -1.4225   -0.2389    8.7683 O   0  0  0  0  0  0  0  0  0  0  0  0
   -3.7394   -0.4458    8.0305 C   0  0  0  0  0  0  0  0  0  0  0  0
   -4.8003   -1.2345    7.2212 C   0  0  0  0  0  0  0  0  0  0  0  0
   -0.9543   -2.6124    4.7938 C   0  0  0  0  0  0  0  0  0  0  0  0
   -0.6181   -3.7268    4.3260 O   0  0  0  0  0  0  0  0  0  0  0  0
   -1.1595    0.6473    3.4413 C   0  0  0  0  0  0  0  0  0  0  0  0
   -1.3912    1.9802    3.4266 N   0  0  0  0  0  0  0  0  0  0  0  0
   -1.1879    2.7072    2.2943 C   0  0  0  0  0  0  0  0  0  0  0  0
   -0.7152    2.0800    1.0985 C   0  0  0  0  0  0  0  0  0  0  0  0
   -0.4888    2.9025   -0.0323 C   0  0  0  0  0  0  0  0  0  0  0  0
   -0.7558    4.2890   -0.0154 C   0  0  0  0  0  0  0  0  0  0  0  0
   -0.5198    5.1008   -1.2329 C   0  0  0  0  0  0  0  0  0  0  0  0
   -1.2285    4.8764    1.1774 C   0  0  0  0  0  0  0  0  0  0  0  0
   -1.4399    4.0938    2.3249 C   0  0  0  0  0  0  0  0  0  0  0  0
    1.9665   -0.5632   -0.9745 H   0  0  0  0  0  0  0  0  0  0  0  0
    1.9982   -0.5298    0.7964 H   0  0  0  0  0  0  0  0  0  0  0  0
    1.9475    0.9895   -0.1188 H   0  0  0  0  0  0  0  0  0  0  0  0
   -0.2634   -1.1374   -0.0420 H   0  0  0  0  0  0  0  0  0  0  0  0
   -0.3558    0.2945   -1.0080 H   0  0  0  0  0  0  0  0  0  0  0  0
   -1.2477   -2.0701    2.0157 H   0  0  0  0  0  0  0  0  0  0  0  0
    0.4656   -1.7822    2.4791 H   0  0  0  0  0  0  0  0  0  0  0  0
   -1.8972    0.8547    6.1244 H   0  0  0  0  0  0  0  0  0  0  0  0
   -1.9244   -4.4810    6.5948 H   0  0  0  0  0  0  0  0  0  0  0  0
   -0.3488   -3.9782    7.2261 H   0  0  0  0  0  0  0  0  0  0  0  0
   -0.5198   -0.6060    8.6356 H   0  0  0  0  0  0  0  0  0  0  0  0
   -4.1000   -0.3363    9.0570 H   0  0  0  0  0  0  0  0  0  0  0  0
   -3.6892    0.5669    7.6230 H   0  0  0  0  0  0  0  0  0  0  0  0
   -5.7531   -0.7036    7.2457 H   0  0  0  0  0  0  0  0  0  0  0  0
   -4.9449   -2.2282    7.6480 H   0  0  0  0  0  0  0  0  0  0  0  0
   -4.4953   -1.3401    6.1784 H   0  0  0  0  0  0  0  0  0  0  0  0
   -0.1192    2.5038   -0.8948 H   0  0  0  0  0  0  0  0  0  0  0  0
    0.5170    5.4402   -1.2439 H   0  0  0  0  0  0  0  0  0  0  0  0
   -0.7040    4.5139   -2.1362 H   0  0  0  0  0  0  0  0  0  0  0  0
   -1.1785    5.9704   -1.2650 H   0  0  0  0  0  0  0  0  0  0  0  0
   -1.4175    5.8815    1.2189 H   0  0  0  0  0  0  0  0  0  0  0  0
   -1.7763    4.5401    3.1824 H   0  0  0  0  0  0  0  0  0  0  0  0
  1  2  1  0  0  0  0
  1 30  1  0  0  0  0
  1 31  1  0  0  0  0
  1 32  1  0  0  0  0
  2  3  1  0  0  0  0
  2 33  1  0  0  0  0
  2 34  1  0  0  0  0
  3  4  2  0  0  0  0
  3 24  1  0  0  0  0
  4  5  1  0  0  0  0
  4 21  1  0  0  0  0
  5  6  1  0  0  0  0
  5 35  1  0  0  0  0
  5 36  1  0  0  0  0
  6  7  1  0  0  0  0
  6 19  1  0  0  0  0
  7  8  2  0  0  0  0
  7 21  1  0  0  0  0
  8  9  1  0  0  0  0
  8 37  1  0  0  0  0
  9 10  2  0  0  0  0
  9 15  1  0  0  0  0
 10 11  1  0  0  0  0
 10 19  1  0  0  0  0
 11 12  1  0  0  0  0
 11 38  1  0  0  0  0
 11 39  1  0  0  0  0
 12 13  1  0  0  0  0
 13 14  2  0  0  0  0
 13 15  1  0  0  0  0
 15 16  1  1  0  0  0
 15 17  1  0  0  0  0
 16 40  1  0  0  0  0
 17 18  1  0  0  0  0
 17 41  1  0  0  0  0
 17 42  1  0  0  0  0
 18 43  1  0  0  0  0
 18 44  1  0  0  0  0
 18 45  1  0  0  0  0
 19 20  2  0  0  0  0
 21 22  2  0  0  0  0
 22 23  1  0  0  0  0
 23 24  2  0  0  0  0
 23 29  1  0  0  0  0
 24 25  1  0  0  0  0
 25 26  2  0  0  0  0
 25 46  1  0  0  0  0
 26 27  1  0  0  0  0
 26 28  1  0  0  0  0
 27 47  1  0  0  0  0
 27 48  1  0  0  0  0
 27 49  1  0  0  0  0
 28 29  2  0  0  0  0
 28 50  1  0  0  0  0
 29 51  1  0  0  0  0
M  END
$$$$
3121
 OpenBabel02181314313D

 26 25  0  0  0  0  0  0  0  0999 V2000
   -2.7832   -1.0269   -2.7958 O   0  0  0  0  0  0  0  0  0  0  0  0
   -2.8787    0.8439   -1.7902 O   0  0  0  0  0  0  0  0  0  0  0  0
   -2.7240   -1.0784   -0.4525 C   0  0  0  0  0  0  0  0  0  0  0  0
   -4.0131   -0.8394    0.3991 C   0  0  0  0  0  0  0  0  0  0  0  0
   -1.4368   -0.6748    0.3377 C   0  0  0  0  0  0  0  0  0  0  0  0
   -0.1157   -0.9673   -0.4292 C   0  0  0  0  0  0  0  0  0  0  0  0
   -5.3212   -1.2997   -0.3050 C   0  0  0  0  0  0  0  0  0  0  0  0
   -2.7987   -0.3875   -1.7353 C   0  0  0  0  0  0  0  0  0  0  0  0
    1.1401   -0.5221    0.3492 C   0  0  0  0  0  0  0  0  0  0  0  0
   -6.5850   -1.0154    0.5334 C   0  0  0  0  0  0  0  0  0  0  0  0
   -2.6593   -2.1583   -0.6305 H   0  0  0  0  0  0  0  0  0  0  0  0
   -1.4127   -1.2304    1.2801 H   0  0  0  0  0  0  0  0  0  0  0  0
   -1.4810    0.3901    0.5855 H   0  0  0  0  0  0  0  0  0  0  0  0
   -4.0929    0.2233    0.6478 H   0  0  0  0  0  0  0  0  0  0  0  0
   -3.9216   -1.3906    1.3399 H   0  0  0  0  0  0  0  0  0  0  0  0
   -0.1167   -0.4402   -1.3862 H   0  0  0  0  0  0  0  0  0  0  0  0
   -0.0456   -2.0391   -0.6331 H   0  0  0  0  0  0  0  0  0  0  0  0
   -5.2641   -2.3723   -0.5086 H   0  0  0  0  0  0  0  0  0  0  0  0
   -5.4326   -0.7796   -1.2594 H   0  0  0  0  0  0  0  0  0  0  0  0
    2.0320   -0.7343   -0.2433 H   0  0  0  0  0  0  0  0  0  0  0  0
    1.2112   -1.0591    1.2964 H   0  0  0  0  0  0  0  0  0  0  0  0
    1.1010    0.5510    0.5474 H   0  0  0  0  0  0  0  0  0  0  0  0
   -7.4698   -1.3411   -0.0166 H   0  0  0  0  0  0  0  0  0  0  0  0
   -6.6732    0.0545    0.7328 H   0  0  0  0  0  0  0  0  0  0  0  0
   -6.5422   -1.5542    1.4813 H   0  0  0  0  0  0  0  0  0  0  0  0
   -2.8330   -0.5050   -3.4882 H   0  0  0  0  0  0  0  0  0  0  0  0
  1  8  1  0  0  0  0
  1 26  1  0  0  0  0
  2  8  2  0  0  0  0
  3  4  1  0  0  0  0
  3  5  1  0  0  0  0
  3  8  1  0  0  0  0
  3 11  1  0  0  0  0
  4  7  1  0  0  0  0
  4 14  1  0  0  0  0
  4 15  1  0  0  0  0
  5  6  1  0  0  0  0
  5 12  1  0  0  0  0
  5 13  1  0  0  0  0
  6  9  1  0  0  0  0
  6 16  1  0  0  0  0
  6 17  1  0  0  0  0
  7 10  1  0  0  0  0
  7 18  1  0  0  0  0
  7 19  1  0  0  0  0
  9 20  1  0  0  0  0
  9 21  1  0  0  0  0
  9 22  1  0  0  0  0
 10 23  1  0  0  0  0
 10 24  1  0  0  0  0
 10 25  1  0  0  0  0
M  END
$$$$
2520
 OpenBabel02181314313D

 71 72  0  0  1  0  0  0  0  0999 V2000
    2.5036    0.9055    2.8144 O   0  0  0  0  0  0  0  0  0  0  0  0
    3.6221    2.5298    4.5610 O   0  0  0  0  0  0  0  0  0  0  0  0
   -3.0152   13.8161   -0.1961 O   0  0  0  0  0  0  0  0  0  0  0  0
   -0.9121   14.5148   -1.6120 O   0  0  0  0  0  0  0  0  0  0  0  0
   -1.2083    7.9651    2.6512 N   0  0  0  0  0  0  0  0  0  0  0  0
   -3.3454    3.5557    5.4764 N   0  0  0  0  0  0  0  0  0  0  0  0
   -1.9347    2.9121    3.4625 C   0  0  2  0  0  0  0  0  0  0  0  0
   -2.6018    1.5773    2.8902 C   0  0  0  0  0  0  0  0  0  0  0  0
   -1.9930    4.0909    2.4072 C   0  0  0  0  0  0  0  0  0  0  0  0
   -1.4227    5.4479    2.9182 C   0  0  0  0  0  0  0  0  0  0  0  0
   -0.4626    2.7569    3.8520 C   0  0  0  0  0  0  0  0  0  0  0  0
   -1.6974    6.6817    2.0298 C   0  0  0  0  0  0  0  0  0  0  0  0
   -4.1052    1.6816    2.4670 C   0  0  0  0  0  0  0  0  0  0  0  0
   -2.4325    0.3452    3.8399 C   0  0  0  0  0  0  0  0  0  0  0  0
   -2.7080    3.2616    4.5673 C   0  0  0  0  0  0  0  0  0  0  0  0
    0.4126    1.9525    3.0799 C   0  0  0  0  0  0  0  0  0  0  0  0
    0.1371    3.4639    4.9329 C   0  0  0  0  0  0  0  0  0  0  0  0
   -1.2153    9.0729    1.6434 C   0  0  0  0  0  0  0  0  0  0  0  0
    1.7765    1.7745    3.4036 C   0  0  0  0  0  0  0  0  0  0  0  0
   -1.9193    8.3308    3.9246 C   0  0  0  0  0  0  0  0  0  0  0  0
    1.5202    3.4090    5.1825 C   0  0  0  0  0  0  0  0  0  0  0  0
   -0.4585   10.3571    2.0758 C   0  0  0  0  0  0  0  0  0  0  0  0
    2.3571    2.5873    4.3990 C   0  0  0  0  0  0  0  0  0  0  0  0
   -0.5854   11.4013    1.0354 C   0  0  0  0  0  0  0  0  0  0  0  0
   -1.7818   12.1446    0.9283 C   0  0  0  0  0  0  0  0  0  0  0  0
    0.4629   11.6536    0.1300 C   0  0  0  0  0  0  0  0  0  0  0  0
   -1.9270   13.1622   -0.0410 C   0  0  0  0  0  0  0  0  0  0  0  0
    2.1981   -0.3774    2.5645 C   0  0  0  0  0  0  0  0  0  0  0  0
    0.3496   12.6950   -0.8020 C   0  0  0  0  0  0  0  0  0  0  0  0
   -0.8166   13.4953   -0.8523 C   0  0  0  0  0  0  0  0  0  0  0  0
    4.4919    3.5422    4.6629 C   0  0  0  0  0  0  0  0  0  0  0  0
   -4.2800   13.3719   -0.1811 C   0  0  0  0  0  0  0  0  0  0  0  0
   -0.0075   15.4831   -1.8014 C   0  0  0  0  0  0  0  0  0  0  0  0
   -2.0980    1.3187    1.9562 H   0  0  0  0  0  0  0  0  0  0  0  0
   -3.0267    4.2754    2.1060 H   0  0  0  0  0  0  0  0  0  0  0  0
   -1.4456    3.8050    1.5035 H   0  0  0  0  0  0  0  0  0  0  0  0
   -0.3411    5.3783    3.0485 H   0  0  0  0  0  0  0  0  0  0  0  0
   -1.8742    5.6187    3.8880 H   0  0  0  0  0  0  0  0  0  0  0  0
   -1.1752    6.4974    1.0847 H   0  0  0  0  0  0  0  0  0  0  0  0
   -2.7663    6.7534    1.8075 H   0  0  0  0  0  0  0  0  0  0  0  0
   -1.3863    0.1703    4.0886 H   0  0  0  0  0  0  0  0  0  0  0  0
   -4.4641    0.7211    2.0909 H   0  0  0  0  0  0  0  0  0  0  0  0
   -4.2395    2.4043    1.6624 H   0  0  0  0  0  0  0  0  0  0  0  0
   -4.7370    1.9721    3.3077 H   0  0  0  0  0  0  0  0  0  0  0  0
   -2.9816    0.4959    4.7711 H   0  0  0  0  0  0  0  0  0  0  0  0
   -2.8061   -0.5625    3.3627 H   0  0  0  0  0  0  0  0  0  0  0  0
    0.0675    1.4779    2.2498 H   0  0  0  0  0  0  0  0  0  0  0  0
   -0.4216    4.0683    5.5383 H   0  0  0  0  0  0  0  0  0  0  0  0
   -0.7171    8.7291    0.7298 H   0  0  0  0  0  0  0  0  0  0  0  0
   -2.2502    9.3151    1.3803 H   0  0  0  0  0  0  0  0  0  0  0  0
   -1.5330    9.2442    4.3656 H   0  0  0  0  0  0  0  0  0  0  0  0
   -1.7670    7.5886    4.7029 H   0  0  0  0  0  0  0  0  0  0  0  0
   -2.9913    8.4515    3.7547 H   0  0  0  0  0  0  0  0  0  0  0  0
   -0.8566   10.7774    2.9987 H   0  0  0  0  0  0  0  0  0  0  0  0
    0.5888   10.1067    2.2669 H   0  0  0  0  0  0  0  0  0  0  0  0
    1.9075    3.9656    5.9475 H   0  0  0  0  0  0  0  0  0  0  0  0
   -2.5480   11.9511    1.5779 H   0  0  0  0  0  0  0  0  0  0  0  0
    1.3130   11.0843    0.1461 H   0  0  0  0  0  0  0  0  0  0  0  0
    3.0197   -0.8336    2.0147 H   0  0  0  0  0  0  0  0  0  0  0  0
    2.0720   -0.9166    3.5073 H   0  0  0  0  0  0  0  0  0  0  0  0
    1.2888   -0.4862    1.9703 H   0  0  0  0  0  0  0  0  0  0  0  0
    1.1242   12.8588   -1.4470 H   0  0  0  0  0  0  0  0  0  0  0  0
    5.4837    3.1297    4.8465 H   0  0  0  0  0  0  0  0  0  0  0  0
    4.5205    4.0991    3.7228 H   0  0  0  0  0  0  0  0  0  0  0  0
    4.2465    4.2250    5.4779 H   0  0  0  0  0  0  0  0  0  0  0  0
   -4.9502   14.2270   -0.2626 H   0  0  0  0  0  0  0  0  0  0  0  0
   -4.4474   12.7196   -1.0414 H   0  0  0  0  0  0  0  0  0  0  0  0
   -4.5302   12.8306    0.7327 H   0  0  0  0  0  0  0  0  0  0  0  0
   -0.3949   16.1803   -2.5427 H   0  0  0  0  0  0  0  0  0  0  0  0
    0.1510   16.0251   -0.8654 H   0  0  0  0  0  0  0  0  0  0  0  0
    0.9489   15.0977   -2.1587 H   0  0  0  0  0  0  0  0  0  0  0  0
  1 19  1  0  0  0  0
  1 28  1  0  0  0  0
  2 23  1  0  0  0  0
  2 31  1  0  0  0  0
  3 27  1  0  0  0  0
  3 32  1  0  0  0  0
  4 30  1  0  0  0  0
  4 33  1  0  0  0  0
  5 12  1  0  0  0  0
  5 18  1  0  0  0  0
  5 20  1  0  0  0  0
  6 15  3  0  0  0  0
  7  8  1  6  0  0  0
  7  9  1  0  0  0  0
  7 11  1  0  0  0  0
  7 15  1  0  0  0  0
  8 13  1  0  0  0  0
  8 14  1  0  0  0  0
  8 34  1  0  0  0  0
  9 10  1  0  0  0  0
  9 35  1  0  0  0  0
  9 36  1  0  0  0  0
 10 12  1  0  0  0  0
 10 37  1  0  0  0  0
 10 38  1  0  0  0  0
 11 16  2  0  0  0  0
 11 17  1  0  0  0  0
 12 39  1  0  0  0  0
 12 40  1  0  0  0  0
 13 42  1  0  0  0  0
 13 43  1  0  0  0  0
 13 44  1  0  0  0  0
 14 41  1  0  0  0  0
 14 45  1  0  0  0  0
 14 46  1  0  0  0  0
 16 19  1  0  0  0  0
 16 47  1  0  0  0  0
 17 21  2  0  0  0  0
 17 48  1  0  0  0  0
 18 22  1  0  0  0  0
 18 49  1  0  0  0  0
 18 50  1  0  0  0  0
 19 23  2  0  0  0  0
 20 51  1  0  0  0  0
 20 52  1  0  0  0  0
 20 53  1  0  0  0  0
 21 23  1  0  0  0  0
 21 56  1  0  0  0  0
 22 24  1  0  0  0  0
 22 54  1  0  0  0  0
 22 55  1  0  0  0  0
 24 25  2  0  0  0  0
 24 26  1  0  0  0  0
 25 27  1  0  0  0  0
 25 57  1  0  0  0  0
 26 29  2  0  0  0  0
 26 58  1  0  0  0  0
 27 30  2  0  0  0  0
 28 59  1  0  0  0  0
 28 60  1  0  0  0  0
 28 61  1  0  0  0  0
 29 30  1  0  0  0  0
 29 62  1  0  0  0  0
 31 63  1  0  0  0  0
 31 64  1  0  0  0  0
 31 65  1  0  0  0  0
 32 66  1  0  0  0  0
 32 67  1  0  0  0  0
 32 68  1  0  0  0  0
 33 69  1  0  0  0  0
 33 70  1  0  0  0  0
 33 71  1  0  0  0  0
M  END
$$$$
13342
 OpenBabel02181314313D

117125  0  0  1  0  0  0  0  0999 V2000
   -7.2712   -1.0337    2.2724 O   0  0  0  0  0  0  0  0  0  0  0  0
   -7.0017    0.6676   -0.1655 O   0  0  0  0  0  0  0  0  0  0  0  0
   -7.6030   -2.5211    0.0477 O   0  0  0  0  0  0  0  0  0  0  0  0
   -7.4651   -1.3825   -1.7658 O   0  0  0  0  0  0  0  0  0  0  0  0
    0.7210   -2.3307   -0.1818 O   0  0  0  0  0  0  0  0  0  0  0  0
   -9.0193    0.0619    1.5823 O   0  0  0  0  0  0  0  0  0  0  0  0
    2.0286   -0.7181   -2.3678 O   0  0  0  0  0  0  0  0  0  0  0  0
    3.2273   -1.0829   -0.6470 O   0  0  0  0  0  0  0  0  0  0  0  0
   -0.8403    5.8463   -2.5177 O   0  0  0  0  0  0  0  0  0  0  0  0
   -4.1592    2.6601    1.2382 N   0  0  1  0  0  0  0  0  0  0  0  0
   -4.0297   -1.6895   -0.4608 N   0  0  0  0  0  0  0  0  0  0  0  0
   -0.2265    3.9433    0.6782 N   0  0  1  0  0  0  0  0  0  0  0  0
    3.0158    0.4799    1.4828 N   0  0  0  0  0  0  0  0  0  0  0  0
   -3.9690    0.6627   -0.1150 C   0  0  1  0  0  0  0  0  0  0  0  0
   -4.2032    1.1681    1.3781 C   0  0  2  0  0  0  0  0  0  0  0  0
   -4.8637   -0.5414   -0.5819 C   0  0  2  0  0  0  0  0  0  0  0  0
   -5.4364    0.6444    2.2888 C   0  0  1  0  0  0  0  0  0  0  0  0
   -6.3023   -0.5478    0.0682 C   0  0  1  0  0  0  0  0  0  0  0  0
   -4.2129    1.9319   -0.9890 C   0  0  0  0  0  0  0  0  0  0  0  0
   -6.1619   -0.6085    1.6281 C   0  0  2  0  0  0  0  0  0  0  0  0
   -2.6080    0.0384   -0.3292 C   0  0  0  0  0  0  0  0  0  0  0  0
   -4.7658    3.0104   -0.0609 C   0  0  0  0  0  0  0  0  0  0  0  0
   -4.8653    0.2248    3.7179 C   0  0  0  0  0  0  0  0  0  0  0  0
   -2.7428   -1.3379   -0.3993 C   0  0  0  0  0  0  0  0  0  0  0  0
   -6.3870    1.7452    2.5856 C   0  0  0  0  0  0  0  0  0  0  0  0
   -4.6856    3.4467    2.3886 C   0  0  0  0  0  0  0  0  0  0  0  0
   -6.0373    3.0357    2.6813 C   0  0  0  0  0  0  0  0  0  0  0  0
   -7.1757   -1.5358   -0.5819 C   0  0  0  0  0  0  0  0  0  0  0  0
   -1.3060    0.6133   -0.4049 C   0  0  0  0  0  0  0  0  0  0  0  0
   -4.5057   -3.0189   -0.5440 C   0  0  0  0  0  0  0  0  0  0  0  0
   -1.5809   -2.1305   -0.3940 C   0  0  0  0  0  0  0  0  0  0  0  0
   -5.8508   -0.0866    4.8808 C   0  0  0  0  0  0  0  0  0  0  0  0
   -0.0677   -0.1278   -0.4420 C   0  0  0  0  0  0  0  0  0  0  0  0
   -0.2853   -1.5533   -0.3400 C   0  0  0  0  0  0  0  0  0  0  0  0
    1.3998    0.4772   -0.4100 C   0  0  1  0  0  0  0  0  0  0  0  0
   -8.4989   -0.8056    2.2672 C   0  0  0  0  0  0  0  0  0  0  0  0
    1.9492    1.8072   -1.1850 C   0  0  0  0  0  0  0  0  0  0  0  0
    1.7545    0.7150    1.0615 C   0  0  0  0  0  0  0  0  0  0  0  0
    1.2140    3.1367   -0.9744 C   0  0  2  0  0  0  0  0  0  0  0  0
    2.2831   -0.4868   -1.1570 C   0  0  0  0  0  0  0  0  0  0  0  0
   -9.3623   -1.6391    3.0694 C   0  0  0  0  0  0  0  0  0  0  0  0
   -8.4011   -3.5199   -0.3481 C   0  0  0  0  0  0  0  0  0  0  0  0
    0.9205    4.2264   -2.0461 C   0  0  0  0  0  0  0  0  0  0  0  0
    1.2168    3.8692    0.3858 C   0  0  0  0  0  0  0  0  0  0  0  0
    1.0504    1.2410    2.1994 C   0  0  0  0  0  0  0  0  0  0  0  0
   -0.6290    4.5505   -1.9543 C   0  0  1  0  0  0  0  0  0  0  0  0
   -1.1244    4.5691   -0.4063 C   0  0  0  0  0  0  0  0  0  0  0  0
   -0.3276    1.8364    2.3647 C   0  0  0  0  0  0  0  0  0  0  0  0
   -0.6609    3.3390    1.9828 C   0  0  0  0  0  0  0  0  0  0  0  0
    0.8934   -3.5698    0.2910 C   0  0  0  0  0  0  0  0  0  0  0  0
    1.9445    1.1316    3.2811 C   0  0  0  0  0  0  0  0  0  0  0  0
    3.1625    0.6896    2.7849 C   0  0  0  0  0  0  0  0  0  0  0  0
   -1.3334    3.5194   -2.9397 C   0  0  0  0  0  0  0  0  0  0  0  0
    1.8232    1.3779    4.6697 C   0  0  0  0  0  0  0  0  0  0  0  0
    4.2990    0.5125    3.5868 C   0  0  0  0  0  0  0  0  0  0  0  0
    2.7046   -1.4220   -3.2865 C   0  0  0  0  0  0  0  0  0  0  0  0
   -2.7376    3.8415   -3.5020 C   0  0  0  0  0  0  0  0  0  0  0  0
    2.9415    1.1775    5.5081 C   0  0  0  0  0  0  0  0  0  0  0  0
    4.1777    0.7586    4.9689 C   0  0  0  0  0  0  0  0  0  0  0  0
   -3.2905    0.9336    1.9238 H   0  0  0  0  0  0  0  0  0  0  0  0
   -5.0171   -0.4550   -1.6661 H   0  0  0  0  0  0  0  0  0  0  0  0
   -3.2792    2.2901   -1.3816 H   0  0  0  0  0  0  0  0  0  0  0  0
   -4.8847    1.7876   -1.8376 H   0  0  0  0  0  0  0  0  0  0  0  0
   -5.4932   -1.4515    1.8098 H   0  0  0  0  0  0  0  0  0  0  0  0
   -4.4684    4.0117   -0.3809 H   0  0  0  0  0  0  0  0  0  0  0  0
   -5.8574    2.9715   -0.0393 H   0  0  0  0  0  0  0  0  0  0  0  0
   -4.2175    1.0207    4.0966 H   0  0  0  0  0  0  0  0  0  0  0  0
   -4.2207   -0.6508    3.6011 H   0  0  0  0  0  0  0  0  0  0  0  0
   -7.3324    1.5396    2.7909 H   0  0  0  0  0  0  0  0  0  0  0  0
   -4.6551    4.5169    2.1642 H   0  0  0  0  0  0  0  0  0  0  0  0
   -4.0586    3.2840    3.2676 H   0  0  0  0  0  0  0  0  0  0  0  0
   -6.7125    3.7192    2.9420 H   0  0  0  0  0  0  0  0  0  0  0  0
   -1.3106    1.6125   -0.3289 H   0  0  0  0  0  0  0  0  0  0  0  0
   -6.5947    1.0838   -0.9555 H   0  0  0  0  0  0  0  0  0  0  0  0
   -5.1236   -3.1373   -1.4354 H   0  0  0  0  0  0  0  0  0  0  0  0
   -3.7335   -3.7796   -0.6110 H   0  0  0  0  0  0  0  0  0  0  0  0
   -5.0956   -3.2617    0.3385 H   0  0  0  0  0  0  0  0  0  0  0  0
   -1.6717   -3.1413   -0.4202 H   0  0  0  0  0  0  0  0  0  0  0  0
   -6.4862   -0.9389    4.6501 H   0  0  0  0  0  0  0  0  0  0  0  0
   -5.2839   -0.3286    5.7820 H   0  0  0  0  0  0  0  0  0  0  0  0
   -6.4791    0.7764    5.1085 H   0  0  0  0  0  0  0  0  0  0  0  0
    1.9389    1.6830   -2.2780 H   0  0  0  0  0  0  0  0  0  0  0  0
    2.9964    2.0019   -0.9218 H   0  0  0  0  0  0  0  0  0  0  0  0
    0.3243    2.5695   -1.0536 H   0  0  0  0  0  0  0  0  0  0  0  0
   -8.7893   -2.3524    3.6668 H   0  0  0  0  0  0  0  0  0  0  0  0
  -10.0345   -2.2011    2.4177 H   0  0  0  0  0  0  0  0  0  0  0  0
   -9.9569   -1.0219    3.7451 H   0  0  0  0  0  0  0  0  0  0  0  0
   -8.5320   -4.2086    0.4864 H   0  0  0  0  0  0  0  0  0  0  0  0
   -9.3812   -3.1379   -0.6427 H   0  0  0  0  0  0  0  0  0  0  0  0
   -7.9557   -4.0656   -1.1834 H   0  0  0  0  0  0  0  0  0  0  0  0
    1.4977    5.1378   -1.8624 H   0  0  0  0  0  0  0  0  0  0  0  0
    1.2463    3.8879   -3.0315 H   0  0  0  0  0  0  0  0  0  0  0  0
    1.8244    3.3745    1.1329 H   0  0  0  0  0  0  0  0  0  0  0  0
    1.6184    4.8851    0.3435 H   0  0  0  0  0  0  0  0  0  0  0  0
    3.7298    0.1744    0.9092 H   0  0  0  0  0  0  0  0  0  0  0  0
   -1.2775    5.6054   -0.0996 H   0  0  0  0  0  0  0  0  0  0  0  0
   -2.0951    4.0894   -0.3512 H   0  0  0  0  0  0  0  0  0  0  0  0
   -0.5906    1.7755    3.4209 H   0  0  0  0  0  0  0  0  0  0  0  0
   -1.0409    1.1534    1.9499 H   0  0  0  0  0  0  0  0  0  0  0  0
   -0.2254    3.9687    2.7632 H   0  0  0  0  0  0  0  0  0  0  0  0
   -1.7383    3.4664    2.0685 H   0  0  0  0  0  0  0  0  0  0  0  0
    1.9389   -3.8424    0.1475 H   0  0  0  0  0  0  0  0  0  0  0  0
    0.6718   -3.5863    1.3591 H   0  0  0  0  0  0  0  0  0  0  0  0
    0.2799   -4.3069   -0.2281 H   0  0  0  0  0  0  0  0  0  0  0  0
   -1.3662    2.5337   -2.4861 H   0  0  0  0  0  0  0  0  0  0  0  0
   -0.7273    3.3802   -3.8402 H   0  0  0  0  0  0  0  0  0  0  0  0
   -1.8138    5.9710   -2.5059 H   0  0  0  0  0  0  0  0  0  0  0  0
    0.9427    1.6860    5.0818 H   0  0  0  0  0  0  0  0  0  0  0  0
    5.1871    0.2081    3.1816 H   0  0  0  0  0  0  0  0  0  0  0  0
    2.7487   -2.4773   -3.0109 H   0  0  0  0  0  0  0  0  0  0  0  0
    2.1899   -1.3303   -4.2431 H   0  0  0  0  0  0  0  0  0  0  0  0
    3.7195   -1.0326   -3.4030 H   0  0  0  0  0  0  0  0  0  0  0  0
   -3.3677    4.3135   -2.7515 H   0  0  0  0  0  0  0  0  0  0  0  0
   -2.6581    4.5004   -4.3683 H   0  0  0  0  0  0  0  0  0  0  0  0
   -3.2144    2.9134   -3.8340 H   0  0  0  0  0  0  0  0  0  0  0  0
    2.8578    1.3363    6.5148 H   0  0  0  0  0  0  0  0  0  0  0  0
    4.9862    0.6291    5.5805 H   0  0  0  0  0  0  0  0  0  0  0  0
  1 36  1  0  0  0  0
  2 74  1  0  0  0  0
  3 28  1  0  0  0  0
  3 42  1  0  0  0  0
  4 28  2  0  0  0  0
  5 34  1  0  0  0  0
  5 50  1  0  0  0  0
  6 36  2  0  0  0  0
  7 40  1  0  0  0  0
  7 56  1  0  0  0  0
  8 40  2  0  0  0  0
  9107  1  0  0  0  0
 10 15  1  0  0  0  0
 10 22  1  6  0  0  0
 10 26  1  0  0  0  0
 11 16  1  0  0  0  0
 11 24  1  0  0  0  0
 11 30  1  0  0  0  0
 12 44  1  6  0  0  0
 12 47  1  0  0  0  0
 12 49  1  0  0  0  0
 13 38  1  0  0  0  0
 13 52  1  0  0  0  0
 13 95  1  0  0  0  0
 14 15  1  0  0  0  0
 14 16  1  0  0  0  0
 14 19  1  6  0  0  0
 14 21  1  0  0  0  0
 15 17  1  0  0  0  0
 15 60  1  1  0  0  0
 16 18  1  0  0  0  0
 16 61  1  6  0  0  0
 17 20  1  0  0  0  0
 17 23  1  1  0  0  0
 17 25  1  0  0  0  0
 18  2  1  6  0  0  0
 18 20  1  0  0  0  0
 18 28  1  0  0  0  0
 19 22  1  0  0  0  0
 19 62  1  0  0  0  0
 19 63  1  0  0  0  0
 20  1  1  0  0  0  0
 20 64  1  1  0  0  0
 21 24  1  0  0  0  0
 21 29  2  0  0  0  0
 22 65  1  0  0  0  0
 22 66  1  0  0  0  0
 23 32  1  0  0  0  0
 23 67  1  0  0  0  0
 23 68  1  0  0  0  0
 24 31  2  0  0  0  0
 25 27  2  0  0  0  0
 25 69  1  0  0  0  0
 26 27  1  0  0  0  0
 26 70  1  0  0  0  0
 26 71  1  0  0  0  0
 27 72  1  0  0  0  0
 29 33  1  0  0  0  0
 29 73  1  0  0  0  0
 30 75  1  0  0  0  0
 30 76  1  0  0  0  0
 30 77  1  0  0  0  0
 31 34  1  0  0  0  0
 31 78  1  0  0  0  0
 32 79  1  0  0  0  0
 32 80  1  0  0  0  0
 32 81  1  0  0  0  0
 33 34  2  0  0  0  0
 35 33  1  6  0  0  0
 35 37  1  0  0  0  0
 35 38  1  0  0  0  0
 35 40  1  0  0  0  0
 36 41  1  0  0  0  0
 37 39  1  0  0  0  0
 37 82  1  0  0  0  0
 37 83  1  0  0  0  0
 38 45  2  0  0  0  0
 39 43  1  0  0  0  0
 39 44  1  0  0  0  0
 39 84  1  1  0  0  0
 41 85  1  0  0  0  0
 41 86  1  0  0  0  0
 41 87  1  0  0  0  0
 42 88  1  0  0  0  0
 42 89  1  0  0  0  0
 42 90  1  0  0  0  0
 43 46  1  0  0  0  0
 43 91  1  0  0  0  0
 43 92  1  0  0  0  0
 44 93  1  0  0  0  0
 44 94  1  0  0  0  0
 45 48  1  0  0  0  0
 45 51  1  0  0  0  0
 46  9  1  6  0  0  0
 46 47  1  0  0  0  0
 46 53  1  0  0  0  0
 47 96  1  0  0  0  0
 47 97  1  0  0  0  0
 48 49  1  0  0  0  0
 48 98  1  0  0  0  0
 48 99  1  0  0  0  0
 49100  1  0  0  0  0
 49101  1  0  0  0  0
 50102  1  0  0  0  0
 50103  1  0  0  0  0
 50104  1  0  0  0  0
 51 52  1  0  0  0  0
 51 54  2  0  0  0  0
 52 55  2  0  0  0  0
 53 57  1  0  0  0  0
 53105  1  0  0  0  0
 53106  1  0  0  0  0
 54 58  1  0  0  0  0
 54108  1  0  0  0  0
 55 59  1  0  0  0  0
 55109  1  0  0  0  0
 56110  1  0  0  0  0
 56111  1  0  0  0  0
 56112  1  0  0  0  0
 57113  1  0  0  0  0
 57114  1  0  0  0  0
 57115  1  0  0  0  0
 58 59  2  0  0  0  0
 58116  1  0  0  0  0
 59117  1  0  0  0  0
M  END
$$$$
16212801
 OpenBabel02181314313D

178185  0  0  1  0  0  0  0  0999 V2000
    7.4727    3.1257    0.8486 P   0  0  2  0  0  0  0  0  0  0  0  0
    1.6403   -7.5104    5.0173 O   0  0  0  0  0  0  0  0  0  0  0  0
    6.9352   -2.6437    9.3133 O   0  0  0  0  0  0  0  0  0  0  0  0
    5.3719   -9.3409    2.3711 O   0  0  0  0  0  0  0  0  0  0  0  0
    5.5653    3.0526    6.5457 O   0  0  0  0  0  0  0  0  0  0  0  0
   12.3471   -4.4010    2.4421 O   0  0  0  0  0  0  0  0  0  0  0  0
    9.9809    0.7523    5.1764 O   0  0  0  0  0  0  0  0  0  0  0  0
   -0.9302   -0.1286   -0.2791 O   0  0  0  0  0  0  0  0  0  0  0  0
    6.6724    4.3475    1.2947 O   0  0  0  0  0  0  0  0  0  0  0  0
    7.8022    3.2248   -0.6447 O   0  0  0  0  0  0  0  0  0  0  0  0
    6.6686    1.8705    1.0887 O   0  5  0  0  0  0  0  0  0  0  0  0
    8.7317    3.0579    1.6176 O   0  0  0  0  0  0  0  0  0  0  0  0
    6.7459    4.7562   -3.2160 O   0  0  0  0  0  0  0  0  0  0  0  0
    9.4957    2.7557   -2.7231 O   0  0  0  0  0  0  0  0  0  0  0  0
    7.1190    6.9041   -0.1913 O   0  0  0  0  0  0  0  0  0  0  0  0
    5.9869   -4.4708    4.8740 N   0  5  0  0  0  0  0  0  0  0  0  0
    3.5904   -2.8855    5.4615 N   0  0  0  0  0  0  0  0  0  0  0  0
    7.0464   -3.0654    2.7295 N   0  0  0  0  0  0  0  0  0  0  0  0
    2.2693   -6.7434    2.7445 N   0  0  0  0  0  0  0  0  0  0  0  0
    4.5316   -0.8064    3.3640 N   0  0  0  0  0  0  0  0  0  0  0  0
    5.0771   -4.0795   10.1287 N   0  0  0  0  0  0  0  0  0  0  0  0
    6.0408    2.9006    4.1151 N   0  0  0  0  0  0  0  0  0  0  0  0
    7.5938   -9.1593    1.2823 N   0  0  0  0  0  0  0  0  0  0  0  0
   11.8804   -2.2876    3.6603 N   0  0  0  0  0  0  0  0  0  0  0  0
   10.8923   -0.6068    7.0468 N   0  0  0  0  0  0  0  0  0  0  0  0
    0.2747    1.6380   -0.3873 N   0  0  0  0  0  0  0  0  0  0  0  0
    8.4431    5.3963   -4.7766 N   0  0  0  0  0  0  0  0  0  0  0  0
    8.5197    7.3251   -5.9246 N   0  0  0  0  0  0  0  0  0  0  0  0
    5.1907   -4.7105    5.9879 C   0  0  2  0  0  0  0  0  0  0  0  0
    4.4460   -6.0348    5.4264 C   0  0  2  0  0  0  0  0  0  0  0  0
    4.2737   -3.4617    6.5065 C   0  0  1  0  0  0  0  0  0  0  0  0
    5.4197   -6.5815    4.2674 C   0  0  1  0  0  0  0  0  0  0  0  0
    4.7165   -2.0995    7.2173 C   0  0  1  0  0  0  0  0  0  0  0  0
    3.6963   -0.9594    6.7093 C   0  0  2  0  0  0  0  0  0  0  0  0
    6.2298   -5.4072    3.9773 C   0  0  0  0  0  0  0  0  0  0  0  0
    3.0249   -5.6992    4.7854 C   0  0  0  0  0  0  0  0  0  0  0  0
    6.2687   -5.0192    7.0790 C   0  0  0  0  0  0  0  0  0  0  0  0
    4.1745   -7.0647    6.5901 C   0  0  0  0  0  0  0  0  0  0  0  0
    3.2686   -1.6450    5.4913 C   0  0  0  0  0  0  0  0  0  0  0  0
    6.2360   -7.8924    4.6069 C   0  0  0  0  0  0  0  0  0  0  0  0
    4.7898   -2.1152    8.7945 C   0  0  0  0  0  0  0  0  0  0  0  0
    4.3068    0.5349    6.6559 C   0  0  0  0  0  0  0  0  0  0  0  0
    2.3879   -0.8386    7.5845 C   0  0  0  0  0  0  0  0  0  0  0  0
    7.0834   -5.1784    2.9273 C   0  0  0  0  0  0  0  0  0  0  0  0
    2.5685   -1.2388    4.3761 C   0  0  0  0  0  0  0  0  0  0  0  0
    7.1832   -8.5689    3.5616 C   0  0  0  0  0  0  0  0  0  0  0  0
    2.2428   -6.7744    4.1550 C   0  0  0  0  0  0  0  0  0  0  0  0
    7.8117   -4.0319    2.9399 C   0  0  0  0  0  0  0  0  0  0  0  0
    9.1186   -3.6343    3.4633 C   0  0  2  0  0  0  0  0  0  0  0  0
    5.0289    1.1322    5.4017 C   0  0  0  0  0  0  0  0  0  0  0  0
    5.7174   -3.0181    9.4574 C   0  0  0  0  0  0  0  0  0  0  0  0
    3.2937   -1.0338    3.2470 C   0  0  0  0  0  0  0  0  0  0  0  0
    8.6804   -2.1586    3.9123 C   0  0  1  0  0  0  0  0  0  0  0  0
    7.1832   -5.9249    1.6756 C   0  0  0  0  0  0  0  0  0  0  0  0
    3.0054   -1.2991    1.8443 C   0  0  2  0  0  0  0  0  0  0  0  0
    4.4763   -1.7319    1.3711 C   0  0  0  0  0  0  0  0  0  0  0  0
    1.1126   -1.3334    4.4077 C   0  0  0  0  0  0  0  0  0  0  0  0
    7.4485   -1.9704    3.1083 C   0  0  0  0  0  0  0  0  0  0  0  0
   10.2369   -3.5300    2.3492 C   0  0  0  0  0  0  0  0  0  0  0  0
    5.3043   -1.0987    2.4217 C   0  0  0  0  0  0  0  0  0  0  0  0
    9.5615   -4.7358    4.5054 C   0  0  0  0  0  0  0  0  0  0  0  0
    6.6224   -9.0695    2.3026 C   0  0  0  0  0  0  0  0  0  0  0  0
    8.5154   -2.0826    5.4805 C   0  0  0  0  0  0  0  0  0  0  0  0
    5.6035    2.4839    5.4036 C   0  0  0  0  0  0  0  0  0  0  0  0
    6.6408   -0.9389    2.7997 C   0  0  0  0  0  0  0  0  0  0  0  0
    2.2864   -0.1917    1.0036 C   0  0  0  0  0  0  0  0  0  0  0  0
    4.5034   -3.3040    1.3805 C   0  0  0  0  0  0  0  0  0  0  0  0
    4.9387   -1.2552   -0.0373 C   0  0  0  0  0  0  0  0  0  0  0  0
    8.6359   -0.7352    6.2356 C   0  0  0  0  0  0  0  0  0  0  0  0
   11.6234   -3.4156    2.8423 C   0  0  0  0  0  0  0  0  0  0  0  0
    0.7715    0.0298    1.3071 C   0  0  0  0  0  0  0  0  0  0  0  0
    6.1768    4.2342    3.7086 C   0  0  0  0  0  0  0  0  0  0  0  0
    9.9512   -0.1168    6.1186 C   0  0  0  0  0  0  0  0  0  0  0  0
    0.0031    0.5200    0.1738 C   0  0  0  0  0  0  0  0  0  0  0  0
    5.6951    4.4453    2.2269 C   0  0  1  0  0  0  0  0  0  0  0  0
    5.0435    5.8386    2.0225 C   0  0  0  0  0  0  0  0  0  0  0  0
    8.1832    4.3273   -1.3359 C   0  0  1  0  0  0  0  0  0  0  0  0
    8.9716    4.0817   -2.6543 C   0  0  2  0  0  0  0  0  0  0  0  0
    6.9345    5.0955   -1.8364 C   0  0  1  0  0  0  0  0  0  0  0  0
    7.9967    4.3954   -3.8233 C   0  0  1  0  0  0  0  0  0  0  0  0
    7.0231    6.6221   -1.5872 C   0  0  0  0  0  0  0  0  0  0  0  0
    9.4239    5.3031   -5.7061 C   0  0  0  0  0  0  0  0  0  0  0  0
    7.9051    6.6283   -4.9557 C   0  0  0  0  0  0  0  0  0  0  0  0
    9.4630    6.5084   -6.3999 C   0  0  0  0  0  0  0  0  0  0  0  0
   10.3045    4.2663   -6.0681 C   0  0  0  0  0  0  0  0  0  0  0  0
   10.3697    6.7406   -7.4417 C   0  0  0  0  0  0  0  0  0  0  0  0
   11.2242    4.4555   -7.1384 C   0  0  0  0  0  0  0  0  0  0  0  0
   11.2640    5.7113   -7.8272 C   0  0  0  0  0  0  0  0  0  0  0  0
   12.1217    3.3352   -7.5310 C   0  0  0  0  0  0  0  0  0  0  0  0
   12.2105    5.9736   -8.9479 C   0  0  0  0  0  0  0  0  0  0  0  0
    3.5241   -3.9107    7.1634 H   0  0  0  0  0  0  0  0  0  0  0  0
    4.8498   -6.8094    3.3667 H   0  0  0  0  0  0  0  0  0  0  0  0
    5.7074   -1.8379    6.8450 H   0  0  0  0  0  0  0  0  0  0  0  0
    2.3783   -5.2573    5.5490 H   0  0  0  0  0  0  0  0  0  0  0  0
    3.1738   -4.9139    4.0430 H   0  0  0  0  0  0  0  0  0  0  0  0
    6.9462   -5.8208    6.7869 H   0  0  0  0  0  0  0  0  0  0  0  0
    6.8922   -4.1510    7.2727 H   0  0  0  0  0  0  0  0  0  0  0  0
    5.7935   -5.3269    8.0052 H   0  0  0  0  0  0  0  0  0  0  0  0
    5.0877   -7.3826    7.0902 H   0  0  0  0  0  0  0  0  0  0  0  0
    3.5188   -6.6280    7.3453 H   0  0  0  0  0  0  0  0  0  0  0  0
    3.7129   -7.9791    6.2227 H   0  0  0  0  0  0  0  0  0  0  0  0
    6.8528   -7.7002    5.4844 H   0  0  0  0  0  0  0  0  0  0  0  0
    5.5213   -8.6681    4.8861 H   0  0  0  0  0  0  0  0  0  0  0  0
    3.7899   -2.3163    9.1815 H   0  0  0  0  0  0  0  0  0  0  0  0
    5.0365   -1.1059    9.1377 H   0  0  0  0  0  0  0  0  0  0  0  0
    4.9878    0.6431    7.5017 H   0  0  0  0  0  0  0  0  0  0  0  0
    3.5050    1.2602    6.8329 H   0  0  0  0  0  0  0  0  0  0  0  0
    1.6459   -0.1987    7.1000 H   0  0  0  0  0  0  0  0  0  0  0  0
    2.6075   -0.3769    8.5505 H   0  0  0  0  0  0  0  0  0  0  0  0
    1.9230   -1.8096    7.7713 H   0  0  0  0  0  0  0  0  0  0  0  0
    8.0168   -7.8890    3.3862 H   0  0  0  0  0  0  0  0  0  0  0  0
    7.6288   -9.4415    4.0460 H   0  0  0  0  0  0  0  0  0  0  0  0
    5.8148    0.4422    5.1188 H   0  0  0  0  0  0  0  0  0  0  0  0
    4.2649    1.1932    4.6300 H   0  0  0  0  0  0  0  0  0  0  0  0
    9.3836   -1.3913    3.5960 H   0  0  0  0  0  0  0  0  0  0  0  0
    7.1542   -5.2572    0.8095 H   0  0  0  0  0  0  0  0  0  0  0  0
    8.1279   -6.4638    1.6173 H   0  0  0  0  0  0  0  0  0  0  0  0
    6.3428   -6.5980    1.5393 H   0  0  0  0  0  0  0  0  0  0  0  0
    2.3290   -2.1603    1.8137 H   0  0  0  0  0  0  0  0  0  0  0  0
    0.7265   -1.6622    5.3754 H   0  0  0  0  0  0  0  0  0  0  0  0
    0.6807   -0.3525    4.2116 H   0  0  0  0  0  0  0  0  0  0  0  0
    0.7520   -2.0498    3.6709 H   0  0  0  0  0  0  0  0  0  0  0  0
   10.0491   -2.6709    1.6985 H   0  0  0  0  0  0  0  0  0  0  0  0
   10.1383   -4.4076    1.6997 H   0  0  0  0  0  0  0  0  0  0  0  0
   10.4735   -4.4536    5.0316 H   0  0  0  0  0  0  0  0  0  0  0  0
    9.7582   -5.6831    3.9946 H   0  0  0  0  0  0  0  0  0  0  0  0
    8.7951   -4.9249    5.2574 H   0  0  0  0  0  0  0  0  0  0  0  0
    2.7620   -6.0790    2.3100 H   0  0  0  0  0  0  0  0  0  0  0  0
    1.7913   -7.3794    2.2541 H   0  0  0  0  0  0  0  0  0  0  0  0
    9.2760   -2.6931    5.9651 H   0  0  0  0  0  0  0  0  0  0  0  0
    7.5617   -2.5302    5.7357 H   0  0  0  0  0  0  0  0  0  0  0  0
    6.9562   -0.0296    3.0443 H   0  0  0  0  0  0  0  0  0  0  0  0
    2.3490   -0.5093   -0.0402 H   0  0  0  0  0  0  0  0  0  0  0  0
    2.8230    0.7554    1.0961 H   0  0  0  0  0  0  0  0  0  0  0  0
    5.5772   -4.7117   10.5994 H   0  0  0  0  0  0  0  0  0  0  0  0
    4.1453   -4.1519   10.0843 H   0  0  0  0  0  0  0  0  0  0  0  0
    4.3049   -1.6926   -0.8122 H   0  0  0  0  0  0  0  0  0  0  0  0
    4.8996   -0.1690   -0.1219 H   0  0  0  0  0  0  0  0  0  0  0  0
    5.9671   -1.5736   -0.2250 H   0  0  0  0  0  0  0  0  0  0  0  0
    5.4085   -3.6937    0.9262 H   0  0  0  0  0  0  0  0  0  0  0  0
    3.6722   -3.7183    0.8048 H   0  0  0  0  0  0  0  0  0  0  0  0
    4.4195   -3.6876    2.3988 H   0  0  0  0  0  0  0  0  0  0  0  0
    7.8509   -0.0609    5.9065 H   0  0  0  0  0  0  0  0  0  0  0  0
    8.4289   -0.9309    7.2960 H   0  0  0  0  0  0  0  0  0  0  0  0
    0.3232   -0.9122    1.6317 H   0  0  0  0  0  0  0  0  0  0  0  0
    0.6709    0.7464    2.1242 H   0  0  0  0  0  0  0  0  0  0  0  0
    6.2127    2.2519    3.4692 H   0  0  0  0  0  0  0  0  0  0  0  0
    8.4752   -8.9000    1.4596 H   0  0  0  0  0  0  0  0  0  0  0  0
    7.3544   -9.4608    0.4295 H   0  0  0  0  0  0  0  0  0  0  0  0
    7.2253    4.5280    3.7957 H   0  0  0  0  0  0  0  0  0  0  0  0
    5.6038    4.8775    4.3839 H   0  0  0  0  0  0  0  0  0  0  0  0
   12.7241   -2.1853    4.0504 H   0  0  0  0  0  0  0  0  0  0  0  0
   11.2202   -1.6545    3.8225 H   0  0  0  0  0  0  0  0  0  0  0  0
    4.9063    3.7187    1.9990 H   0  0  0  0  0  0  0  0  0  0  0  0
   10.6478   -1.2846    7.6428 H   0  0  0  0  0  0  0  0  0  0  0  0
   11.7570   -0.2516    7.0643 H   0  0  0  0  0  0  0  0  0  0  0  0
   -0.2330    1.9300   -1.1170 H   0  0  0  0  0  0  0  0  0  0  0  0
    0.9816    2.1620   -0.0727 H   0  0  0  0  0  0  0  0  0  0  0  0
    4.1764    5.9567    2.6752 H   0  0  0  0  0  0  0  0  0  0  0  0
    5.7578    6.6351    2.2423 H   0  0  0  0  0  0  0  0  0  0  0  0
    4.7015    5.9495    0.9900 H   0  0  0  0  0  0  0  0  0  0  0  0
    8.8155    4.9522   -0.6918 H   0  0  0  0  0  0  0  0  0  0  0  0
    9.8226    4.7689   -2.6984 H   0  0  0  0  0  0  0  0  0  0  0  0
    6.0307    4.7511   -1.3257 H   0  0  0  0  0  0  0  0  0  0  0  0
    7.7945    3.4799   -4.3867 H   0  0  0  0  0  0  0  0  0  0  0  0
    6.1304    7.1115   -1.9812 H   0  0  0  0  0  0  0  0  0  0  0  0
    7.9004    7.0440   -2.0799 H   0  0  0  0  0  0  0  0  0  0  0  0
   10.0850    2.7137   -3.5057 H   0  0  0  0  0  0  0  0  0  0  0  0
    7.1142    7.0085   -4.4360 H   0  0  0  0  0  0  0  0  0  0  0  0
    6.9685    6.0626    0.2660 H   0  0  0  0  0  0  0  0  0  0  0  0
   10.2630    3.3793   -5.5638 H   0  0  0  0  0  0  0  0  0  0  0  0
   10.3632    7.6483   -7.9141 H   0  0  0  0  0  0  0  0  0  0  0  0
   11.9695    2.4426   -6.9215 H   0  0  0  0  0  0  0  0  0  0  0  0
   13.1647    3.6377   -7.4243 H   0  0  0  0  0  0  0  0  0  0  0  0
   11.9369    3.0606   -8.5713 H   0  0  0  0  0  0  0  0  0  0  0  0
   12.1130    6.9833   -9.3540 H   0  0  0  0  0  0  0  0  0  0  0  0
   12.0258    5.2726   -9.7633 H   0  0  0  0  0  0  0  0  0  0  0  0
   13.2388    5.8566   -8.6030 H   0  0  0  0  0  0  0  0  0  0  0  0
  1  9  1  1  0  0  0
  1 10  1  0  0  0  0
  1 11  1  0  0  0  0
  1 12  2  0  0  0  0
  2 47  2  0  0  0  0
  3 51  2  0  0  0  0
  4 62  2  0  0  0  0
  5 64  2  0  0  0  0
  6 70  2  0  0  0  0
  7 73  2  0  0  0  0
  8 74  2  0  0  0  0
 13 79  1  0  0  0  0
 13 80  1  0  0  0  0
 14168  1  0  0  0  0
 15 81  1  0  0  0  0
 15170  1  0  0  0  0
 16 29  1  0  0  0  0
 16 35  1  0  0  0  0
 17 31  1  0  0  0  0
 17 39  2  0  0  0  0
 18 48  2  0  0  0  0
 18 58  1  0  0  0  0
 19 47  1  0  0  0  0
 19128  1  0  0  0  0
 19129  1  0  0  0  0
 20 52  1  0  0  0  0
 20 60  2  0  0  0  0
 21 51  1  0  0  0  0
 21135  1  0  0  0  0
 21136  1  0  0  0  0
 22 64  1  0  0  0  0
 22 72  1  0  0  0  0
 22147  1  0  0  0  0
 23 62  1  0  0  0  0
 23148  1  0  0  0  0
 23149  1  0  0  0  0
 24 70  1  0  0  0  0
 24152  1  0  0  0  0
 24153  1  0  0  0  0
 25 73  1  0  0  0  0
 25155  1  0  0  0  0
 25156  1  0  0  0  0
 26 74  1  0  0  0  0
 26157  1  0  0  0  0
 26158  1  0  0  0  0
 27 80  1  0  0  0  0
 27 82  1  0  0  0  0
 27 83  1  0  0  0  0
 28 83  2  0  0  0  0
 28 84  1  0  0  0  0
 29 30  1  0  0  0  0
 29 31  1  0  0  0  0
 29 37  1  1  0  0  0
 30 32  1  0  0  0  0
 30 36  1  6  0  0  0
 30 38  1  0  0  0  0
 31 33  1  0  0  0  0
 31 91  1  1  0  0  0
 32 35  1  0  0  0  0
 32 40  1  0  0  0  0
 32 92  1  6  0  0  0
 33 34  1  0  0  0  0
 33 41  1  0  0  0  0
 33 93  1  6  0  0  0
 34 39  1  0  0  0  0
 34 42  1  6  0  0  0
 34 43  1  0  0  0  0
 35 44  2  0  0  0  0
 36 47  1  0  0  0  0
 36 94  1  0  0  0  0
 36 95  1  0  0  0  0
 37 96  1  0  0  0  0
 37 97  1  0  0  0  0
 37 98  1  0  0  0  0
 38 99  1  0  0  0  0
 38100  1  0  0  0  0
 38101  1  0  0  0  0
 39 45  1  0  0  0  0
 40 46  1  0  0  0  0
 40102  1  0  0  0  0
 40103  1  0  0  0  0
 41 51  1  0  0  0  0
 41104  1  0  0  0  0
 41105  1  0  0  0  0
 42 50  1  0  0  0  0
 42106  1  0  0  0  0
 42107  1  0  0  0  0
 43108  1  0  0  0  0
 43109  1  0  0  0  0
 43110  1  0  0  0  0
 44 48  1  0  0  0  0
 44 54  1  0  0  0  0
 45 52  2  0  0  0  0
 45 57  1  0  0  0  0
 46 62  1  0  0  0  0
 46111  1  0  0  0  0
 46112  1  0  0  0  0
 48 49  1  0  0  0  0
 49 53  1  0  0  0  0
 49 59  1  6  0  0  0
 49 61  1  0  0  0  0
 50 64  1  0  0  0  0
 50113  1  0  0  0  0
 50114  1  0  0  0  0
 52 55  1  0  0  0  0
 53 58  1  0  0  0  0
 53 63  1  0  0  0  0
 53115  1  6  0  0  0
 54116  1  0  0  0  0
 54117  1  0  0  0  0
 54118  1  0  0  0  0
 55 56  1  0  0  0  0
 55 66  1  0  0  0  0
 55119  1  6  0  0  0
 56 60  1  0  0  0  0
 56 67  1  0  0  0  0
 56 68  1  0  0  0  0
 57120  1  0  0  0  0
 57121  1  0  0  0  0
 57122  1  0  0  0  0
 58 65  2  0  0  0  0
 59 70  1  0  0  0  0
 59123  1  0  0  0  0
 59124  1  0  0  0  0
 60 65  1  0  0  0  0
 61125  1  0  0  0  0
 61126  1  0  0  0  0
 61127  1  0  0  0  0
 63 69  1  0  0  0  0
 63130  1  0  0  0  0
 63131  1  0  0  0  0
 65132  1  0  0  0  0
 66 71  1  0  0  0  0
 66133  1  0  0  0  0
 66134  1  0  0  0  0
 67140  1  0  0  0  0
 67141  1  0  0  0  0
 67142  1  0  0  0  0
 68137  1  0  0  0  0
 68138  1  0  0  0  0
 68139  1  0  0  0  0
 69 73  1  0  0  0  0
 69143  1  0  0  0  0
 69144  1  0  0  0  0
 71 74  1  0  0  0  0
 71145  1  0  0  0  0
 71146  1  0  0  0  0
 72 75  1  0  0  0  0
 72150  1  0  0  0  0
 72151  1  0  0  0  0
 75  9  1  0  0  0  0
 75 76  1  0  0  0  0
 75154  1  6  0  0  0
 76159  1  0  0  0  0
 76160  1  0  0  0  0
 76161  1  0  0  0  0
 77 10  1  0  0  0  0
 77 78  1  0  0  0  0
 77 79  1  0  0  0  0
 77162  1  1  0  0  0
 78 14  1  0  0  0  0
 78 80  1  0  0  0  0
 78163  1  6  0  0  0
 79 81  1  0  0  0  0
 79164  1  1  0  0  0
 80165  1  6  0  0  0
 81166  1  0  0  0  0
 81167  1  0  0  0  0
 82 84  2  0  0  0  0
 82 85  1  0  0  0  0
 83169  1  0  0  0  0
 84 86  1  0  0  0  0
 85 87  2  0  0  0  0
 85171  1  0  0  0  0
 86 88  2  0  0  0  0
 86172  1  0  0  0  0
 87 88  1  0  0  0  0
 87 89  1  0  0  0  0
 88 90  1  0  0  0  0
 89173  1  0  0  0  0
 89174  1  0  0  0  0
 89175  1  0  0  0  0
 90176  1  0  0  0  0
 90177  1  0  0  0  0
 90178  1  0  0  0  0
M  CHG  2  11  -1  16  -1
M  END
$$$$
1054
 OpenBabel02181314313D

 23 23  0  0  0  0  0  0  0  0999 V2000
   -0.2801   -1.0844    5.0771 O   0  0  0  0  0  0  0  0  0  0  0  0
   -0.0605   -3.1649    3.1864 O   0  0  0  0  0  0  0  0  0  0  0  0
    1.4674   -0.2072   -0.0017 O   0  0  0  0  0  0  0  0  0  0  0  0
   -1.3075    1.6008    3.0291 N   0  0  0  0  0  0  0  0  0  0  0  0
    0.0243   -0.8259    2.7875 C   0  0  0  0  0  0  0  0  0  0  0  0
   -0.2690   -0.0522    1.6235 C   0  0  0  0  0  0  0  0  0  0  0  0
   -0.4339   -0.3642    4.0530 C   0  0  0  0  0  0  0  0  0  0  0  0
   -1.0855    0.8856    4.1592 C   0  0  0  0  0  0  0  0  0  0  0  0
    0.7889   -2.1082    2.7516 C   0  0  0  0  0  0  0  0  0  0  0  0
    0.0905   -0.4689    0.2401 C   0  0  0  0  0  0  0  0  0  0  0  0
   -0.9395    1.1792    1.7980 C   0  0  0  0  0  0  0  0  0  0  0  0
   -1.5310    1.4657    5.4445 C   0  0  0  0  0  0  0  0  0  0  0  0
    1.1952   -2.3544    1.7725 H   0  0  0  0  0  0  0  0  0  0  0  0
    1.6376   -2.0513    3.4371 H   0  0  0  0  0  0  0  0  0  0  0  0
   -0.4908    0.0688   -0.5125 H   0  0  0  0  0  0  0  0  0  0  0  0
   -0.1148   -1.5294    0.0882 H   0  0  0  0  0  0  0  0  0  0  0  0
   -1.1567    1.7815    1.0012 H   0  0  0  0  0  0  0  0  0  0  0  0
   -1.8903    0.6919    6.1248 H   0  0  0  0  0  0  0  0  0  0  0  0
   -2.3433    2.1786    5.2874 H   0  0  0  0  0  0  0  0  0  0  0  0
   -0.6943    1.9883    5.9105 H   0  0  0  0  0  0  0  0  0  0  0  0
    0.0165   -1.8985    4.9635 H   0  0  0  0  0  0  0  0  0  0  0  0
    0.0436   -3.8747    2.5169 H   0  0  0  0  0  0  0  0  0  0  0  0
    1.5462    0.7703    0.0406 H   0  0  0  0  0  0  0  0  0  0  0  0
  1  7  1  0  0  0  0
  1 21  1  0  0  0  0
  2  9  1  0  0  0  0
  2 22  1  0  0  0  0
  3 10  1  0  0  0  0
  3 23  1  0  0  0  0
  4  8  2  0  0  0  0
  4 11  1  0  0  0  0
  5  6  1  0  0  0  0
  5  7  2  0  0  0  0
  5  9  1  0  0  0  0
  6 10  1  0  0  0  0
  6 11  2  0  0  0  0
  7  8  1  0  0  0  0
  8 12  1  0  0  0  0
  9 13  1  0  0  0  0
  9 14  1  0  0  0  0
 10 15  1  0  0  0  0
 10 16  1  0  0  0  0
 11 17  1  0  0  0  0
 12 18  1  0  0  0  0
 12 19  1  0  0  0  0
 12 20  1  0  0  0  0
M  END
$$$$
54670067
 OpenBabel02181314313D

 20 20  0  0  1  0  0  0  0  0999 V2000
    1.6387   -0.9308    3.0026 O   0  0  0  0  0  0  0  0  0  0  0  0
   -0.3594    0.6795    1.9413 O   0  0  0  0  0  0  0  0  0  0  0  0
   -1.2882   -1.4651    4.4575 O   0  0  0  0  0  0  0  0  0  0  0  0
    1.6092   -0.4191    0.2749 O   0  0  0  0  0  0  0  0  0  0  0  0
    0.6491   -0.1594    6.0112 O   0  0  0  0  0  0  0  0  0  0  0  0
    2.8901    0.0969    4.4328 O   0  0  0  0  0  0  0  0  0  0  0  0
    0.4135   -1.4392    2.8338 C   0  0  2  0  0  0  0  0  0  0  0  0
   -0.3461   -0.7212    1.6848 C   0  0  2  0  0  0  0  0  0  0  0  0
   -0.1486   -1.1782    4.1305 C   0  0  0  0  0  0  0  0  0  0  0  0
    0.2925   -0.9557    0.2985 C   0  0  0  0  0  0  0  0  0  0  0  0
    0.7635   -0.5613    4.8666 C   0  0  0  0  0  0  0  0  0  0  0  0
    1.8418   -0.4387    4.1079 C   0  0  0  0  0  0  0  0  0  0  0  0
    0.4691   -2.5173    2.6495 H   0  0  0  0  0  0  0  0  0  0  0  0
   -1.3801   -1.0775    1.6523 H   0  0  0  0  0  0  0  0  0  0  0  0
    0.3325   -2.0233    0.0739 H   0  0  0  0  0  0  0  0  0  0  0  0
   -0.3029   -0.4592   -0.4708 H   0  0  0  0  0  0  0  0  0  0  0  0
   -0.8776    0.7836    2.7682 H   0  0  0  0  0  0  0  0  0  0  0  0
   -1.5953   -1.3543    5.2768 H   0  0  0  0  0  0  0  0  0  0  0  0
    1.9503   -0.5840   -0.6325 H   0  0  0  0  0  0  0  0  0  0  0  0
   -0.0907   -0.2535    6.4818 H   0  0  0  0  0  0  0  0  0  0  0  0
  1  7  1  0  0  0  0
  1 12  1  0  0  0  0
  2 17  1  0  0  0  0
  3  9  1  0  0  0  0
  3 18  1  0  0  0  0
  4 10  1  0  0  0  0
  4 19  1  0  0  0  0
  5 11  1  0  0  0  0
  5 20  1  0  0  0  0
  6 12  2  0  0  0  0
  7  8  1  0  0  0  0
  7  9  1  0  0  0  0
  7 13  1  6  0  0  0
  8  2  1  0  0  0  0
  8 10  1  0  0  0  0
  8 14  1  6  0  0  0
  9 11  2  0  0  0  0
 10 15  1  0  0  0  0
 10 16  1  0  0  0  0
 11 12  1  0  0  0  0
M  END
$$$$
5280483
 OpenBabel02181314313D

 79 80  0  0  1  0  0  0  0  0999 V2000
    0.9595    2.1544    1.4704 O   0  0  0  0  0  0  0  0  0  0  0  0
   -3.3507    3.3053   -1.1004 O   0  0  0  0  0  0  0  0  0  0  0  0
    5.9592   -3.4788    8.0562 C   0  0  2  0  0  0  0  0  0  0  0  0
    5.5404   -3.3661    6.5559 C   0  0  0  0  0  0  0  0  0  0  0  0
    6.2644   -1.0165    3.4217 C   0  0  2  0  0  0  0  0  0  0  0  0
    6.1852   -2.1903    5.7787 C   0  0  0  0  0  0  0  0  0  0  0  0
    5.7758   -2.2254    4.2857 C   0  0  0  0  0  0  0  0  0  0  0  0
    5.4134   -4.7887    8.7170 C   0  0  0  0  0  0  0  0  0  0  0  0
    5.6932   -1.0515    1.9624 C   0  0  0  0  0  0  0  0  0  0  0  0
    5.9458   -6.0938    8.0623 C   0  0  0  0  0  0  0  0  0  0  0  0
    5.5179   -7.3928    8.7889 C   0  0  0  0  0  0  0  0  0  0  0  0
    5.5126   -2.2328    8.8755 C   0  0  0  0  0  0  0  0  0  0  0  0
    4.1425   -1.0449    1.8761 C   0  0  0  0  0  0  0  0  0  0  0  0
    7.8189   -0.9403    3.3787 C   0  0  0  0  0  0  0  0  0  0  0  0
    5.9975   -8.6937    8.0648 C   0  0  0  0  0  0  0  0  0  0  0  0
    3.5634   -1.1452    0.4395 C   0  0  0  0  0  0  0  0  0  0  0  0
    5.3863   -9.9487    8.7438 C   0  0  0  0  0  0  0  0  0  0  0  0
    7.5476   -8.8116    7.9850 C   0  0  0  0  0  0  0  0  0  0  0  0
    2.0882   -1.1870    0.4656 C   0  0  0  0  0  0  0  0  0  0  0  0
    1.3789   -0.1560   -0.0467 C   0  0  0  0  0  0  0  0  0  0  0  0
    1.4513   -2.3522    1.0989 C   0  0  0  0  0  0  0  0  0  0  0  0
   -0.0702    0.0223    0.0665 C   0  0  0  0  0  0  0  0  0  0  0  0
   -0.5952    1.4117   -0.0295 C   0  0  0  0  0  0  0  0  0  0  0  0
   -1.7627    1.7204   -0.6856 C   0  0  0  0  0  0  0  0  0  0  0  0
    0.0921    2.4240    0.6439 C   0  0  0  0  0  0  0  0  0  0  0  0
   -0.2195    3.7742    0.4511 C   0  0  0  0  0  0  0  0  0  0  0  0
   -1.4327    4.0908   -0.2190 C   0  0  0  0  0  0  0  0  0  0  0  0
   -2.2224    3.0360   -0.6988 C   0  0  0  0  0  0  0  0  0  0  0  0
   -2.5829    0.6828   -1.3435 C   0  0  0  0  0  0  0  0  0  0  0  0
    0.6155    4.8254    0.9108 C   0  0  0  0  0  0  0  0  0  0  0  0
   -1.8011    5.4529   -0.3674 C   0  0  0  0  0  0  0  0  0  0  0  0
    0.2395    6.1682    0.7434 C   0  0  0  0  0  0  0  0  0  0  0  0
   -0.9740    6.4815    0.1132 C   0  0  0  0  0  0  0  0  0  0  0  0
    7.0527   -3.5172    8.0992 H   0  0  0  0  0  0  0  0  0  0  0  0
    4.4497   -3.3037    6.4909 H   0  0  0  0  0  0  0  0  0  0  0  0
    5.8501   -4.2650    6.0233 H   0  0  0  0  0  0  0  0  0  0  0  0
    5.9046   -0.0975    3.8958 H   0  0  0  0  0  0  0  0  0  0  0  0
    7.2698   -2.2670    5.8719 H   0  0  0  0  0  0  0  0  0  0  0  0
    5.8579   -1.2389    6.2014 H   0  0  0  0  0  0  0  0  0  0  0  0
    4.6875   -2.2422    4.3043 H   0  0  0  0  0  0  0  0  0  0  0  0
    6.1162   -3.1592    3.8277 H   0  0  0  0  0  0  0  0  0  0  0  0
    5.7137   -4.7983    9.7690 H   0  0  0  0  0  0  0  0  0  0  0  0
    4.3201   -4.7881    8.6832 H   0  0  0  0  0  0  0  0  0  0  0  0
    6.0717   -1.9408    1.4507 H   0  0  0  0  0  0  0  0  0  0  0  0
    6.0586   -0.1742    1.4207 H   0  0  0  0  0  0  0  0  0  0  0  0
    7.0351   -6.0311    8.0326 H   0  0  0  0  0  0  0  0  0  0  0  0
    5.5736   -6.1752    7.0407 H   0  0  0  0  0  0  0  0  0  0  0  0
    5.8984   -7.3768    9.8135 H   0  0  0  0  0  0  0  0  0  0  0  0
    4.4243   -7.4004    8.8382 H   0  0  0  0  0  0  0  0  0  0  0  0
    5.7829   -2.3467    9.9264 H   0  0  0  0  0  0  0  0  0  0  0  0
    6.0066   -1.3306    8.5128 H   0  0  0  0  0  0  0  0  0  0  0  0
    4.4318   -2.0925    8.8049 H   0  0  0  0  0  0  0  0  0  0  0  0
    3.7615   -0.1432    2.3662 H   0  0  0  0  0  0  0  0  0  0  0  0
    3.7700   -1.9113    2.4136 H   0  0  0  0  0  0  0  0  0  0  0  0
    8.2293   -0.7646    4.3738 H   0  0  0  0  0  0  0  0  0  0  0  0
    8.1467   -0.1155    2.7442 H   0  0  0  0  0  0  0  0  0  0  0  0
    8.2379   -1.8702    2.9872 H   0  0  0  0  0  0  0  0  0  0  0  0
    5.6178   -8.6731    7.0374 H   0  0  0  0  0  0  0  0  0  0  0  0
    3.9501   -0.2989   -0.1369 H   0  0  0  0  0  0  0  0  0  0  0  0
    3.9392   -2.0518   -0.0423 H   0  0  0  0  0  0  0  0  0  0  0  0
    5.6932  -10.8549    8.2176 H   0  0  0  0  0  0  0  0  0  0  0  0
    4.2955   -9.8994    8.7193 H   0  0  0  0  0  0  0  0  0  0  0  0
    5.7114  -10.0192    9.7838 H   0  0  0  0  0  0  0  0  0  0  0  0
    7.8401   -9.7739    7.5613 H   0  0  0  0  0  0  0  0  0  0  0  0
    7.9630   -8.0371    7.3384 H   0  0  0  0  0  0  0  0  0  0  0  0
    7.9926   -8.7159    8.9774 H   0  0  0  0  0  0  0  0  0  0  0  0
    1.8738    0.5620   -0.5276 H   0  0  0  0  0  0  0  0  0  0  0  0
    1.9862   -3.2686    0.8427 H   0  0  0  0  0  0  0  0  0  0  0  0
    1.4606   -2.2364    2.1847 H   0  0  0  0  0  0  0  0  0  0  0  0
    0.4174   -2.5045    0.7901 H   0  0  0  0  0  0  0  0  0  0  0  0
   -0.4802   -0.6545   -0.6795 H   0  0  0  0  0  0  0  0  0  0  0  0
   -0.4077   -0.3345    1.0424 H   0  0  0  0  0  0  0  0  0  0  0  0
   -1.9985    0.1134   -2.0665 H   0  0  0  0  0  0  0  0  0  0  0  0
   -3.4312    1.0713   -1.9094 H   0  0  0  0  0  0  0  0  0  0  0  0
   -2.9851    0.0062   -0.5859 H   0  0  0  0  0  0  0  0  0  0  0  0
    1.5066    4.6260    1.3732 H   0  0  0  0  0  0  0  0  0  0  0  0
   -2.6765    5.7131   -0.8284 H   0  0  0  0  0  0  0  0  0  0  0  0
    0.8474    6.9171    1.0828 H   0  0  0  0  0  0  0  0  0  0  0  0
   -1.2546    7.4583    0.0019 H   0  0  0  0  0  0  0  0  0  0  0  0
  1 25  2  0  0  0  0
  2 28  2  0  0  0  0
  3  4  1  0  0  0  0
  3  8  1  0  0  0  0
  3 12  1  0  0  0  0
  3 34  1  1  0  0  0
  4  6  1  0  0  0  0
  4 35  1  0  0  0  0
  4 36  1  0  0  0  0
  5  7  1  0  0  0  0
  5  9  1  0  0  0  0
  5 14  1  0  0  0  0
  5 37  1  1  0  0  0
  6  7  1  0  0  0  0
  6 38  1  0  0  0  0
  6 39  1  0  0  0  0
  7 40  1  0  0  0  0
  7 41  1  0  0  0  0
  8 10  1  0  0  0  0
  8 42  1  0  0  0  0
  8 43  1  0  0  0  0
  9 13  1  0  0  0  0
  9 44  1  0  0  0  0
  9 45  1  0  0  0  0
 10 11  1  0  0  0  0
 10 46  1  0  0  0  0
 10 47  1  0  0  0  0
 11 15  1  0  0  0  0
 11 48  1  0  0  0  0
 11 49  1  0  0  0  0
 12 50  1  0  0  0  0
 12 51  1  0  0  0  0
 12 52  1  0  0  0  0
 13 16  1  0  0  0  0
 13 53  1  0  0  0  0
 13 54  1  0  0  0  0
 14 55  1  0  0  0  0
 14 56  1  0  0  0  0
 14 57  1  0  0  0  0
 15 17  1  0  0  0  0
 15 18  1  0  0  0  0
 15 58  1  0  0  0  0
 16 19  1  0  0  0  0
 16 59  1  0  0  0  0
 16 60  1  0  0  0  0
 17 61  1  0  0  0  0
 17 62  1  0  0  0  0
 17 63  1  0  0  0  0
 18 64  1  0  0  0  0
 18 65  1  0  0  0  0
 18 66  1  0  0  0  0
 19 20  2  0  0  0  0
 19 21  1  0  0  0  0
 20 22  1  0  0  0  0
 20 67  1  0  0  0  0
 21 68  1  0  0  0  0
 21 69  1  0  0  0  0
 21 70  1  0  0  0  0
 22 23  1  0  0  0  0
 22 71  1  0  0  0  0
 22 72  1  0  0  0  0
 23 24  2  0  0  0  0
 23 25  1  0  0  0  0
 24 28  1  0  0  0  0
 24 29  1  0  0  0  0
 25 26  1  0  0  0  0
 26 27  1  0  0  0  0
 26 30  2  0  0  0  0
 27 28  1  0  0  0  0
 27 31  2  0  0  0  0
 29 73  1  0  0  0  0
 29 74  1  0  0  0  0
 29 75  1  0  0  0  0
 30 32  1  0  0  0  0
 30 76  1  0  0  0  0
 31 33  1  0  0  0  0
 31 77  1  0  0  0  0
 32 33  2  0  0  0  0
 32 78  1  0  0  0  0
 33 79  1  0  0  0  0
M  END
$$$$
3385
 OpenBabel02181314313D

 12 12  0  0  0  0  0  0  0  0999 V2000
    2.0633   -1.1751   -0.0000 F   0  0  0  0  0  0  0  0  0  0  0  0
   -0.6443   -1.0701   -0.0000 O   0  0  0  0  0  0  0  0  0  0  0  0
   -0.6621    3.3792    0.0000 O   0  0  0  0  0  0  0  0  0  0  0  0
   -0.6380    1.1298    0.0000 N   0  0  0  0  0  0  0  0  0  0  0  0
    1.3285    2.3260    0.0000 N   0  0  0  0  0  0  0  0  0  0  0  0
    0.0067   -0.0358    0.0000 C   0  0  0  0  0  0  0  0  0  0  0  0
   -0.0129    2.3175    0.0000 C   0  0  0  0  0  0  0  0  0  0  0  0
    1.3892   -0.0562   -0.0000 C   0  0  0  0  0  0  0  0  0  0  0  0
    2.0614    1.1822    0.0000 C   0  0  0  0  0  0  0  0  0  0  0  0
   -1.5986    1.1815   -0.0000 H   0  0  0  0  0  0  0  0  0  0  0  0
    1.7313    3.1991    0.0000 H   0  0  0  0  0  0  0  0  0  0  0  0
    3.0821    1.2290    0.0000 H   0  0  0  0  0  0  0  0  0  0  0  0
  1  8  1  0  0  0  0
  2  6  2  0  0  0  0
  3  7  2  0  0  0  0
  4  6  1  0  0  0  0
  4  7  1  0  0  0  0
  4 10  1  0  0  0  0
  5  7  1  0  0  0  0
  5  9  1  0  0  0  0
  5 11  1  0  0  0  0
  6  8  1  0  0  0  0
  8  9  2  0  0  0  0
  9 12  1  0  0  0  0
M  END
$$$$
2019
 OpenBabel02181314313D

176182  0  0  1  0  0  0  0  0999 V2000
    4.8335    2.2452    0.7313 O   0  0  0  0  0  0  0  0  0  0  0  0
   -1.2498    5.9396  -10.5252 O   0  0  0  0  0  0  0  0  0  0  0  0
    6.5678   -0.0185    0.7493 O   0  0  0  0  0  0  0  0  0  0  0  0
   -1.8513    3.9818  -12.5292 O   0  0  0  0  0  0  0  0  0  0  0  0
    1.1757    0.8701   -1.0449 O   0  0  0  0  0  0  0  0  0  0  0  0
    3.0088    5.5686   -9.4540 O   0  0  0  0  0  0  0  0  0  0  0  0
    3.0582    4.7272   -0.0654 O   0  0  0  0  0  0  0  0  0  0  0  0
   -0.6686    7.3615   -7.8458 O   0  0  0  0  0  0  0  0  0  0  0  0
    3.1732   -3.6502   -0.2652 O   0  0  0  0  0  0  0  0  0  0  0  0
    3.0089    2.7127  -13.5127 O   0  0  0  0  0  0  0  0  0  0  0  0
    1.3922   -0.2048   -2.9071 O   0  0  0  0  0  0  0  0  0  0  0  0
    3.7836    3.5998   -9.0216 O   0  0  0  0  0  0  0  0  0  0  0  0
    3.1745   -0.4262   -7.0219 O   0  0  0  0  0  0  0  0  0  0  0  0
    3.6829    3.5517   -4.0043 O   0  0  0  0  0  0  0  0  0  0  0  0
    0.4631    3.7001   -6.0689 O   0  0  0  0  0  0  0  0  0  0  0  0
    5.3888   -1.8115   -3.1944 O   0  0  0  0  0  0  0  0  0  0  0  0
    5.3540    1.6271    2.6831 N   0  0  0  0  0  0  0  0  0  0  0  0
   -1.7809    6.7947  -12.3670 N   0  0  0  0  0  0  0  0  0  0  0  0
    5.5017   -1.8188    1.4247 N   0  0  0  0  0  0  0  0  0  0  0  0
   -0.0974    3.9360  -13.8467 N   0  0  0  0  0  0  0  0  0  0  0  0
    2.2265    2.7896    1.1865 N   0  0  0  0  0  0  0  0  0  0  0  0
    0.7206    7.6549   -9.8534 N   0  0  0  0  0  0  0  0  0  0  0  0
    2.5942   -1.5413   -0.0417 N   0  0  0  0  0  0  0  0  0  0  0  0
    2.6364    4.3654  -12.1075 N   0  0  0  0  0  0  0  0  0  0  0  0
    3.1631    2.5660   -1.8583 N   0  0  0  0  0  0  0  0  0  0  0  0
    0.6584    4.9086   -8.1427 N   0  0  0  0  0  0  0  0  0  0  0  0
    2.5082    1.8861   -5.8732 N   0  0  0  0  0  0  0  0  0  0  0  0
    5.1943    0.6180   -2.0457 N   0  0  0  0  0  0  0  0  0  0  0  0
    5.6520    0.2475    2.8532 C   0  0  2  0  0  0  0  0  0  0  0  0
   -1.4551    6.0291  -13.5173 C   0  0  2  0  0  0  0  0  0  0  0  0
    6.9047    0.2355    3.7789 C   0  0  0  0  0  0  0  0  0  0  0  0
   -2.7096    6.1572  -14.4334 C   0  0  0  0  0  0  0  0  0  0  0  0
    7.0522    1.6715    4.3023 C   0  0  0  0  0  0  0  0  0  0  0  0
    6.2550    2.5090    3.2957 C   0  0  0  0  0  0  0  0  0  0  0  0
   -3.6255    7.1935  -13.7621 C   0  0  0  0  0  0  0  0  0  0  0  0
   -3.0881    7.2971  -12.3310 C   0  0  0  0  0  0  0  0  0  0  0  0
    4.4279    2.1091    1.8877 C   0  0  0  0  0  0  0  0  0  0  0  0
    3.1293    2.7260    2.2800 C   0  0  2  0  0  0  0  0  0  0  0  0
   -1.0391    6.8803  -11.2913 C   0  0  0  0  0  0  0  0  0  0  0  0
   -0.2525    8.0485  -10.8082 C   0  0  2  0  0  0  0  0  0  0  0  0
    5.8902   -0.5502    1.6219 C   0  0  0  0  0  0  0  0  0  0  0  0
   -1.1038    4.6067  -13.2738 C   0  0  0  0  0  0  0  0  0  0  0  0
    2.3455    2.3324    3.6068 C   0  0  0  0  0  0  0  0  0  0  0  0
    0.3433    9.1568  -11.7785 C   0  0  0  0  0  0  0  0  0  0  0  0
    3.1622    2.4491    4.9244 C   0  0  0  0  0  0  0  0  0  0  0  0
    1.5427    1.0004    3.6372 C   0  0  0  0  0  0  0  0  0  0  0  0
   -0.6881    9.8217  -12.7319 C   0  0  0  0  0  0  0  0  0  0  0  0
    1.6329    8.8348  -12.5862 C   0  0  0  0  0  0  0  0  0  0  0  0
    4.9886   -2.2868    0.1575 C   0  0  0  0  0  0  0  0  0  0  0  0
    0.7552    3.0434  -13.1016 C   0  0  0  0  0  0  0  0  0  0  0  0
    2.4508    3.6086    0.0547 C   0  0  0  0  0  0  0  0  0  0  0  0
    0.3662    7.1613   -8.5731 C   0  0  0  0  0  0  0  0  0  0  0  0
    2.0244    3.1255   -1.2739 C   0  0  2  0  0  0  0  0  0  0  0  0
    1.2406    6.1655   -7.9258 C   0  0  2  0  0  0  0  0  0  0  0  0
    5.8401   -2.7680    2.4235 C   0  0  0  0  0  0  0  0  0  0  0  0
   -0.0315    3.9301  -15.2622 C   0  0  0  0  0  0  0  0  0  0  0  0
    0.8244    2.1260   -1.4012 C   0  0  2  0  0  0  0  0  0  0  0  0
    2.7736    6.1236   -8.2483 C   0  0  2  0  0  0  0  0  0  0  0  0
    1.4633   -1.4769   -0.9513 C   0  0  1  0  0  0  0  0  0  0  0  0
    3.8105    4.2706  -11.2573 C   0  0  1  0  0  0  0  0  0  0  0  0
    3.5313   -2.5006   -0.0393 C   0  0  0  0  0  0  0  0  0  0  0  0
    2.1864    3.3935  -12.9120 C   0  0  0  0  0  0  0  0  0  0  0  0
    0.0652   -1.7620   -0.2627 C   0  0  0  0  0  0  0  0  0  0  0  0
    4.9945    5.2472  -11.6537 C   0  0  0  0  0  0  0  0  0  0  0  0
    1.3739   -0.1953   -1.6825 C   0  0  0  0  0  0  0  0  0  0  0  0
    3.4900    4.4719   -9.8303 C   0  0  0  0  0  0  0  0  0  0  0  0
   -0.4295    2.5662   -0.5901 C   0  0  0  0  0  0  0  0  0  0  0  0
    3.4591    7.5180   -8.1731 C   0  0  0  0  0  0  0  0  0  0  0  0
    2.7664   -0.5128    0.8835 C   0  0  0  0  0  0  0  0  0  0  0  0
    1.8557    5.5218  -12.0545 C   0  0  0  0  0  0  0  0  0  0  0  0
   -1.1630   -1.5686   -1.2121 C   0  0  0  0  0  0  0  0  0  0  0  0
    0.0023   -3.1772    0.3722 C   0  0  0  0  0  0  0  0  0  0  0  0
    6.1960    5.2294  -10.6522 C   0  0  0  0  0  0  0  0  0  0  0  0
    5.5193    4.9798  -13.0898 C   0  0  0  0  0  0  0  0  0  0  0  0
    3.5011    2.5748   -3.2167 C   0  0  0  0  0  0  0  0  0  0  0  0
    0.7808    3.8093   -7.2917 C   0  0  0  0  0  0  0  0  0  0  0  0
    3.7756    1.3308   -3.8292 C   0  0  0  0  0  0  0  0  0  0  0  0
    1.2415    2.6069   -7.8581 C   0  0  0  0  0  0  0  0  0  0  0  0
    3.2733    1.0287   -5.1336 C   0  0  0  0  0  0  0  0  0  0  0  0
    2.0601    1.6761   -7.1474 C   0  0  0  0  0  0  0  0  0  0  0  0
    4.5785    0.3361   -3.1896 C   0  0  0  0  0  0  0  0  0  0  0  0
    3.5638   -0.2226   -5.7317 C   0  0  0  0  0  0  0  0  0  0  0  0
    2.4761    0.4707   -7.7704 C   0  0  0  0  0  0  0  0  0  0  0  0
    0.9024    2.2822   -9.1977 C   0  0  0  0  0  0  0  0  0  0  0  0
    4.2516   -1.2311   -5.0259 C   0  0  0  0  0  0  0  0  0  0  0  0
    2.1787    0.1942   -9.1230 C   0  0  0  0  0  0  0  0  0  0  0  0
    4.7598   -0.9277   -3.7682 C   0  0  0  0  0  0  0  0  0  0  0  0
    1.3728    1.1130   -9.8221 C   0  0  0  0  0  0  0  0  0  0  0  0
    4.4363   -2.5909   -5.6228 C   0  0  0  0  0  0  0  0  0  0  0  0
    2.6858   -1.0148   -9.8237 C   0  0  0  0  0  0  0  0  0  0  0  0
    4.8195   -0.1899    3.4115 H   0  0  0  0  0  0  0  0  0  0  0  0
   -0.6212    6.5320  -14.0148 H   0  0  0  0  0  0  0  0  0  0  0  0
    6.7812   -0.4622    4.6123 H   0  0  0  0  0  0  0  0  0  0  0  0
    7.8169   -0.0375    3.2378 H   0  0  0  0  0  0  0  0  0  0  0  0
   -2.4351    6.4910  -15.4382 H   0  0  0  0  0  0  0  0  0  0  0  0
   -3.2551    5.2124  -14.5296 H   0  0  0  0  0  0  0  0  0  0  0  0
    6.6187    1.7630    5.3024 H   0  0  0  0  0  0  0  0  0  0  0  0
    8.0997    1.9865    4.3391 H   0  0  0  0  0  0  0  0  0  0  0  0
    5.7601    3.3374    3.8101 H   0  0  0  0  0  0  0  0  0  0  0  0
    6.9314    2.9270    2.5425 H   0  0  0  0  0  0  0  0  0  0  0  0
   -3.5494    8.1609  -14.2665 H   0  0  0  0  0  0  0  0  0  0  0  0
   -4.6726    6.8741  -13.7655 H   0  0  0  0  0  0  0  0  0  0  0  0
   -3.1359    8.3334  -11.9854 H   0  0  0  0  0  0  0  0  0  0  0  0
   -3.7008    6.6838  -11.6607 H   0  0  0  0  0  0  0  0  0  0  0  0
    3.4157    3.7650    2.4775 H   0  0  0  0  0  0  0  0  0  0  0  0
   -1.0020    8.6130  -10.2423 H   0  0  0  0  0  0  0  0  0  0  0  0
    1.5666    3.0989    3.7051 H   0  0  0  0  0  0  0  0  0  0  0  0
    0.6586    9.9685  -11.1111 H   0  0  0  0  0  0  0  0  0  0  0  0
    1.3773    2.4105    1.2442 H   0  0  0  0  0  0  0  0  0  0  0  0
    1.6279    7.8140   -9.9950 H   0  0  0  0  0  0  0  0  0  0  0  0
    2.5005    2.3662    5.7913 H   0  0  0  0  0  0  0  0  0  0  0  0
    3.6572    3.4177    4.9845 H   0  0  0  0  0  0  0  0  0  0  0  0
    3.9047    1.6552    4.9973 H   0  0  0  0  0  0  0  0  0  0  0  0
    0.9535    0.9249    4.5546 H   0  0  0  0  0  0  0  0  0  0  0  0
    0.8303    0.9546    2.8147 H   0  0  0  0  0  0  0  0  0  0  0  0
    2.2096    0.1425    3.6144 H   0  0  0  0  0  0  0  0  0  0  0  0
    1.9788    9.7163  -13.1318 H   0  0  0  0  0  0  0  0  0  0  0  0
    2.4481    8.5533  -11.9211 H   0  0  0  0  0  0  0  0  0  0  0  0
    1.4492    8.0543  -13.3203 H   0  0  0  0  0  0  0  0  0  0  0  0
   -0.2522   10.7043  -13.2082 H   0  0  0  0  0  0  0  0  0  0  0  0
   -1.5655   10.1513  -12.1764 H   0  0  0  0  0  0  0  0  0  0  0  0
   -0.9926    9.1335  -13.5202 H   0  0  0  0  0  0  0  0  0  0  0  0
    5.5207   -3.2110   -0.0989 H   0  0  0  0  0  0  0  0  0  0  0  0
    5.2799   -1.6089   -0.6341 H   0  0  0  0  0  0  0  0  0  0  0  0
    0.6878    2.0555  -13.5719 H   0  0  0  0  0  0  0  0  0  0  0  0
    0.3592    2.8868  -12.0997 H   0  0  0  0  0  0  0  0  0  0  0  0
    1.7269    4.0030   -1.8656 H   0  0  0  0  0  0  0  0  0  0  0  0
    1.2011    6.3673   -6.8455 H   0  0  0  0  0  0  0  0  0  0  0  0
    6.9308   -2.8530    2.4824 H   0  0  0  0  0  0  0  0  0  0  0  0
    5.4513   -3.7665    2.2122 H   0  0  0  0  0  0  0  0  0  0  0  0
    5.4667   -2.4878    3.4095 H   0  0  0  0  0  0  0  0  0  0  0  0
   -0.9071    3.4069  -15.6608 H   0  0  0  0  0  0  0  0  0  0  0  0
    0.8531    3.4139  -15.6423 H   0  0  0  0  0  0  0  0  0  0  0  0
   -0.0162    4.9370  -15.6825 H   0  0  0  0  0  0  0  0  0  0  0  0
    0.5245    2.1422   -2.4571 H   0  0  0  0  0  0  0  0  0  0  0  0
    3.2385    5.5164   -7.4604 H   0  0  0  0  0  0  0  0  0  0  0  0
    1.5868   -2.2611   -1.7093 H   0  0  0  0  0  0  0  0  0  0  0  0
    4.2236    3.2577  -11.3470 H   0  0  0  0  0  0  0  0  0  0  0  0
   -0.0810   -1.0515    0.5559 H   0  0  0  0  0  0  0  0  0  0  0  0
    4.6296    6.2777  -11.6481 H   0  0  0  0  0  0  0  0  0  0  0  0
    3.8208    2.2772   -1.2800 H   0  0  0  0  0  0  0  0  0  0  0  0
   -0.0060    4.8232   -8.7872 H   0  0  0  0  0  0  0  0  0  0  0  0
   -0.4765    3.6535   -0.4931 H   0  0  0  0  0  0  0  0  0  0  0  0
   -1.3398    2.2346   -1.0920 H   0  0  0  0  0  0  0  0  0  0  0  0
   -0.4255    2.1338    0.4123 H   0  0  0  0  0  0  0  0  0  0  0  0
    2.9868    8.1469   -7.4150 H   0  0  0  0  0  0  0  0  0  0  0  0
    4.5122    7.4057   -7.9102 H   0  0  0  0  0  0  0  0  0  0  0  0
    3.4085    8.0385   -9.1309 H   0  0  0  0  0  0  0  0  0  0  0  0
    3.1273   -0.8800    1.8411 H   0  0  0  0  0  0  0  0  0  0  0  0
    1.8536    0.0203    1.0972 H   0  0  0  0  0  0  0  0  0  0  0  0
    3.4669    0.1861    0.4417 H   0  0  0  0  0  0  0  0  0  0  0  0
    1.4949    5.8189  -13.0372 H   0  0  0  0  0  0  0  0  0  0  0  0
    2.3899    6.3710  -11.6602 H   0  0  0  0  0  0  0  0  0  0  0  0
    1.0279    5.3108  -11.3864 H   0  0  0  0  0  0  0  0  0  0  0  0
   -1.2681   -0.5225   -1.5077 H   0  0  0  0  0  0  0  0  0  0  0  0
   -2.0928   -1.8489   -0.7134 H   0  0  0  0  0  0  0  0  0  0  0  0
   -1.0520   -2.1728   -2.1142 H   0  0  0  0  0  0  0  0  0  0  0  0
    0.7903   -3.3000    1.1157 H   0  0  0  0  0  0  0  0  0  0  0  0
   -0.9546   -3.3252    0.8778 H   0  0  0  0  0  0  0  0  0  0  0  0
    0.1135   -3.9453   -0.3957 H   0  0  0  0  0  0  0  0  0  0  0  0
    4.7117    5.0687  -13.8171 H   0  0  0  0  0  0  0  0  0  0  0  0
    6.2873    5.7107  -13.3548 H   0  0  0  0  0  0  0  0  0  0  0  0
    5.9519    3.9799  -13.1591 H   0  0  0  0  0  0  0  0  0  0  0  0
    5.8957    5.6150   -9.6753 H   0  0  0  0  0  0  0  0  0  0  0  0
    7.0100    5.8658  -11.0048 H   0  0  0  0  0  0  0  0  0  0  0  0
    6.5749    4.2143  -10.5216 H   0  0  0  0  0  0  0  0  0  0  0  0
    0.3039    2.9034   -9.7451 H   0  0  0  0  0  0  0  0  0  0  0  0
    1.1256    0.9334  -10.7983 H   0  0  0  0  0  0  0  0  0  0  0  0
    5.7314   -0.0199   -1.6328 H   0  0  0  0  0  0  0  0  0  0  0  0
    5.1031    1.4395   -1.6248 H   0  0  0  0  0  0  0  0  0  0  0  0
    3.9393   -2.7132   -6.5864 H   0  0  0  0  0  0  0  0  0  0  0  0
    4.0266   -3.3486   -4.9511 H   0  0  0  0  0  0  0  0  0  0  0  0
    5.4995   -2.7887   -5.7684 H   0  0  0  0  0  0  0  0  0  0  0  0
    3.4987   -1.4989   -9.2796 H   0  0  0  0  0  0  0  0  0  0  0  0
    3.0710   -0.7484  -10.8109 H   0  0  0  0  0  0  0  0  0  0  0  0
    1.8752   -1.7343   -9.9463 H   0  0  0  0  0  0  0  0  0  0  0  0
  1 37  2  0  0  0  0
  2 39  2  0  0  0  0
  3 41  2  0  0  0  0
  4 42  2  0  0  0  0
  5 57  1  0  0  0  0
  5 65  1  0  0  0  0
  6 58  1  0  0  0  0
  6 66  1  0  0  0  0
  7 51  2  0  0  0  0
  8 52  2  0  0  0  0
  9 61  2  0  0  0  0
 10 62  2  0  0  0  0
 11 65  2  0  0  0  0
 12 66  2  0  0  0  0
 13 82  1  0  0  0  0
 13 83  1  0  0  0  0
 14 75  2  0  0  0  0
 15 76  2  0  0  0  0
 16 87  2  0  0  0  0
 17 29  1  0  0  0  0
 17 34  1  0  0  0  0
 17 37  1  0  0  0  0
 18 30  1  0  0  0  0
 18 36  1  0  0  0  0
 18 39  1  0  0  0  0
 19 41  1  0  0  0  0
 19 49  1  0  0  0  0
 19 55  1  0  0  0  0
 20 42  1  0  0  0  0
 20 50  1  0  0  0  0
 20 56  1  0  0  0  0
 21 38  1  0  0  0  0
 21 51  1  0  0  0  0
 21109  1  0  0  0  0
 22 40  1  0  0  0  0
 22 52  1  0  0  0  0
 22110  1  0  0  0  0
 23 59  1  0  0  0  0
 23 61  1  0  0  0  0
 23 69  1  0  0  0  0
 24 60  1  0  0  0  0
 24 62  1  0  0  0  0
 24 70  1  0  0  0  0
 25 53  1  0  0  0  0
 25 75  1  0  0  0  0
 25141  1  0  0  0  0
 26 54  1  0  0  0  0
 26 76  1  0  0  0  0
 26142  1  0  0  0  0
 27 79  2  0  0  0  0
 27 80  1  0  0  0  0
 28 81  1  0  0  0  0
 28169  1  0  0  0  0
 28170  1  0  0  0  0
 29 31  1  0  0  0  0
 29 41  1  0  0  0  0
 29 91  1  1  0  0  0
 30 32  1  0  0  0  0
 30 42  1  0  0  0  0
 30 92  1  6  0  0  0
 31 33  1  0  0  0  0
 31 93  1  0  0  0  0
 31 94  1  0  0  0  0
 32 35  1  0  0  0  0
 32 95  1  0  0  0  0
 32 96  1  0  0  0  0
 33 34  1  0  0  0  0
 33 97  1  0  0  0  0
 33 98  1  0  0  0  0
 34 99  1  0  0  0  0
 34100  1  0  0  0  0
 35 36  1  0  0  0  0
 35101  1  0  0  0  0
 35102  1  0  0  0  0
 36103  1  0  0  0  0
 36104  1  0  0  0  0
 37 38  1  0  0  0  0
 38 43  1  0  0  0  0
 38105  1  1  0  0  0
 39 40  1  0  0  0  0
 40 44  1  0  0  0  0
 40106  1  1  0  0  0
 43 45  1  0  0  0  0
 43 46  1  0  0  0  0
 43107  1  0  0  0  0
 44 47  1  0  0  0  0
 44 48  1  0  0  0  0
 44108  1  0  0  0  0
 45111  1  0  0  0  0
 45112  1  0  0  0  0
 45113  1  0  0  0  0
 46114  1  0  0  0  0
 46115  1  0  0  0  0
 46116  1  0  0  0  0
 47120  1  0  0  0  0
 47121  1  0  0  0  0
 47122  1  0  0  0  0
 48117  1  0  0  0  0
 48118  1  0  0  0  0
 48119  1  0  0  0  0
 49 61  1  0  0  0  0
 49123  1  0  0  0  0
 49124  1  0  0  0  0
 50 62  1  0  0  0  0
 50125  1  0  0  0  0
 50126  1  0  0  0  0
 51 53  1  0  0  0  0
 52 54  1  0  0  0  0
 53 57  1  0  0  0  0
 53127  1  6  0  0  0
 54 58  1  0  0  0  0
 54128  1  1  0  0  0
 55129  1  0  0  0  0
 55130  1  0  0  0  0
 55131  1  0  0  0  0
 56132  1  0  0  0  0
 56133  1  0  0  0  0
 56134  1  0  0  0  0
 57 67  1  0  0  0  0
 57135  1  6  0  0  0
 58 68  1  0  0  0  0
 58136  1  1  0  0  0
 59 63  1  0  0  0  0
 59 65  1  0  0  0  0
 59137  1  6  0  0  0
 60 64  1  0  0  0  0
 60 66  1  0  0  0  0
 60138  1  6  0  0  0
 63 71  1  0  0  0  0
 63 72  1  0  0  0  0
 63139  1  0  0  0  0
 64 73  1  0  0  0  0
 64 74  1  0  0  0  0
 64140  1  0  0  0  0
 67143  1  0  0  0  0
 67144  1  0  0  0  0
 67145  1  0  0  0  0
 68146  1  0  0  0  0
 68147  1  0  0  0  0
 68148  1  0  0  0  0
 69149  1  0  0  0  0
 69150  1  0  0  0  0
 69151  1  0  0  0  0
 70152  1  0  0  0  0
 70153  1  0  0  0  0
 70154  1  0  0  0  0
 71155  1  0  0  0  0
 71156  1  0  0  0  0
 71157  1  0  0  0  0
 72158  1  0  0  0  0
 72159  1  0  0  0  0
 72160  1  0  0  0  0
 73164  1  0  0  0  0
 73165  1  0  0  0  0
 73166  1  0  0  0  0
 74161  1  0  0  0  0
 74162  1  0  0  0  0
 74163  1  0  0  0  0
 75 77  1  0  0  0  0
 76 78  1  0  0  0  0
 77 79  1  0  0  0  0
 77 81  2  0  0  0  0
 78 80  2  0  0  0  0
 78 84  1  0  0  0  0
 79 82  1  0  0  0  0
 80 83  1  0  0  0  0
 81 87  1  0  0  0  0
 82 85  2  0  0  0  0
 83 86  2  0  0  0  0
 84 88  2  0  0  0  0
 84167  1  0  0  0  0
 85 87  1  0  0  0  0
 85 89  1  0  0  0  0
 86 88  1  0  0  0  0
 86 90  1  0  0  0  0
 88168  1  0  0  0  0
 89171  1  0  0  0  0
 89172  1  0  0  0  0
 89173  1  0  0  0  0
 90174  1  0  0  0  0
 90175  1  0  0  0  0
 90176  1  0  0  0  0
M  END
$$$$
6253
 OpenBabel02181314313D

 30 31  0  0  1  0  0  0  0  0999 V2000
    0.3143   -1.3384    2.6953 O   0  0  0  0  0  0  0  0  0  0  0  0
    1.5606    1.6416    2.9210 O   0  0  0  0  0  0  0  0  0  0  0  0
   -1.8262    1.2580    2.2560 O   0  0  0  0  0  0  0  0  0  0  0  0
    1.6017   -0.5100    0.3724 O   0  0  0  0  0  0  0  0  0  0  0  0
    1.4129    0.0580    6.4084 O   0  0  0  0  0  0  0  0  0  0  0  0
    1.9374   -0.6375    4.3208 N   0  0  0  0  0  0  0  0  0  0  0  0
    3.4860   -0.4473    6.0601 N   0  0  0  0  0  0  0  0  0  0  0  0
    5.7223   -0.9506    5.7782 N   0  0  0  0  0  0  0  0  0  0  0  0
    0.3531    0.9865    3.2785 C   0  0  1  0  0  0  0  0  0  0  0  0
   -0.4972    0.8308    2.0087 C   0  0  1  0  0  0  0  0  0  0  0  0
    0.5927   -0.4529    3.7874 C   0  0  1  0  0  0  0  0  0  0  0  0
   -0.4330   -0.6778    1.6713 C   0  0  1  0  0  0  0  0  0  0  0  0
    0.2610   -0.9828    0.3239 C   0  0  0  0  0  0  0  0  0  0  0  0
    2.9475   -1.0635    3.4879 C   0  0  0  0  0  0  0  0  0  0  0  0
    2.2421   -0.3393    5.6006 C   0  0  0  0  0  0  0  0  0  0  0  0
    4.2682   -1.1882    3.9409 C   0  0  0  0  0  0  0  0  0  0  0  0
    4.5161   -0.8621    5.2809 C   0  0  0  0  0  0  0  0  0  0  0  0
   -0.1522    1.5892    4.0399 H   0  0  0  0  0  0  0  0  0  0  0  0
   -0.1107    1.4518    1.1936 H   0  0  0  0  0  0  0  0  0  0  0  0
   -0.1601   -0.6932    4.5474 H   0  0  0  0  0  0  0  0  0  0  0  0
   -1.4387   -1.1079    1.6528 H   0  0  0  0  0  0  0  0  0  0  0  0
    0.2709   -2.0592    0.1387 H   0  0  0  0  0  0  0  0  0  0  0  0
   -0.2682   -0.4905   -0.4940 H   0  0  0  0  0  0  0  0  0  0  0  0
    2.0714    1.7603    3.7524 H   0  0  0  0  0  0  0  0  0  0  0  0
   -2.3204    1.1210    1.4182 H   0  0  0  0  0  0  0  0  0  0  0  0
    2.7723   -1.2885    2.5088 H   0  0  0  0  0  0  0  0  0  0  0  0
    1.9487   -0.5658   -0.5446 H   0  0  0  0  0  0  0  0  0  0  0  0
    5.0137   -1.4938    3.3097 H   0  0  0  0  0  0  0  0  0  0  0  0
    5.9032   -0.6200    6.6332 H   0  0  0  0  0  0  0  0  0  0  0  0
    6.4074   -1.3445    5.2770 H   0  0  0  0  0  0  0  0  0  0  0  0
  1 11  1  0  0  0  0
  1 12  1  0  0  0  0
  2 24  1  0  0  0  0
  3 25  1  0  0  0  0
  4 13  1  0  0  0  0
  4 27  1  0  0  0  0
  5 15  2  0  0  0  0
  6 14  1  0  0  0  0
  6 15  1  0  0  0  0
  7 15  1  0  0  0  0
  7 17  2  0  0  0  0
  8 17  1  0  0  0  0
  8 29  1  0  0  0  0
  8 30  1  0  0  0  0
  9  2  1  0  0  0  0
  9 10  1  0  0  0  0
  9 11  1  0  0  0  0
  9 18  1  1  0  0  0
 10  3  1  0  0  0  0
 10 12  1  0  0  0  0
 10 19  1  6  0  0  0
 11  6  1  0  0  0  0
 11 20  1  1  0  0  0
 12 13  1  0  0  0  0
 12 21  1  6  0  0  0
 13 22  1  0  0  0  0
 13 23  1  0  0  0  0
 14 16  2  0  0  0  0
 14 26  1  0  0  0  0
 16 17  1  0  0  0  0
 16 28  1  0  0  0  0
M  END
$$$$
74234
 OpenBabel02181314313D

 18 18  0  0  0  0  0  0  0  0999 V2000
   -0.6905    0.5053   -1.5223 Cl  0  0  0  0  0  0  0  0  0  0  0  0
    6.4540   -0.0786   -0.5921 O   0  0  0  0  0  0  0  0  0  0  0  0
    5.9281   -2.0492   -0.0712 O   0  0  0  0  0  0  0  0  0  0  0  0
    1.4890    0.2958   -0.0314 C   0  0  0  0  0  0  0  0  0  0  0  0
    4.2269   -0.5052   -0.2068 C   0  0  0  0  0  0  0  0  0  0  0  0
    1.8648   -1.0412    0.2222 C   0  0  0  0  0  0  0  0  0  0  0  0
    2.4896    1.2279   -0.3802 C   0  0  0  0  0  0  0  0  0  0  0  0
    3.2124   -1.4345    0.1374 C   0  0  0  0  0  0  0  0  0  0  0  0
    3.8355    0.8333   -0.4644 C   0  0  0  0  0  0  0  0  0  0  0  0
    0.0712    0.7110    0.0502 C   0  0  0  0  0  0  0  0  0  0  0  0
    5.5664   -0.8898   -0.2912 C   0  0  0  0  0  0  0  0  0  0  0  0
    1.1584   -1.7395    0.4691 H   0  0  0  0  0  0  0  0  0  0  0  0
    2.2458    2.2021   -0.5776 H   0  0  0  0  0  0  0  0  0  0  0  0
    3.4397   -2.4136    0.3317 H   0  0  0  0  0  0  0  0  0  0  0  0
    4.5267    1.5441   -0.7186 H   0  0  0  0  0  0  0  0  0  0  0  0
   -0.0121    1.7580    0.3490 H   0  0  0  0  0  0  0  0  0  0  0  0
   -0.4686    0.1122    0.7864 H   0  0  0  0  0  0  0  0  0  0  0  0
    7.2386   -0.4481   -0.6082 H   0  0  0  0  0  0  0  0  0  0  0  0
  1 10  1  0  0  0  0
  2 11  1  0  0  0  0
  2 18  1  0  0  0  0
  3 11  2  0  0  0  0
  4  6  2  0  0  0  0
  4  7  1  0  0  0  0
  4 10  1  0  0  0  0
  5  8  2  0  0  0  0
  5  9  1  0  0  0  0
  5 11  1  0  0  0  0
  6  8  1  0  0  0  0
  6 12  1  0  0  0  0
  7  9  2  0  0  0  0
  7 13  1  0  0  0  0
  8 14  1  0  0  0  0
  9 15  1  0  0  0  0
 10 16  1  0  0  0  0
 10 17  1  0  0  0  0
M  END
$$$$
44247540
 OpenBabel02181314313D

 96 98  0  0  1  0  0  0  0  0999 V2000
   -1.0271    2.1362   -4.1766 S   0  0  1  0  0  0  0  0  0  0  0  0
   -3.8569   -0.0047   12.1340 S   0  0  0  0  0  0  0  0  0  0  0  0
    5.1336    2.6317    5.7672 P   0  0  0  0  0  0  0  0  0  0  0  0
    2.9093    5.5055    1.0093 P   0  0  2  0  0  0  0  0  0  0  0  0
    0.3858    4.3457    0.9118 P   0  0  2  0  0  0  0  0  0  0  0  0
    6.5416    3.1499    1.3785 O   0  0  0  0  0  0  0  0  0  0  0  0
    5.9899    1.9851    4.6357 O   0  0  0  0  0  0  0  0  0  0  0  0
    6.2547   -0.2407    2.4984 O   0  0  0  0  0  0  0  0  0  0  0  0
    4.2458    4.9312    1.5651 O   0  0  0  0  0  0  0  0  0  0  0  0
   -0.0788    2.9170    1.3157 O   0  0  0  0  0  0  0  0  0  0  0  0
    1.8707    4.4113    1.2180 O   0  0  0  0  0  0  0  0  0  0  0  0
    3.6825    2.1259    5.5718 O   0  0  0  0  0  0  0  0  0  0  0  0
    5.7086    2.3656    7.2035 O   0  0  0  0  0  0  0  0  0  0  0  0
   -0.2361   -0.0044   -0.1602 O   0  0  0  0  0  0  0  0  0  0  0  0
   -1.6902   -0.2041    3.8389 O   0  0  0  0  0  0  0  0  0  0  0  0
    5.1546    4.1008    5.5572 O   0  0  0  0  0  0  0  0  0  0  0  0
    2.9320    5.8393   -0.4953 O   0  0  0  0  0  0  0  0  0  0  0  0
    2.5398    6.6800    1.8348 O   0  0  0  0  0  0  0  0  0  0  0  0
   -0.2929    5.4843    1.7032 O   0  0  0  0  0  0  0  0  0  0  0  0
    0.6304    0.8613    4.9550 O   0  0  0  0  0  0  0  0  0  0  0  0
    0.1926    4.4908   -0.5520 O   0  0  0  0  0  0  0  0  0  0  0  0
   -0.9768   -1.7299   -1.2202 O   0  0  0  0  0  0  0  0  0  0  0  0
   -0.6393    3.9332    9.4167 O   0  0  0  0  0  0  0  0  0  0  0  0
    0.3122    3.0227   -4.0723 O   0  0  0  0  0  0  0  0  0  0  0  0
   -1.1392    1.2634   -5.5169 O   0  0  0  0  0  0  0  0  0  0  0  0
    8.3327    1.7308    0.8434 N   0  0  0  0  0  0  0  0  0  0  0  0
   10.5207    2.1802    0.7560 N   0  0  0  0  0  0  0  0  0  0  0  0
    8.3789   -0.2145   -0.6603 N   0  0  0  0  0  0  0  0  0  0  0  0
   10.5413   -0.7443   -1.4583 N   0  0  0  0  0  0  0  0  0  0  0  0
   -1.2892    2.3707    5.3368 N   0  0  0  0  0  0  0  0  0  0  0  0
   12.3953    0.5089   -0.8461 N   0  0  0  0  0  0  0  0  0  0  0  0
   -2.7489    2.6599    9.3402 N   0  0  0  0  0  0  0  0  0  0  0  0
    5.7126    1.9371    3.3268 C   0  0  2  0  0  0  0  0  0  0  0  0
    6.7576    1.0826    2.6054 C   0  0  2  0  0  0  0  0  0  0  0  0
    5.7523    3.2948    2.5640 C   0  0  2  0  0  0  0  0  0  0  0  0
    6.9566    1.7852    1.2452 C   0  0  1  0  0  0  0  0  0  0  0  0
    4.3259    3.7386    2.1763 C   0  0  0  0  0  0  0  0  0  0  0  0
    8.9031    0.8312    0.0276 C   0  0  0  0  0  0  0  0  0  0  0  0
   -0.0753    0.6264    2.1520 C   0  0  2  0  0  0  0  0  0  0  0  0
    9.3309    2.5387    1.2732 C   0  0  0  0  0  0  0  0  0  0  0  0
   10.2635    1.1148   -0.0145 C   0  0  0  0  0  0  0  0  0  0  0  0
   -1.0192    0.9649    3.3846 C   0  0  2  0  0  0  0  0  0  0  0  0
    0.7181    1.9107    1.7263 C   0  0  0  0  0  0  0  0  0  0  0  0
   -0.9641    0.1151    0.9605 C   0  0  0  0  0  0  0  0  0  0  0  0
    0.9531   -0.5278    2.4582 C   0  0  0  0  0  0  0  0  0  0  0  0
   11.1061    0.2955   -0.7827 C   0  0  0  0  0  0  0  0  0  0  0  0
   -0.4509    1.4683    4.6352 C   0  0  0  0  0  0  0  0  0  0  0  0
    9.2023   -1.0015   -1.4059 C   0  0  0  0  0  0  0  0  0  0  0  0
   -1.2969    2.3381    6.7282 C   0  0  0  0  0  0  0  0  0  0  0  0
   -0.4773   -0.6111   -1.2119 C   0  0  0  0  0  0  0  0  0  0  0  0
   -1.7389    3.6464    7.4310 C   0  0  0  0  0  0  0  0  0  0  0  0
   -0.2039    0.0859   -2.4491 C   0  0  0  0  0  0  0  0  0  0  0  0
   -1.3053    1.1530   -2.6761 C   0  0  0  0  0  0  0  0  0  0  0  0
   -1.6833    3.4394    8.8768 C   0  0  0  0  0  0  0  0  0  0  0  0
   -2.6204    1.6593   10.2963 C   0  0  0  0  0  0  0  0  0  0  0  0
   -3.9792    1.3720   10.9698 C   0  0  0  0  0  0  0  0  0  0  0  0
    4.7345    1.4528    3.2028 H   0  0  0  0  0  0  0  0  0  0  0  0
    7.6953    1.0445    3.1683 H   0  0  0  0  0  0  0  0  0  0  0  0
    6.2261    4.0701    3.1710 H   0  0  0  0  0  0  0  0  0  0  0  0
    6.3124    1.3268    0.4866 H   0  0  0  0  0  0  0  0  0  0  0  0
    3.9266    2.9626    1.5116 H   0  0  0  0  0  0  0  0  0  0  0  0
    3.7150    3.7661    3.0845 H   0  0  0  0  0  0  0  0  0  0  0  0
    6.7066   -0.6850    1.7484 H   0  0  0  0  0  0  0  0  0  0  0  0
    9.2115    3.3210    1.9210 H   0  0  0  0  0  0  0  0  0  0  0  0
   -1.7921    1.6620    3.0395 H   0  0  0  0  0  0  0  0  0  0  0  0
    1.4145    1.6615    0.9178 H   0  0  0  0  0  0  0  0  0  0  0  0
    1.3215    2.2430    2.5773 H   0  0  0  0  0  0  0  0  0  0  0  0
   -1.7670    0.8286    0.7520 H   0  0  0  0  0  0  0  0  0  0  0  0
   -1.4311   -0.8386    1.2297 H   0  0  0  0  0  0  0  0  0  0  0  0
    0.4499   -1.3876    2.9056 H   0  0  0  0  0  0  0  0  0  0  0  0
    1.4502   -0.8725    1.5492 H   0  0  0  0  0  0  0  0  0  0  0  0
    1.7489   -0.2079    3.1291 H   0  0  0  0  0  0  0  0  0  0  0  0
    3.2349    2.2629    4.8272 H   0  0  0  0  0  0  0  0  0  0  0  0
    5.4600    2.8118    7.9216 H   0  0  0  0  0  0  0  0  0  0  0  0
    8.8155   -1.7894   -1.9256 H   0  0  0  0  0  0  0  0  0  0  0  0
   -2.4207   -0.4028    3.2172 H   0  0  0  0  0  0  0  0  0  0  0  0
   -1.8941    2.9049    4.8609 H   0  0  0  0  0  0  0  0  0  0  0  0
    2.1855    5.9038   -0.9530 H   0  0  0  0  0  0  0  0  0  0  0  0
   12.7714    1.2423   -0.4033 H   0  0  0  0  0  0  0  0  0  0  0  0
   12.9431   -0.0725   -1.3315 H   0  0  0  0  0  0  0  0  0  0  0  0
   -0.2973    2.0842    7.1011 H   0  0  0  0  0  0  0  0  0  0  0  0
   -1.9744    1.5271    7.0100 H   0  0  0  0  0  0  0  0  0  0  0  0
    0.0831    6.2757    1.7665 H   0  0  0  0  0  0  0  0  0  0  0  0
   -1.0733    4.4578    7.1171 H   0  0  0  0  0  0  0  0  0  0  0  0
   -2.7519    3.9222    7.1229 H   0  0  0  0  0  0  0  0  0  0  0  0
    0.7802    0.5623   -2.3905 H   0  0  0  0  0  0  0  0  0  0  0  0
   -0.1880   -0.6128   -3.2903 H   0  0  0  0  0  0  0  0  0  0  0  0
   -1.3400    1.8487   -1.8331 H   0  0  0  0  0  0  0  0  0  0  0  0
   -2.2798    0.6663   -2.7635 H   0  0  0  0  0  0  0  0  0  0  0  0
   -3.5692    2.7810    8.9103 H   0  0  0  0  0  0  0  0  0  0  0  0
   -2.2731    0.7564    9.7861 H   0  0  0  0  0  0  0  0  0  0  0  0
   -1.8838    1.9338   11.0570 H   0  0  0  0  0  0  0  0  0  0  0  0
   -4.3169    2.2561   11.5142 H   0  0  0  0  0  0  0  0  0  0  0  0
   -4.7274    1.1160   10.2161 H   0  0  0  0  0  0  0  0  0  0  0  0
    0.4993    3.5391   -3.3847 H   0  0  0  0  0  0  0  0  0  0  0  0
   -3.4566   -0.8893   11.1783 H   0  0  0  0  0  0  0  0  0  0  0  0
  1 24  1  1  0  0  0
  1 25  2  0  0  0  0
  1 53  1  0  0  0  0
  2 56  1  0  0  0  0
  2 96  1  0  0  0  0
  3  7  1  0  0  0  0
  3 12  1  0  0  0  0
  3 13  1  0  0  0  0
  3 16  2  0  0  0  0
  4  9  1  1  0  0  0
  4 11  1  0  0  0  0
  4 17  1  0  0  0  0
  4 18  2  0  0  0  0
  5 10  1  1  0  0  0
  5 11  1  0  0  0  0
  5 19  1  0  0  0  0
  5 21  2  0  0  0  0
  6 35  1  0  0  0  0
  6 36  1  0  0  0  0
  7 33  1  0  0  0  0
  8 34  1  0  0  0  0
  8 63  1  0  0  0  0
  9 37  1  0  0  0  0
 10 43  1  0  0  0  0
 12 73  1  0  0  0  0
 13 74  1  0  0  0  0
 14 44  1  0  0  0  0
 14 50  1  0  0  0  0
 15 42  1  0  0  0  0
 15 76  1  0  0  0  0
 17 78  1  0  0  0  0
 19 83  1  0  0  0  0
 20 47  2  0  0  0  0
 22 50  2  0  0  0  0
 23 54  2  0  0  0  0
 24 95  1  0  0  0  0
 26 36  1  0  0  0  0
 26 38  1  0  0  0  0
 26 40  1  0  0  0  0
 27 40  2  0  0  0  0
 27 41  1  0  0  0  0
 28 38  2  0  0  0  0
 28 48  1  0  0  0  0
 29 46  1  0  0  0  0
 29 48  2  0  0  0  0
 30 47  1  0  0  0  0
 30 49  1  0  0  0  0
 30 77  1  0  0  0  0
 31 46  1  0  0  0  0
 31 79  1  0  0  0  0
 31 80  1  0  0  0  0
 32 54  1  0  0  0  0
 32 55  1  0  0  0  0
 32 90  1  0  0  0  0
 33 34  1  0  0  0  0
 33 35  1  0  0  0  0
 33 57  1  6  0  0  0
 34 36  1  0  0  0  0
 34 58  1  1  0  0  0
 35 37  1  0  0  0  0
 35 59  1  1  0  0  0
 36 60  1  6  0  0  0
 37 61  1  0  0  0  0
 37 62  1  0  0  0  0
 38 41  1  0  0  0  0
 39 42  1  0  0  0  0
 39 43  1  6  0  0  0
 39 44  1  0  0  0  0
 39 45  1  0  0  0  0
 40 64  1  0  0  0  0
 41 46  2  0  0  0  0
 42 47  1  0  0  0  0
 42 65  1  6  0  0  0
 43 66  1  0  0  0  0
 43 67  1  0  0  0  0
 44 68  1  0  0  0  0
 44 69  1  0  0  0  0
 45 70  1  0  0  0  0
 45 71  1  0  0  0  0
 45 72  1  0  0  0  0
 48 75  1  0  0  0  0
 49 51  1  0  0  0  0
 49 81  1  0  0  0  0
 49 82  1  0  0  0  0
 50 52  1  0  0  0  0
 51 54  1  0  0  0  0
 51 84  1  0  0  0  0
 51 85  1  0  0  0  0
 52 53  1  0  0  0  0
 52 86  1  0  0  0  0
 52 87  1  0  0  0  0
 53 88  1  0  0  0  0
 53 89  1  0  0  0  0
 55 56  1  0  0  0  0
 55 91  1  0  0  0  0
 55 92  1  0  0  0  0
 56 93  1  0  0  0  0
 56 94  1  0  0  0  0
M  END
$$$$
47964
 OpenBabel02181314313D

 42 44  0  0  1  0  0  0  0  0999 V2000
   -2.1525   -1.2877   -0.9800 S   0  0  0  0  0  0  0  0  0  0  0  0
   -2.0168    3.0274   -2.0156 O   0  0  0  0  0  0  0  0  0  0  0  0
   -4.2093    2.7620   -4.0879 O   0  0  0  0  0  0  0  0  0  0  0  0
   -0.3459    3.5603    0.0810 O   0  0  0  0  0  0  0  0  0  0  0  0
    1.1241    2.4631    1.0055 O   0  0  0  0  0  0  0  0  0  0  0  0
   -5.3473    2.5839   -9.8551 O   0  0  0  0  0  0  0  0  0  0  0  0
   -1.7376    1.2773   -0.5288 N   0  0  0  0  0  0  0  0  0  0  0  0
   -3.4379    0.7439   -2.9315 N   0  0  0  0  0  0  0  0  0  0  0  0
   -1.4905    2.3032   -4.7655 N   0  0  0  0  0  0  0  0  0  0  0  0
   -2.7781    0.3465   -0.4987 C   0  0  1  0  0  0  0  0  0  0  0  0
   -3.4614    1.1876   -1.6072 C   0  0  1  0  0  0  0  0  0  0  0  0
   -2.3342    2.0328   -1.3834 C   0  0  0  0  0  0  0  0  0  0  0  0
   -0.4852    1.2326   -0.0869 C   0  0  0  0  0  0  0  0  0  0  0  0
   -0.5742   -1.2758   -0.0752 C   0  0  0  0  0  0  0  0  0  0  0  0
    0.1484    0.0147   -0.0409 C   0  0  0  0  0  0  0  0  0  0  0  0
   -3.5662    1.6646   -3.9846 C   0  0  0  0  0  0  0  0  0  0  0  0
    1.6055   -0.1141    0.1148 C   0  0  0  0  0  0  0  0  0  0  0  0
    0.1157    2.4279    0.2985 C   0  0  0  0  0  0  0  0  0  0  0  0
   -2.6464    1.4524   -5.0927 C   0  0  1  0  0  0  0  0  0  0  0  0
   -3.2624    1.7455   -6.4284 C   0  0  0  0  0  0  0  0  0  0  0  0
   -3.8927    0.7142   -7.1657 C   0  0  0  0  0  0  0  0  0  0  0  0
   -3.3191    3.0657   -6.9438 C   0  0  0  0  0  0  0  0  0  0  0  0
   -4.5981    1.0004   -8.3503 C   0  0  0  0  0  0  0  0  0  0  0  0
   -4.0266    3.3546   -8.1234 C   0  0  0  0  0  0  0  0  0  0  0  0
   -4.6821    2.3242   -8.8219 C   0  0  0  0  0  0  0  0  0  0  0  0
   -3.3109    0.3423    0.4600 H   0  0  0  0  0  0  0  0  0  0  0  0
   -4.4066    1.6460   -1.3027 H   0  0  0  0  0  0  0  0  0  0  0  0
   -3.4963   -0.1654   -3.1469 H   0  0  0  0  0  0  0  0  0  0  0  0
    0.0123   -2.0779   -0.5262 H   0  0  0  0  0  0  0  0  0  0  0  0
   -0.7855   -1.5605    0.9583 H   0  0  0  0  0  0  0  0  0  0  0  0
    1.8854    0.0090    1.1615 H   0  0  0  0  0  0  0  0  0  0  0  0
    1.9902   -1.0801   -0.2195 H   0  0  0  0  0  0  0  0  0  0  0  0
    2.1220    0.6316   -0.4941 H   0  0  0  0  0  0  0  0  0  0  0  0
   -2.2623    0.4263   -5.0940 H   0  0  0  0  0  0  0  0  0  0  0  0
   -0.7836    2.1427   -5.4916 H   0  0  0  0  0  0  0  0  0  0  0  0
   -1.7816    3.2804   -4.8251 H   0  0  0  0  0  0  0  0  0  0  0  0
    0.1027    4.1591    0.5318 H   0  0  0  0  0  0  0  0  0  0  0  0
   -3.8608   -0.2528   -6.8332 H   0  0  0  0  0  0  0  0  0  0  0  0
   -2.8677    3.8390   -6.4512 H   0  0  0  0  0  0  0  0  0  0  0  0
   -5.0611    0.2431   -8.8589 H   0  0  0  0  0  0  0  0  0  0  0  0
   -4.0715    4.3193   -8.4617 H   0  0  0  0  0  0  0  0  0  0  0  0
   -5.4234    3.4139  -10.1403 H   0  0  0  0  0  0  0  0  0  0  0  0
  1 10  1  0  0  0  0
  1 14  1  0  0  0  0
  2 12  2  0  0  0  0
  3 16  2  0  0  0  0
  4 18  1  0  0  0  0
  4 37  1  0  0  0  0
  5 18  2  0  0  0  0
  6 25  1  0  0  0  0
  6 42  1  0  0  0  0
  7 10  1  0  0  0  0
  7 12  1  0  0  0  0
  7 13  1  0  0  0  0
  8 16  1  0  0  0  0
  8 28  1  0  0  0  0
  9 35  1  0  0  0  0
  9 36  1  0  0  0  0
 10 11  1  0  0  0  0
 10 26  1  1  0  0  0
 11  8  1  0  0  0  0
 11 12  1  0  0  0  0
 11 27  1  1  0  0  0
 13 15  2  0  0  0  0
 13 18  1  0  0  0  0
 14 15  1  0  0  0  0
 14 29  1  0  0  0  0
 14 30  1  0  0  0  0
 15 17  1  0  0  0  0
 16 19  1  0  0  0  0
 17 31  1  0  0  0  0
 17 32  1  0  0  0  0
 17 33  1  0  0  0  0
 19  9  1  0  0  0  0
 19 20  1  0  0  0  0
 19 34  1  1  0  0  0
 20 21  2  0  0  0  0
 20 22  1  0  0  0  0
 21 23  1  0  0  0  0
 21 38  1  0  0  0  0
 22 24  2  0  0  0  0
 22 39  1  0  0  0  0
 23 25  2  0  0  0  0
 23 40  1  0  0  0  0
 24 25  1  0  0  0  0
 24 41  1  0  0  0  0
M  END
$$$$
60613
 OpenBabel02181314313D

 32 32  0  0  1  0  0  0  0  0999 V2000
   -0.1499    0.0892   -0.0331 P   0  0  0  0  0  0  0  0  0  0  0  0
    2.1288   -0.7019   -1.0394 O   0  0  0  0  0  0  0  0  0  0  0  0
    5.3443   -1.2714   -2.7475 O   0  0  0  0  0  0  0  0  0  0  0  0
   -0.6228    0.8489   -1.2470 O   0  0  0  0  0  0  0  0  0  0  0  0
   -0.6713    0.7737    1.2107 O   0  0  0  0  0  0  0  0  0  0  0  0
   -0.6513   -1.2993   -0.0792 O   0  0  0  0  0  0  0  0  0  0  0  0
    5.7376   -3.7503   -0.7706 O   0  0  0  0  0  0  0  0  0  0  0  0
    5.6081   -1.6674    0.1090 N   0  0  0  0  0  0  0  0  0  0  0  0
    7.6118   -2.7606   -0.3624 N   0  0  0  0  0  0  0  0  0  0  0  0
    9.6606   -1.7884   -0.0097 N   0  0  0  0  0  0  0  0  0  0  0  0
    3.5775   -0.7706   -1.0943 C   0  0  1  0  0  0  0  0  0  0  0  0
    4.1603   -1.6036    0.0961 C   0  0  0  0  0  0  0  0  0  0  0  0
    3.9504   -1.3901   -2.4716 C   0  0  0  0  0  0  0  0  0  0  0  0
    1.5694    0.0939    0.0276 C   0  0  0  0  0  0  0  0  0  0  0  0
    6.3100   -0.5848    0.5851 C   0  0  0  0  0  0  0  0  0  0  0  0
    6.2845   -2.7446   -0.3378 C   0  0  0  0  0  0  0  0  0  0  0  0
    7.7146   -0.5788    0.5830 C   0  0  0  0  0  0  0  0  0  0  0  0
    8.3581   -1.7153    0.0695 C   0  0  0  0  0  0  0  0  0  0  0  0
    3.9896    0.2442   -1.0724 H   0  0  0  0  0  0  0  0  0  0  0  0
    3.8467   -1.1740    1.0484 H   0  0  0  0  0  0  0  0  0  0  0  0
    3.7045   -2.5974    0.0708 H   0  0  0  0  0  0  0  0  0  0  0  0
    3.4132   -0.8803   -3.2741 H   0  0  0  0  0  0  0  0  0  0  0  0
    3.6758   -2.4470   -2.4958 H   0  0  0  0  0  0  0  0  0  0  0  0
    1.8254   -0.3181    1.0018 H   0  0  0  0  0  0  0  0  0  0  0  0
    1.9212    1.1264   -0.0276 H   0  0  0  0  0  0  0  0  0  0  0  0
    5.8250    0.2400    0.9520 H   0  0  0  0  0  0  0  0  0  0  0  0
    8.2386    0.2241    0.9402 H   0  0  0  0  0  0  0  0  0  0  0  0
    5.5124   -1.8741   -3.5028 H   0  0  0  0  0  0  0  0  0  0  0  0
   -1.4849    0.9648   -1.3818 H   0  0  0  0  0  0  0  0  0  0  0  0
   -0.3889    0.5137    2.0039 H   0  0  0  0  0  0  0  0  0  0  0  0
   10.0650   -2.5707   -0.3239 H   0  0  0  0  0  0  0  0  0  0  0  0
   10.1896   -1.0590    0.2402 H   0  0  0  0  0  0  0  0  0  0  0  0
  1  4  1  0  0  0  0
  1  5  1  0  0  0  0
  1  6  2  0  0  0  0
  1 14  1  0  0  0  0
  2 14  1  0  0  0  0
  3 13  1  0  0  0  0
  3 28  1  0  0  0  0
  4 29  1  0  0  0  0
  5 30  1  0  0  0  0
  7 16  2  0  0  0  0
  8 12  1  0  0  0  0
  8 15  1  0  0  0  0
  8 16  1  0  0  0  0
  9 16  1  0  0  0  0
  9 18  2  0  0  0  0
 10 18  1  0  0  0  0
 10 31  1  0  0  0  0
 10 32  1  0  0  0  0
 11  2  1  0  0  0  0
 11 12  1  0  0  0  0
 11 13  1  0  0  0  0
 11 19  1  1  0  0  0
 12 20  1  0  0  0  0
 12 21  1  0  0  0  0
 13 22  1  0  0  0  0
 13 23  1  0  0  0  0
 14 24  1  0  0  0  0
 14 25  1  0  0  0  0
 15 17  2  0  0  0  0
 15 26  1  0  0  0  0
 17 18  1  0  0  0  0
 17 27  1  0  0  0  0
M  END
$$$$
3334
 OpenBabel02181314313D

 34 36  0  0  0  0  0  0  0  0999 V2000
    1.9495    4.1070    0.0762 S   0  0  0  0  0  0  0  0  0  0  0  0
    9.9996    3.6424    5.3255 O   0  0  0  0  0  0  0  0  0  0  0  0
    9.5850    5.3363    4.1104 O   0  0  0  0  0  0  0  0  0  0  0  0
    5.7111    3.3965    3.6936 N   0  0  0  0  0  0  0  0  0  0  0  0
    7.2882    4.3654    2.4839 N   0  0  0  0  0  0  0  0  0  0  0  0
    7.8999    3.6111    4.6218 N   0  0  0  0  0  0  0  0  0  0  0  0
    5.1545    3.7676    2.5311 C   0  0  0  0  0  0  0  0  0  0  0  0
    6.1576    4.3614    1.7746 C   0  0  0  0  0  0  0  0  0  0  0  0
    3.8437    3.6657    2.0319 C   0  0  0  0  0  0  0  0  0  0  0  0
    3.5747    4.1848    0.7416 C   0  0  0  0  0  0  0  0  0  0  0  0
    7.0054    3.7800    3.6667 C   0  0  0  0  0  0  0  0  0  0  0  0
    5.9180    4.8593    0.4866 C   0  0  0  0  0  0  0  0  0  0  0  0
    4.6083    4.7743   -0.0261 C   0  0  0  0  0  0  0  0  0  0  0  0
    1.5485    2.3953    0.0541 C   0  0  0  0  0  0  0  0  0  0  0  0
    0.4475    1.9262    0.7982 C   0  0  0  0  0  0  0  0  0  0  0  0
    2.3193    1.4900   -0.7052 C   0  0  0  0  0  0  0  0  0  0  0  0
    0.1034    0.5621    0.7628 C   0  0  0  0  0  0  0  0  0  0  0  0
    1.9727    0.1266   -0.7404 C   0  0  0  0  0  0  0  0  0  0  0  0
    9.1447    4.2613    4.6401 C   0  0  0  0  0  0  0  0  0  0  0  0
    0.8605   -0.3361   -0.0124 C   0  0  0  0  0  0  0  0  0  0  0  0
   11.2306    3.2716    4.9337 C   0  0  0  0  0  0  0  0  0  0  0  0
    3.1066    3.2363    2.5951 H   0  0  0  0  0  0  0  0  0  0  0  0
    5.2575    2.9448    4.4244 H   0  0  0  0  0  0  0  0  0  0  0  0
    6.6739    5.2776   -0.0590 H   0  0  0  0  0  0  0  0  0  0  0  0
    4.4161    5.1461   -0.9592 H   0  0  0  0  0  0  0  0  0  0  0  0
    7.7859    3.0210    5.3261 H   0  0  0  0  0  0  0  0  0  0  0  0
   -0.1058    2.5713    1.3673 H   0  0  0  0  0  0  0  0  0  0  0  0
    3.1308    1.8167   -1.2355 H   0  0  0  0  0  0  0  0  0  0  0  0
   -0.6982    0.2242    1.2997 H   0  0  0  0  0  0  0  0  0  0  0  0
    2.5278   -0.5274   -1.2968 H   0  0  0  0  0  0  0  0  0  0  0  0
    0.6032   -1.3248   -0.0462 H   0  0  0  0  0  0  0  0  0  0  0  0
   11.7742    2.8883    5.7982 H   0  0  0  0  0  0  0  0  0  0  0  0
   11.1524    2.4728    4.1903 H   0  0  0  0  0  0  0  0  0  0  0  0
   11.8051    4.0996    4.5045 H   0  0  0  0  0  0  0  0  0  0  0  0
  1 10  1  0  0  0  0
  1 14  1  0  0  0  0
  2 19  1  0  0  0  0
  2 21  1  0  0  0  0
  3 19  2  0  0  0  0
  4  7  1  0  0  0  0
  4 11  1  0  0  0  0
  4 23  1  0  0  0  0
  5  8  1  0  0  0  0
  5 11  2  0  0  0  0
  6 11  1  0  0  0  0
  6 19  1  0  0  0  0
  6 26  1  0  0  0  0
  7  8  2  0  0  0  0
  7  9  1  0  0  0  0
  8 12  1  0  0  0  0
  9 10  2  0  0  0  0
  9 22  1  0  0  0  0
 10 13  1  0  0  0  0
 12 13  2  0  0  0  0
 12 24  1  0  0  0  0
 13 25  1  0  0  0  0
 14 15  2  0  0  0  0
 14 16  1  0  0  0  0
 15 17  1  0  0  0  0
 15 27  1  0  0  0  0
 16 18  2  0  0  0  0
 16 28  1  0  0  0  0
 17 20  2  0  0  0  0
 17 29  1  0  0  0  0
 18 20  1  0  0  0  0
 18 30  1  0  0  0  0
 20 31  1  0  0  0  0
 21 32  1  0  0  0  0
 21 33  1  0  0  0  0
 21 34  1  0  0  0  0
M  END
$$$$
3878
 OpenBabel02181314313D

 23 24  0  0  0  0  0  0  0  0999 V2000
    3.8032    1.4066    0.1566 Cl  0  0  0  0  0  0  0  0  0  0  0  0
    2.2080    4.0674    0.1230 Cl  0  0  0  0  0  0  0  0  0  0  0  0
    3.3520   -1.3504   -0.1582 N   0  0  0  0  0  0  0  0  0  0  0  0
    2.1385   -3.6794    0.0445 N   0  0  0  0  0  0  0  0  0  0  0  0
    0.1107   -2.8349    0.2389 N   0  0  0  0  0  0  0  0  0  0  0  0
    4.0764   -2.4368   -0.1697 N   0  0  0  0  0  0  0  0  0  0  0  0
    4.1853   -4.7458   -0.0603 N   0  0  0  0  0  0  0  0  0  0  0  0
    1.3747    0.0596   -0.0438 C   0  0  0  0  0  0  0  0  0  0  0  0
    1.9959   -1.2642   -0.0362 C   0  0  0  0  0  0  0  0  0  0  0  0
    2.1028    1.3030    0.0492 C   0  0  0  0  0  0  0  0  0  0  0  0
   -0.0385    0.1885   -0.1679 C   0  0  0  0  0  0  0  0  0  0  0  0
    1.3798   -2.5538    0.0746 C   0  0  0  0  0  0  0  0  0  0  0  0
    1.4257    2.5562    0.0580 C   0  0  0  0  0  0  0  0  0  0  0  0
   -0.7061    1.4190   -0.1053 C   0  0  0  0  0  0  0  0  0  0  0  0
    0.0241    2.6025    0.0068 C   0  0  0  0  0  0  0  0  0  0  0  0
    3.4833   -3.6436   -0.0658 C   0  0  0  0  0  0  0  0  0  0  0  0
   -0.6414   -0.6074   -0.3277 H   0  0  0  0  0  0  0  0  0  0  0  0
   -1.7279    1.4548   -0.1532 H   0  0  0  0  0  0  0  0  0  0  0  0
   -0.4766    3.4947    0.0393 H   0  0  0  0  0  0  0  0  0  0  0  0
   -0.4866   -2.2012    0.5651 H   0  0  0  0  0  0  0  0  0  0  0  0
   -0.2000   -3.6960    0.0432 H   0  0  0  0  0  0  0  0  0  0  0  0
    5.1158   -4.7108   -0.1474 H   0  0  0  0  0  0  0  0  0  0  0  0
    3.7581   -5.5724    0.0367 H   0  0  0  0  0  0  0  0  0  0  0  0
  1 10  1  0  0  0  0
  2 13  1  0  0  0  0
  3  6  2  0  0  0  0
  3  9  1  0  0  0  0
  4 12  1  0  0  0  0
  4 16  2  0  0  0  0
  5 12  1  0  0  0  0
  5 20  1  0  0  0  0
  5 21  1  0  0  0  0
  6 16  1  0  0  0  0
  7 16  1  0  0  0  0
  7 22  1  0  0  0  0
  7 23  1  0  0  0  0
  8  9  1  0  0  0  0
  8 10  2  0  0  0  0
  8 11  1  0  0  0  0
  9 12  2  0  0  0  0
 10 13  1  0  0  0  0
 11 14  2  0  0  0  0
 11 17  1  0  0  0  0
 13 15  2  0  0  0  0
 14 15  1  0  0  0  0
 14 18  1  0  0  0  0
 15 19  1  0  0  0  0
M  END
$$$$
143
 OpenBabel02181314313D

 57 59  0  0  1  0  0  0  0  0999 V2000
   -2.1865   -2.5386   -5.5353 O   0  0  0  0  0  0  0  0  0  0  0  0
   -1.3233    0.8442   -3.4793 O   0  0  0  0  0  0  0  0  0  0  0  0
    6.2059   -0.8273    1.9723 O   0  0  0  0  0  0  0  0  0  0  0  0
    7.9766    2.9086    4.2644 O   0  0  0  0  0  0  0  0  0  0  0  0
    6.6080    4.2463    3.3397 O   0  0  0  0  0  0  0  0  0  0  0  0
    7.3896    5.1686   -1.0729 O   0  0  0  0  0  0  0  0  0  0  0  0
    8.1805    3.4135   -1.9895 O   0  0  0  0  0  0  0  0  0  0  0  0
   -1.8333   -1.2846   -2.8701 N   0  0  0  0  0  0  0  0  0  0  0  0
   -2.9127   -2.9837   -0.9213 N   0  0  0  0  0  0  0  0  0  0  0  0
    0.2965   -0.2666    0.0104 N   0  0  0  0  0  0  0  0  0  0  0  0
   -3.8224   -4.3450   -2.4754 N   0  0  0  0  0  0  0  0  0  0  0  0
   -3.4457   -4.0359   -4.7455 N   0  0  0  0  0  0  0  0  0  0  0  0
    5.7885    1.4933    2.6225 N   0  0  0  0  0  0  0  0  0  0  0  0
   -4.8113   -5.7437   -4.0333 N   0  0  0  0  0  0  0  0  0  0  0  0
   -1.5059   -1.0147   -1.4848 C   0  0  1  0  0  0  0  0  0  0  0  0
   -1.9834   -2.0867   -0.4384 C   0  0  0  0  0  0  0  0  0  0  0  0
    0.0218   -0.7632   -1.2688 C   0  0  0  0  0  0  0  0  0  0  0  0
   -2.4805   -2.4564   -3.2233 C   0  0  0  0  0  0  0  0  0  0  0  0
   -3.0673   -3.2518   -2.1974 C   0  0  0  0  0  0  0  0  0  0  0  0
   -2.6822   -2.9755   -4.5137 C   0  0  0  0  0  0  0  0  0  0  0  0
   -1.5836   -0.3182   -3.7636 C   0  0  0  0  0  0  0  0  0  0  0  0
    1.5066   -0.2032    0.5484 C   0  0  0  0  0  0  0  0  0  0  0  0
   -4.0425   -4.7262   -3.7522 C   0  0  0  0  0  0  0  0  0  0  0  0
    1.8723    0.9654    1.2411 C   0  0  0  0  0  0  0  0  0  0  0  0
    2.4469   -1.2478    0.4392 C   0  0  0  0  0  0  0  0  0  0  0  0
    6.9575    2.1720    2.3003 C   0  0  1  0  0  0  0  0  0  0  0  0
    6.8164    2.7602    0.8607 C   0  0  0  0  0  0  0  0  0  0  0  0
    4.1536    0.0797    1.6327 C   0  0  0  0  0  0  0  0  0  0  0  0
    3.1716    1.1059    1.7609 C   0  0  0  0  0  0  0  0  0  0  0  0
    3.7403   -1.1013    0.9568 C   0  0  0  0  0  0  0  0  0  0  0  0
    5.4793    0.2189    2.1114 C   0  0  0  0  0  0  0  0  0  0  0  0
    8.0984    3.4595    0.3406 C   0  0  0  0  0  0  0  0  0  0  0  0
    7.1939    3.1598    3.3392 C   0  0  0  0  0  0  0  0  0  0  0  0
    7.8880    4.0407   -0.9683 C   0  0  0  0  0  0  0  0  0  0  0  0
   -2.0365   -0.0932   -1.2101 H   0  0  0  0  0  0  0  0  0  0  0  0
   -2.4195   -1.5878    0.4311 H   0  0  0  0  0  0  0  0  0  0  0  0
   -1.1532   -2.6966   -0.0693 H   0  0  0  0  0  0  0  0  0  0  0  0
    0.5420   -1.6997   -1.4779 H   0  0  0  0  0  0  0  0  0  0  0  0
    0.4125   -0.0224   -1.9662 H   0  0  0  0  0  0  0  0  0  0  0  0
   -3.4142   -3.4711   -0.2995 H   0  0  0  0  0  0  0  0  0  0  0  0
   -0.4023    0.1554    0.4697 H   0  0  0  0  0  0  0  0  0  0  0  0
   -4.2131   -4.8558   -1.7486 H   0  0  0  0  0  0  0  0  0  0  0  0
   -1.6061   -0.4685   -4.7349 H   0  0  0  0  0  0  0  0  0  0  0  0
    7.7911    1.4591    2.2986 H   0  0  0  0  0  0  0  0  0  0  0  0
    1.2030    1.7336    1.3516 H   0  0  0  0  0  0  0  0  0  0  0  0
    2.2045   -2.1288   -0.0166 H   0  0  0  0  0  0  0  0  0  0  0  0
    6.5782    1.9441    0.1691 H   0  0  0  0  0  0  0  0  0  0  0  0
    5.9740    3.4603    0.8360 H   0  0  0  0  0  0  0  0  0  0  0  0
    3.3815    1.9911    2.2266 H   0  0  0  0  0  0  0  0  0  0  0  0
    4.3811   -1.8854    0.8152 H   0  0  0  0  0  0  0  0  0  0  0  0
    5.1412    1.8831    3.1683 H   0  0  0  0  0  0  0  0  0  0  0  0
    8.9104    2.7279    0.2960 H   0  0  0  0  0  0  0  0  0  0  0  0
    8.4031    4.2465    1.0349 H   0  0  0  0  0  0  0  0  0  0  0  0
   -5.1363   -6.2933   -3.3503 H   0  0  0  0  0  0  0  0  0  0  0  0
   -5.0448   -5.9189   -4.9220 H   0  0  0  0  0  0  0  0  0  0  0  0
    8.0236    3.5620    4.8352 H   0  0  0  0  0  0  0  0  0  0  0  0
    7.3080    5.4103   -1.9037 H   0  0  0  0  0  0  0  0  0  0  0  0
  1 20  2  0  0  0  0
  2 21  2  0  0  0  0
  3 31  2  0  0  0  0
  4 33  1  0  0  0  0
  4 56  1  0  0  0  0
  5 33  2  0  0  0  0
  6 34  1  0  0  0  0
  6 57  1  0  0  0  0
  7 34  2  0  0  0  0
  8 15  1  0  0  0  0
  8 18  1  0  0  0  0
  8 21  1  0  0  0  0
  9 16  1  0  0  0  0
  9 19  1  0  0  0  0
  9 40  1  0  0  0  0
 10 17  1  0  0  0  0
 10 22  1  0  0  0  0
 10 41  1  0  0  0  0
 11 19  1  0  0  0  0
 11 23  1  0  0  0  0
 11 42  1  0  0  0  0
 12 20  1  0  0  0  0
 12 23  2  0  0  0  0
 13 26  1  0  0  0  0
 13 31  1  0  0  0  0
 13 51  1  0  0  0  0
 14 23  1  0  0  0  0
 14 54  1  0  0  0  0
 14 55  1  0  0  0  0
 15 16  1  0  0  0  0
 15 17  1  0  0  0  0
 15 35  1  1  0  0  0
 16 36  1  0  0  0  0
 16 37  1  0  0  0  0
 17 38  1  0  0  0  0
 17 39  1  0  0  0  0
 18 19  2  0  0  0  0
 18 20  1  0  0  0  0
 21 43  1  0  0  0  0
 22 24  2  0  0  0  0
 22 25  1  0  0  0  0
 24 29  1  0  0  0  0
 24 45  1  0  0  0  0
 25 30  2  0  0  0  0
 25 46  1  0  0  0  0
 26 27  1  0  0  0  0
 26 33  1  0  0  0  0
 26 44  1  1  0  0  0
 27 32  1  0  0  0  0
 27 47  1  0  0  0  0
 27 48  1  0  0  0  0
 28 29  2  0  0  0  0
 28 30  1  0  0  0  0
 28 31  1  0  0  0  0
 29 49  1  0  0  0  0
 30 50  1  0  0  0  0
 32 34  1  0  0  0  0
 32 52  1  0  0  0  0
 32 53  1  0  0  0  0
M  END
$$$$
3973
 OpenBabel02181314313D

 40 43  0  0  0  0  0  0  0  0999 V2000
   -0.2989    1.7779   -0.2870 O   0  0  0  0  0  0  0  0  0  0  0  0
    2.6887   -1.4691    2.0331 O   0  0  0  0  0  0  0  0  0  0  0  0
    4.1809   -0.0142    5.3366 O   0  0  0  0  0  0  0  0  0  0  0  0
    1.5472    0.5007    1.4767 N   0  0  0  0  0  0  0  0  0  0  0  0
    1.3757    0.0213    0.1451 C   0  0  0  0  0  0  0  0  0  0  0  0
    0.6228    1.4619    1.9678 C   0  0  0  0  0  0  0  0  0  0  0  0
    0.1323    2.4685    0.8971 C   0  0  0  0  0  0  0  0  0  0  0  0
    0.7703    1.0195   -0.8739 C   0  0  0  0  0  0  0  0  0  0  0  0
    2.3897   -0.1667    2.3163 C   0  0  0  0  0  0  0  0  0  0  0  0
    3.4433   -2.3520    2.7458 C   0  0  0  0  0  0  0  0  0  0  0  0
    3.9713   -1.8271    3.9635 C   0  0  0  0  0  0  0  0  0  0  0  0
    2.9795    0.3322    3.4977 C   0  0  0  0  0  0  0  0  0  0  0  0
    3.6622   -3.7044    2.3033 C   0  0  0  0  0  0  0  0  0  0  0  0
    3.7336   -0.4981    4.3040 C   0  0  0  0  0  0  0  0  0  0  0  0
    4.7233   -2.6819    4.7964 C   0  0  0  0  0  0  0  0  0  0  0  0
    3.1540   -4.2886    1.0432 C   0  0  0  0  0  0  0  0  0  0  0  0
    4.4388   -4.4929    3.2059 C   0  0  0  0  0  0  0  0  0  0  0  0
    4.9517   -4.0061    4.4178 C   0  0  0  0  0  0  0  0  0  0  0  0
    3.4016   -5.6424    0.6493 C   0  0  0  0  0  0  0  0  0  0  0  0
    2.3706   -3.5683    0.0931 C   0  0  0  0  0  0  0  0  0  0  0  0
    2.9206   -6.2038   -0.5519 C   0  0  0  0  0  0  0  0  0  0  0  0
    1.8810   -4.1038   -1.1094 C   0  0  0  0  0  0  0  0  0  0  0  0
    2.1575   -5.4325   -1.4366 C   0  0  0  0  0  0  0  0  0  0  0  0
    2.3281   -0.3146   -0.2798 H   0  0  0  0  0  0  0  0  0  0  0  0
    0.6929   -0.8319    0.1945 H   0  0  0  0  0  0  0  0  0  0  0  0
    1.0164    2.0597    2.7894 H   0  0  0  0  0  0  0  0  0  0  0  0
   -0.2445    0.9147    2.3492 H   0  0  0  0  0  0  0  0  0  0  0  0
   -0.7150    3.0320    1.2915 H   0  0  0  0  0  0  0  0  0  0  0  0
    0.9276    3.1813    0.6568 H   0  0  0  0  0  0  0  0  0  0  0  0
    1.5448    1.6897   -1.2571 H   0  0  0  0  0  0  0  0  0  0  0  0
    0.3658    0.4636   -1.7239 H   0  0  0  0  0  0  0  0  0  0  0  0
    2.8549    1.3092    3.7699 H   0  0  0  0  0  0  0  0  0  0  0  0
    5.1098   -2.3541    5.6859 H   0  0  0  0  0  0  0  0  0  0  0  0
    4.6648   -5.4649    3.0209 H   0  0  0  0  0  0  0  0  0  0  0  0
    5.4963   -4.6207    5.0292 H   0  0  0  0  0  0  0  0  0  0  0  0
    3.9449   -6.2808    1.2211 H   0  0  0  0  0  0  0  0  0  0  0  0
    2.1150   -2.6163    0.2252 H   0  0  0  0  0  0  0  0  0  0  0  0
    3.1261   -7.1776   -0.7846 H   0  0  0  0  0  0  0  0  0  0  0  0
    1.3239   -3.5238   -1.7440 H   0  0  0  0  0  0  0  0  0  0  0  0
    1.8054   -5.8305   -2.3099 H   0  0  0  0  0  0  0  0  0  0  0  0
  1  7  1  0  0  0  0
  1  8  1  0  0  0  0
  2  9  1  0  0  0  0
  2 10  1  0  0  0  0
  3 14  2  0  0  0  0
  4  5  1  0  0  0  0
  4  6  1  0  0  0  0
  4  9  1  0  0  0  0
  5  8  1  0  0  0  0
  5 24  1  0  0  0  0
  5 25  1  0  0  0  0
  6  7  1  0  0  0  0
  6 26  1  0  0  0  0
  6 27  1  0  0  0  0
  7 28  1  0  0  0  0
  7 29  1  0  0  0  0
  8 30  1  0  0  0  0
  8 31  1  0  0  0  0
  9 12  2  0  0  0  0
 10 11  2  0  0  0  0
 10 13  1  0  0  0  0
 11 14  1  0  0  0  0
 11 15  1  0  0  0  0
 12 14  1  0  0  0  0
 12 32  1  0  0  0  0
 13 16  1  0  0  0  0
 13 17  2  0  0  0  0
 15 18  2  0  0  0  0
 15 33  1  0  0  0  0
 16 19  2  0  0  0  0
 16 20  1  0  0  0  0
 17 18  1  0  0  0  0
 17 34  1  0  0  0  0
 18 35  1  0  0  0  0
 19 21  1  0  0  0  0
 19 36  1  0  0  0  0
 20 22  2  0  0  0  0
 20 37  1  0  0  0  0
 21 23  2  0  0  0  0
 21 38  1  0  0  0  0
 22 23  1  0  0  0  0
 22 39  1  0  0  0  0
 23 40  1  0  0  0  0
M  END
$$$$
24466
 OpenBabel02181314313D

 27 28  0  0  0  0  0  0  0  0999 V2000
    2.5056   -1.4492   -0.0988 Cl  0  0  0  0  0  0  0  0  0  0  0  0
    4.0735    1.3489    0.1497 Cl  0  0  0  0  0  0  0  0  0  0  0  0
   -4.1926    0.0399    0.0065 N   0  0  0  0  0  0  0  0  0  0  0  0
   -4.1959    2.3339   -0.0195 N   0  0  0  0  0  0  0  0  0  0  0  0
   -2.4840    3.6206    0.1211 N   0  0  0  0  0  0  0  0  0  0  0  0
   -6.1942    1.1707   -0.0259 N   0  0  0  0  0  0  0  0  0  0  0  0
   -2.0221    1.1778   -0.0357 C   0  0  0  0  0  0  0  0  0  0  0  0
   -0.5361    1.2150   -0.1042 C   0  0  0  0  0  0  0  0  0  0  0  0
   -2.8338   -0.0241    0.0273 C   0  0  0  0  0  0  0  0  0  0  0  0
   -2.8413    2.3664    0.0019 C   0  0  0  0  0  0  0  0  0  0  0  0
    0.2857    0.0526   -0.2140 C   0  0  0  0  0  0  0  0  0  0  0  0
    0.2412    2.4164   -0.0919 C   0  0  0  0  0  0  0  0  0  0  0  0
   -2.4275   -1.4486    0.1521 C   0  0  0  0  0  0  0  0  0  0  0  0
    1.6923    0.0429   -0.0981 C   0  0  0  0  0  0  0  0  0  0  0  0
    1.6461    2.4508   -0.0147 C   0  0  0  0  0  0  0  0  0  0  0  0
   -4.8874    1.1852   -0.0267 C   0  0  0  0  0  0  0  0  0  0  0  0
    2.3841    1.2614    0.0139 C   0  0  0  0  0  0  0  0  0  0  0  0
   -0.1063   -0.8479   -0.4078 H   0  0  0  0  0  0  0  0  0  0  0  0
   -0.1679    3.3328   -0.1566 H   0  0  0  0  0  0  0  0  0  0  0  0
   -2.0218   -1.8032   -0.7964 H   0  0  0  0  0  0  0  0  0  0  0  0
   -1.7074   -1.5666    0.9627 H   0  0  0  0  0  0  0  0  0  0  0  0
   -3.2609   -2.1157    0.3942 H   0  0  0  0  0  0  0  0  0  0  0  0
    2.1283    3.3538    0.0185 H   0  0  0  0  0  0  0  0  0  0  0  0
   -1.7134    3.8559    0.5847 H   0  0  0  0  0  0  0  0  0  0  0  0
   -3.0350    4.2974   -0.2169 H   0  0  0  0  0  0  0  0  0  0  0  0
   -6.6736    1.9651    0.0907 H   0  0  0  0  0  0  0  0  0  0  0  0
   -6.6527    0.3620   -0.1315 H   0  0  0  0  0  0  0  0  0  0  0  0
  1 14  1  0  0  0  0
  2 17  1  0  0  0  0
  3  9  1  0  0  0  0
  3 16  2  0  0  0  0
  4 10  2  0  0  0  0
  4 16  1  0  0  0  0
  5 10  1  0  0  0  0
  5 24  1  0  0  0  0
  5 25  1  0  0  0  0
  6 16  1  0  0  0  0
  6 26  1  0  0  0  0
  6 27  1  0  0  0  0
  7  8  1  0  0  0  0
  7  9  2  0  0  0  0
  7 10  1  0  0  0  0
  8 11  2  0  0  0  0
  8 12  1  0  0  0  0
  9 13  1  0  0  0  0
 11 14  1  0  0  0  0
 11 18  1  0  0  0  0
 12 15  2  0  0  0  0
 12 19  1  0  0  0  0
 13 20  1  0  0  0  0
 13 21  1  0  0  0  0
 13 22  1  0  0  0  0
 14 17  2  0  0  0  0
 15 17  1  0  0  0  0
 15 23  1  0  0  0  0
M  END
$$$$
4192
 OpenBabel02181314313D

 36 39  0  0  0  0  0  0  0  0999 V2000
    1.1477    4.8539    1.8284 Cl  0  0  0  0  0  0  0  0  0  0  0  0
   -0.1950   -2.3924    0.3547 F   0  0  0  0  0  0  0  0  0  0  0  0
    4.1236    0.6383   -1.1209 N   0  0  0  0  0  0  0  0  0  0  0  0
    2.0070   -1.0362    0.0255 N   0  0  0  0  0  0  0  0  0  0  0  0
    5.5313   -0.4061   -2.5112 N   0  0  0  0  0  0  0  0  0  0  0  0
    3.3644    1.5865   -0.4288 C   0  0  0  0  0  0  0  0  0  0  0  0
    4.1334   -0.6833   -0.8380 C   0  0  0  0  0  0  0  0  0  0  0  0
    2.0713    1.3130    0.1525 C   0  0  0  0  0  0  0  0  0  0  0  0
    3.3450   -1.3385    0.2117 C   0  0  0  0  0  0  0  0  0  0  0  0
    1.3640    0.0815   -0.0048 C   0  0  0  0  0  0  0  0  0  0  0  0
    5.0010    0.7809   -2.1623 C   0  0  0  0  0  0  0  0  0  0  0  0
    5.0069   -1.3254   -1.7030 C   0  0  0  0  0  0  0  0  0  0  0  0
    3.9170    2.8818   -0.2416 C   0  0  0  0  0  0  0  0  0  0  0  0
    1.4708    2.3282    0.9487 C   0  0  0  0  0  0  0  0  0  0  0  0
   -0.0598   -0.0314   -0.1446 C   0  0  0  0  0  0  0  0  0  0  0  0
    5.4066    1.9914   -2.9054 C   0  0  0  0  0  0  0  0  0  0  0  0
    3.2234    3.9053    0.4161 C   0  0  0  0  0  0  0  0  0  0  0  0
    1.9940    3.6286    1.0222 C   0  0  0  0  0  0  0  0  0  0  0  0
   -0.7781   -1.2491    0.0996 C   0  0  0  0  0  0  0  0  0  0  0  0
   -0.8641    1.0875   -0.5105 C   0  0  0  0  0  0  0  0  0  0  0  0
   -2.1872   -1.2960    0.0980 C   0  0  0  0  0  0  0  0  0  0  0  0
   -2.2701    1.0568   -0.4594 C   0  0  0  0  0  0  0  0  0  0  0  0
   -2.9337   -0.1354   -0.1429 C   0  0  0  0  0  0  0  0  0  0  0  0
    3.6747   -0.9963    1.1948 H   0  0  0  0  0  0  0  0  0  0  0  0
    3.4585   -2.4239    0.1684 H   0  0  0  0  0  0  0  0  0  0  0  0
    5.2191   -2.3246   -1.7241 H   0  0  0  0  0  0  0  0  0  0  0  0
    4.8523    3.1076   -0.5696 H   0  0  0  0  0  0  0  0  0  0  0  0
    0.6145    2.1358    1.4753 H   0  0  0  0  0  0  0  0  0  0  0  0
    4.5487    2.6416   -3.0750 H   0  0  0  0  0  0  0  0  0  0  0  0
    5.8308    1.7244   -3.8754 H   0  0  0  0  0  0  0  0  0  0  0  0
    6.1747    2.5270   -2.3457 H   0  0  0  0  0  0  0  0  0  0  0  0
    3.6280    4.8441    0.4655 H   0  0  0  0  0  0  0  0  0  0  0  0
   -0.4389    1.9681   -0.8046 H   0  0  0  0  0  0  0  0  0  0  0  0
   -2.6781   -2.1754    0.2829 H   0  0  0  0  0  0  0  0  0  0  0  0
   -2.8109    1.9038   -0.6501 H   0  0  0  0  0  0  0  0  0  0  0  0
   -3.9552   -0.1613   -0.0971 H   0  0  0  0  0  0  0  0  0  0  0  0
  1 18  1  0  0  0  0
  2 19  1  0  0  0  0
  3  6  1  0  0  0  0
  3  7  1  0  0  0  0
  3 11  1  0  0  0  0
  4  9  1  0  0  0  0
  4 10  2  0  0  0  0
  5 11  2  0  0  0  0
  5 12  1  0  0  0  0
  6  8  2  0  0  0  0
  6 13  1  0  0  0  0
  7  9  1  0  0  0  0
  7 12  2  0  0  0  0
  8 10  1  0  0  0  0
  8 14  1  0  0  0  0
  9 24  1  0  0  0  0
  9 25  1  0  0  0  0
 10 15  1  0  0  0  0
 11 16  1  0  0  0  0
 12 26  1  0  0  0  0
 13 17  2  0  0  0  0
 13 27  1  0  0  0  0
 14 18  2  0  0  0  0
 14 28  1  0  0  0  0
 15 19  1  0  0  0  0
 15 20  2  0  0  0  0
 16 29  1  0  0  0  0
 16 30  1  0  0  0  0
 16 31  1  0  0  0  0
 17 18  1  0  0  0  0
 17 32  1  0  0  0  0
 19 21  2  0  0  0  0
 20 22  1  0  0  0  0
 20 33  1  0  0  0  0
 21 23  1  0  0  0  0
 21 34  1  0  0  0  0
 22 23  2  0  0  0  0
 22 35  1  0  0  0  0
 23 36  1  0  0  0  0
M  END
$$$$
60751
 OpenBabel02181314313D

 84 92  0  0  0  0  0  0  0  0999 V2000
   -2.6837    7.8500    2.1348 O   0  0  0  0  0  0  0  0  0  0  0  0
  -11.8060    0.4939    2.9871 O   0  0  0  0  0  0  0  0  0  0  0  0
    1.0597   -3.9935    0.8789 O   0  0  0  0  0  0  0  0  0  0  0  0
   -9.1304   -0.5479   -2.6469 O   0  0  0  0  0  0  0  0  0  0  0  0
   -5.4464    1.5328    1.2387 N   0  0  0  0  0  0  0  0  0  0  0  0
   -2.7735    1.5740   -0.1104 N   0  0  0  0  0  0  0  0  0  0  0  0
   -5.3985   -1.2179    0.5971 N   0  0  0  0  0  0  0  0  0  0  0  0
   -2.8778   -1.6845   -1.0092 N   0  0  0  0  0  0  0  0  0  0  0  0
   -6.6183    3.5012    1.1220 C   0  0  0  0  0  0  0  0  0  0  0  0
   -7.5574    2.3689    1.5722 C   0  0  0  0  0  0  0  0  0  0  0  0
   -5.3060    2.8478    0.9675 C   0  0  0  0  0  0  0  0  0  0  0  0
   -6.7117    1.1645    1.5635 C   0  0  0  0  0  0  0  0  0  0  0  0
   -4.0959    3.5195    0.6232 C   0  0  0  0  0  0  0  0  0  0  0  0
   -7.1437   -0.1790    1.7970 C   0  0  0  0  0  0  0  0  0  0  0  0
   -2.8850    2.8415    0.3222 C   0  0  0  0  0  0  0  0  0  0  0  0
   -6.2159   -1.2382    1.6464 C   0  0  0  0  0  0  0  0  0  0  0  0
   -4.0914    4.9450    0.5367 C   0  0  0  0  0  0  0  0  0  0  0  0
   -8.5455   -0.5714    1.8458 C   0  0  0  0  0  0  0  0  0  0  0  0
   -1.4899    1.2011   -0.3416 C   0  0  0  0  0  0  0  0  0  0  0  0
   -5.2358   -2.4647    0.1399 C   0  0  0  0  0  0  0  0  0  0  0  0
   -1.1241   -0.0796   -0.8165 C   0  0  0  0  0  0  0  0  0  0  0  0
   -5.0780   -2.5665   -1.2516 C   0  0  0  0  0  0  0  0  0  0  0  0
   -1.5720    3.3260    0.3582 C   0  0  0  0  0  0  0  0  0  0  0  0
   -6.2548   -2.5603    2.1068 C   0  0  0  0  0  0  0  0  0  0  0  0
   -0.7077    2.2981    0.0113 C   0  0  0  0  0  0  0  0  0  0  0  0
   -5.6685   -3.3502    1.1202 C   0  0  0  0  0  0  0  0  0  0  0  0
   -2.1263   -0.7306   -1.5539 C   0  0  0  0  0  0  0  0  0  0  0  0
   -3.9617   -1.8900   -1.7725 C   0  0  0  0  0  0  0  0  0  0  0  0
    0.0696   -0.7834   -0.4548 C   0  0  0  0  0  0  0  0  0  0  0  0
   -6.3270   -2.6922   -1.9158 C   0  0  0  0  0  0  0  0  0  0  0  0
   -3.3972    5.7452    1.4763 C   0  0  0  0  0  0  0  0  0  0  0  0
   -9.5511    0.1334    2.5569 C   0  0  0  0  0  0  0  0  0  0  0  0
   -4.7708    5.5889   -0.5262 C   0  0  0  0  0  0  0  0  0  0  0  0
   -8.9978   -1.6859    1.0733 C   0  0  0  0  0  0  0  0  0  0  0  0
   -2.6972   -0.3594   -2.7705 C   0  0  0  0  0  0  0  0  0  0  0  0
   -3.8358   -1.1376   -2.9385 C   0  0  0  0  0  0  0  0  0  0  0  0
   -3.3534    7.1479    1.3365 C   0  0  0  0  0  0  0  0  0  0  0  0
  -10.9182   -0.2091    2.4456 C   0  0  0  0  0  0  0  0  0  0  0  0
   -4.7692    6.9906   -0.6395 C   0  0  0  0  0  0  0  0  0  0  0  0
  -10.3397   -2.0909    1.0303 C   0  0  0  0  0  0  0  0  0  0  0  0
   -0.0041   -2.0891    0.1021 C   0  0  0  0  0  0  0  0  0  0  0  0
   -7.0932   -1.5164   -2.1336 C   0  0  0  0  0  0  0  0  0  0  0  0
    1.3585   -0.2304   -0.6510 C   0  0  0  0  0  0  0  0  0  0  0  0
   -6.9153   -3.9473   -2.1805 C   0  0  0  0  0  0  0  0  0  0  0  0
   -4.0542    7.7699    0.2858 C   0  0  0  0  0  0  0  0  0  0  0  0
  -11.3078   -1.3387    1.7048 C   0  0  0  0  0  0  0  0  0  0  0  0
    1.1525   -2.8226    0.4288 C   0  0  0  0  0  0  0  0  0  0  0  0
   -8.4402   -1.5933   -2.5333 C   0  0  0  0  0  0  0  0  0  0  0  0
    2.5184   -0.9424   -0.2874 C   0  0  0  0  0  0  0  0  0  0  0  0
   -8.2565   -4.0234   -2.6071 C   0  0  0  0  0  0  0  0  0  0  0  0
    2.4173   -2.2391    0.2450 C   0  0  0  0  0  0  0  0  0  0  0  0
   -9.0214   -2.8525   -2.7685 C   0  0  0  0  0  0  0  0  0  0  0  0
   -6.5731    4.2953    1.8725 H   0  0  0  0  0  0  0  0  0  0  0  0
   -6.9587    3.9134    0.1697 H   0  0  0  0  0  0  0  0  0  0  0  0
   -7.9172    2.5794    2.5804 H   0  0  0  0  0  0  0  0  0  0  0  0
   -8.3994    2.2614    0.8830 H   0  0  0  0  0  0  0  0  0  0  0  0
   -3.5335    0.9876   -0.2494 H   0  0  0  0  0  0  0  0  0  0  0  0
   -5.1798   -0.4237    0.0852 H   0  0  0  0  0  0  0  0  0  0  0  0
   -1.2706    4.2667    0.6133 H   0  0  0  0  0  0  0  0  0  0  0  0
   -6.7466   -2.9043    2.9334 H   0  0  0  0  0  0  0  0  0  0  0  0
    0.3082    2.3706   -0.0112 H   0  0  0  0  0  0  0  0  0  0  0  0
   -5.6511   -4.3704    1.0806 H   0  0  0  0  0  0  0  0  0  0  0  0
   -2.9054    5.3053    2.2593 H   0  0  0  0  0  0  0  0  0  0  0  0
   -9.3023    0.9136    3.1609 H   0  0  0  0  0  0  0  0  0  0  0  0
   -5.2729    5.0413   -1.2302 H   0  0  0  0  0  0  0  0  0  0  0  0
   -8.3537   -2.2339    0.5024 H   0  0  0  0  0  0  0  0  0  0  0  0
   -2.3690    0.3759   -3.3999 H   0  0  0  0  0  0  0  0  0  0  0  0
   -4.4973   -1.0819   -3.7152 H   0  0  0  0  0  0  0  0  0  0  0  0
   -5.2822    7.4428   -1.4000 H   0  0  0  0  0  0  0  0  0  0  0  0
  -10.6098   -2.9205    0.4944 H   0  0  0  0  0  0  0  0  0  0  0  0
   -0.9065   -2.5303    0.2855 H   0  0  0  0  0  0  0  0  0  0  0  0
   -6.6881   -0.5926   -1.9499 H   0  0  0  0  0  0  0  0  0  0  0  0
    1.4717    0.6897   -1.0768 H   0  0  0  0  0  0  0  0  0  0  0  0
   -6.3853   -4.8092   -2.0329 H   0  0  0  0  0  0  0  0  0  0  0  0
   -4.0423    8.7882    0.1863 H   0  0  0  0  0  0  0  0  0  0  0  0
  -12.2914   -1.6136    1.6424 H   0  0  0  0  0  0  0  0  0  0  0  0
    3.4400   -0.5202   -0.4190 H   0  0  0  0  0  0  0  0  0  0  0  0
   -8.6851   -4.9345   -2.7818 H   0  0  0  0  0  0  0  0  0  0  0  0
    3.2645   -2.7566    0.4929 H   0  0  0  0  0  0  0  0  0  0  0  0
  -10.0035   -2.9201   -3.0475 H   0  0  0  0  0  0  0  0  0  0  0  0
   -2.2111    7.4740    2.7753 H   0  0  0  0  0  0  0  0  0  0  0  0
  -11.5954    1.2400    3.4015 H   0  0  0  0  0  0  0  0  0  0  0  0
    0.2716   -4.3760    0.9758 H   0  0  0  0  0  0  0  0  0  0  0  0
   -8.7837    0.2417   -2.4642 H   0  0  0  0  0  0  0  0  0  0  0  0
  1 37  1  0  0  0  0
  1 81  1  0  0  0  0
  2 38  1  0  0  0  0
  2 82  1  0  0  0  0
  3 47  1  0  0  0  0
  3 83  1  0  0  0  0
  4 48  1  0  0  0  0
  4 84  1  0  0  0  0
  5 11  2  0  0  0  0
  5 12  1  0  0  0  0
  6 15  1  0  0  0  0
  6 19  1  0  0  0  0
  6 57  1  0  0  0  0
  7 16  1  0  0  0  0
  7 20  1  0  0  0  0
  7 58  1  0  0  0  0
  8 27  2  0  0  0  0
  8 28  1  0  0  0  0
  9 10  1  0  0  0  0
  9 11  1  0  0  0  0
  9 53  1  0  0  0  0
  9 54  1  0  0  0  0
 10 12  1  0  0  0  0
 10 55  1  0  0  0  0
 10 56  1  0  0  0  0
 11 13  1  0  0  0  0
 12 14  2  0  0  0  0
 13 15  2  0  0  0  0
 13 17  1  0  0  0  0
 14 16  1  0  0  0  0
 14 18  1  0  0  0  0
 15 23  1  0  0  0  0
 16 24  2  0  0  0  0
 17 31  2  0  0  0  0
 17 33  1  0  0  0  0
 18 32  2  0  0  0  0
 18 34  1  0  0  0  0
 19 21  2  0  0  0  0
 19 25  1  0  0  0  0
 20 22  1  0  0  0  0
 20 26  2  0  0  0  0
 21 27  1  0  0  0  0
 21 29  1  0  0  0  0
 22 28  2  0  0  0  0
 22 30  1  0  0  0  0
 23 25  2  0  0  0  0
 23 59  1  0  0  0  0
 24 26  1  0  0  0  0
 24 60  1  0  0  0  0
 25 61  1  0  0  0  0
 26 62  1  0  0  0  0
 27 35  1  0  0  0  0
 28 36  1  0  0  0  0
 29 41  2  0  0  0  0
 29 43  1  0  0  0  0
 30 42  2  0  0  0  0
 30 44  1  0  0  0  0
 31 37  1  0  0  0  0
 31 63  1  0  0  0  0
 32 38  1  0  0  0  0
 32 64  1  0  0  0  0
 33 39  2  0  0  0  0
 33 65  1  0  0  0  0
 34 40  2  0  0  0  0
 34 66  1  0  0  0  0
 35 36  2  0  0  0  0
 35 67  1  0  0  0  0
 36 68  1  0  0  0  0
 37 45  2  0  0  0  0
 38 46  2  0  0  0  0
 39 45  1  0  0  0  0
 39 69  1  0  0  0  0
 40 46  1  0  0  0  0
 40 70  1  0  0  0  0
 41 47  1  0  0  0  0
 41 71  1  0  0  0  0
 42 48  1  0  0  0  0
 42 72  1  0  0  0  0
 43 49  2  0  0  0  0
 43 73  1  0  0  0  0
 44 50  2  0  0  0  0
 44 74  1  0  0  0  0
 45 75  1  0  0  0  0
 46 76  1  0  0  0  0
 47 51  2  0  0  0  0
 48 52  2  0  0  0  0
 49 51  1  0  0  0  0
 49 77  1  0  0  0  0
 50 52  1  0  0  0  0
 50 78  1  0  0  0  0
 51 79  1  0  0  0  0
 52 80  1  0  0  0  0
M  END
$$$$
36314
 OpenBabel02181314313D

113119  0  0  1  0  0  0  0  0999 V2000
   -2.9612    3.3160    6.0969 O   0  0  0  0  0  0  0  0  0  0  0  0
   -3.5429    0.4949    5.2250 O   0  0  0  0  0  0  0  0  0  0  0  0
   -3.9811    0.0035    2.7384 O   0  0  0  0  0  0  0  0  0  0  0  0
   -4.0867   -0.0602    0.2161 O   0  0  0  0  0  0  0  0  0  0  0  0
    1.2705    3.0599    4.1741 O   0  0  0  0  0  0  0  0  0  0  0  0
   -0.6184    3.7664    0.2223 O   0  0  0  0  0  0  0  0  0  0  0  0
    0.7631    1.2144    2.1408 O   0  0  0  0  0  0  0  0  0  0  0  0
    0.3370   -1.4917    0.8255 O   0  0  0  0  0  0  0  0  0  0  0  0
   -3.7059    0.0746    7.3407 O   0  0  0  0  0  0  0  0  0  0  0  0
   -5.9411    0.8727    2.7965 O   0  0  0  0  0  0  0  0  0  0  0  0
    0.2943    4.0732   -1.7307 O   0  0  0  0  0  0  0  0  0  0  0  0
    1.3109   -2.9290   -0.4227 O   0  0  0  0  0  0  0  0  0  0  0  0
    2.9268   -0.9631    1.4913 O   0  0  0  0  0  0  0  0  0  0  0  0
    5.9396   -5.1685    2.0539 O   0  0  0  0  0  0  0  0  0  0  0  0
    4.7021   -3.0594    1.9240 N   0  0  0  0  0  0  0  0  0  0  0  0
   -2.1116    1.3731    3.4001 C   0  0  2  0  0  0  0  0  0  0  0  0
   -2.8351    1.6021    4.8254 C   0  0  2  0  0  0  0  0  0  0  0  0
   -0.9267    2.4443    3.1301 C   0  0  1  0  0  0  0  0  0  0  0  0
   -1.9996    2.2514    5.9773 C   0  0  1  0  0  0  0  0  0  0  0  0
   -3.1709    0.9812    2.2451 C   0  0  1  0  0  0  0  0  0  0  0  0
   -2.8230    0.3582    0.7843 C   0  0  2  0  0  0  0  0  0  0  0  0
    0.0354    2.3698    4.4021 C   0  0  2  0  0  0  0  0  0  0  0  0
   -0.5808    2.8289    5.7402 C   0  0  0  0  0  0  0  0  0  0  0  0
   -2.3177    1.3405   -0.3529 C   0  0  0  0  0  0  0  0  0  0  0  0
   -3.7246    2.8628    4.9704 C   0  0  0  0  0  0  0  0  0  0  0  0
   -0.0956    2.0765    1.9482 C   0  0  0  0  0  0  0  0  0  0  0  0
   -1.9504   -0.9648    0.8313 C   0  0  0  0  0  0  0  0  0  0  0  0
   -0.8378    1.4426   -0.1850 C   0  0  0  0  0  0  0  0  0  0  0  0
   -1.3392    3.9576    2.9833 C   0  0  0  0  0  0  0  0  0  0  0  0
   -0.1552    2.5373    0.5351 C   0  0  1  0  0  0  0  0  0  0  0  0
   -0.6075   -0.9768    0.0068 C   0  0  1  0  0  0  0  0  0  0  0  0
   -0.0969    0.3347   -0.4372 C   0  0  0  0  0  0  0  0  0  0  0  0
   -3.1845    2.6578   -0.3665 C   0  0  0  0  0  0  0  0  0  0  0  0
   -2.5689    0.8075   -1.8383 C   0  0  0  0  0  0  0  0  0  0  0  0
    1.2490    0.4316   -1.0233 C   0  0  0  0  0  0  0  0  0  0  0  0
   -4.2303    0.2144    6.2448 C   0  0  0  0  0  0  0  0  0  0  0  0
   -5.2312   -0.1268    2.7793 C   0  0  0  0  0  0  0  0  0  0  0  0
   -5.6615    0.0063    6.1460 C   0  0  0  0  0  0  0  0  0  0  0  0
   -0.5053    4.4017   -0.8609 C   0  0  0  0  0  0  0  0  0  0  0  0
    1.2798   -2.2788    0.6121 C   0  0  0  0  0  0  0  0  0  0  0  0
   -5.7991   -1.4104    2.7175 C   0  0  0  0  0  0  0  0  0  0  0  0
    2.4065   -2.2910    1.5398 C   0  0  1  0  0  0  0  0  0  0  0  0
   -1.3621    5.5275   -1.1439 C   0  0  0  0  0  0  0  0  0  0  0  0
   -7.2072   -1.5991    2.7396 C   0  0  0  0  0  0  0  0  0  0  0  0
   -4.9905   -2.5735    2.5932 C   0  0  0  0  0  0  0  0  0  0  0  0
    3.5240   -3.3423    1.2215 C   0  0  2  0  0  0  0  0  0  0  0  0
   -7.7776   -2.8818    2.6329 C   0  0  0  0  0  0  0  0  0  0  0  0
   -5.5583   -3.8558    2.4762 C   0  0  0  0  0  0  0  0  0  0  0  0
   -6.9535   -4.0107    2.4968 C   0  0  0  0  0  0  0  0  0  0  0  0
    3.0016   -4.7297    1.4484 C   0  0  0  0  0  0  0  0  0  0  0  0
    2.6150   -5.5498    0.3594 C   0  0  0  0  0  0  0  0  0  0  0  0
    2.8643   -5.2455    2.7603 C   0  0  0  0  0  0  0  0  0  0  0  0
    5.8405   -3.8951    1.9670 C   0  0  0  0  0  0  0  0  0  0  0  0
    2.0875   -6.8351    0.5759 C   0  0  0  0  0  0  0  0  0  0  0  0
    2.3688   -6.5437    2.9758 C   0  0  0  0  0  0  0  0  0  0  0  0
    7.0951   -3.2326    1.8936 C   0  0  0  0  0  0  0  0  0  0  0  0
    1.9723   -7.3356    1.8842 C   0  0  0  0  0  0  0  0  0  0  0  0
    8.3234   -3.9533    1.9812 C   0  0  0  0  0  0  0  0  0  0  0  0
    7.2102   -1.8258    1.6914 C   0  0  0  0  0  0  0  0  0  0  0  0
    9.5738   -3.3235    1.8504 C   0  0  0  0  0  0  0  0  0  0  0  0
    8.4602   -1.1891    1.5659 C   0  0  0  0  0  0  0  0  0  0  0  0
    9.6431   -1.9397    1.6391 C   0  0  0  0  0  0  0  0  0  0  0  0
   -1.5799    0.4289    3.5524 H   0  0  0  0  0  0  0  0  0  0  0  0
   -1.9749    1.6562    6.8902 H   0  0  0  0  0  0  0  0  0  0  0  0
   -3.7638    1.8832    2.1002 H   0  0  0  0  0  0  0  0  0  0  0  0
    0.3313    1.3285    4.5755 H   0  0  0  0  0  0  0  0  0  0  0  0
   -0.5953    3.9194    5.8000 H   0  0  0  0  0  0  0  0  0  0  0  0
    0.0787    2.5055    6.5525 H   0  0  0  0  0  0  0  0  0  0  0  0
   -4.7600    2.6861    5.2551 H   0  0  0  0  0  0  0  0  0  0  0  0
   -3.6992    3.5579    4.1374 H   0  0  0  0  0  0  0  0  0  0  0  0
   -2.5349   -1.8173    0.4681 H   0  0  0  0  0  0  0  0  0  0  0  0
   -1.7468   -1.2082    1.8762 H   0  0  0  0  0  0  0  0  0  0  0  0
   -2.1607    4.0811    2.2929 H   0  0  0  0  0  0  0  0  0  0  0  0
   -1.6572    4.4239    3.9078 H   0  0  0  0  0  0  0  0  0  0  0  0
   -0.4981    4.5652    2.6383 H   0  0  0  0  0  0  0  0  0  0  0  0
    0.9031    2.6247    0.2572 H   0  0  0  0  0  0  0  0  0  0  0  0
   -0.7483   -1.5992   -0.8850 H   0  0  0  0  0  0  0  0  0  0  0  0
   -2.9938    3.2642   -1.2505 H   0  0  0  0  0  0  0  0  0  0  0  0
   -3.0191    3.2797    0.4960 H   0  0  0  0  0  0  0  0  0  0  0  0
   -4.2519    2.4238   -0.3747 H   0  0  0  0  0  0  0  0  0  0  0  0
   -2.0173    1.4121   -2.5648 H   0  0  0  0  0  0  0  0  0  0  0  0
   -3.6238    0.8422   -2.1242 H   0  0  0  0  0  0  0  0  0  0  0  0
   -2.2657   -0.2272   -1.9795 H   0  0  0  0  0  0  0  0  0  0  0  0
   -4.3621   -0.8625    0.7029 H   0  0  0  0  0  0  0  0  0  0  0  0
    1.4706    3.5701    4.9876 H   0  0  0  0  0  0  0  0  0  0  0  0
    1.9956    0.6423   -0.2585 H   0  0  0  0  0  0  0  0  0  0  0  0
    1.5314   -0.4883   -1.5349 H   0  0  0  0  0  0  0  0  0  0  0  0
    1.2845    1.2269   -1.7704 H   0  0  0  0  0  0  0  0  0  0  0  0
   -6.1581    0.9187    5.8137 H   0  0  0  0  0  0  0  0  0  0  0  0
   -5.8758   -0.7893    5.4377 H   0  0  0  0  0  0  0  0  0  0  0  0
   -6.0981   -0.2774    7.1065 H   0  0  0  0  0  0  0  0  0  0  0  0
    2.0308   -2.4541    2.5538 H   0  0  0  0  0  0  0  0  0  0  0  0
   -1.9366    5.3251   -2.0517 H   0  0  0  0  0  0  0  0  0  0  0  0
   -2.0639    5.7083   -0.3275 H   0  0  0  0  0  0  0  0  0  0  0  0
   -0.7644    6.4250   -1.3023 H   0  0  0  0  0  0  0  0  0  0  0  0
   -7.8407   -0.8008    2.8290 H   0  0  0  0  0  0  0  0  0  0  0  0
   -3.9707   -2.5054    2.5766 H   0  0  0  0  0  0  0  0  0  0  0  0
    3.8027   -3.2180    0.1688 H   0  0  0  0  0  0  0  0  0  0  0  0
   -8.7939   -2.9935    2.6507 H   0  0  0  0  0  0  0  0  0  0  0  0
   -4.9560   -4.6763    2.3736 H   0  0  0  0  0  0  0  0  0  0  0  0
    3.8005   -0.9367    1.9362 H   0  0  0  0  0  0  0  0  0  0  0  0
   -7.3675   -4.9421    2.4127 H   0  0  0  0  0  0  0  0  0  0  0  0
    4.7887   -2.2484    2.3735 H   0  0  0  0  0  0  0  0  0  0  0  0
    2.7003   -5.2123   -0.6026 H   0  0  0  0  0  0  0  0  0  0  0  0
    3.1352   -4.6796    3.5683 H   0  0  0  0  0  0  0  0  0  0  0  0
    1.7873   -7.4047   -0.2185 H   0  0  0  0  0  0  0  0  0  0  0  0
    2.2959   -6.9103    3.9271 H   0  0  0  0  0  0  0  0  0  0  0  0
    1.6006   -8.2744    2.0413 H   0  0  0  0  0  0  0  0  0  0  0  0
    8.3332   -4.9641    2.1351 H   0  0  0  0  0  0  0  0  0  0  0  0
    6.3842   -1.2283    1.6200 H   0  0  0  0  0  0  0  0  0  0  0  0
   10.4325   -3.8761    1.9058 H   0  0  0  0  0  0  0  0  0  0  0  0
    8.5090   -0.1787    1.4159 H   0  0  0  0  0  0  0  0  0  0  0  0
   10.5514   -1.4812    1.5384 H   0  0  0  0  0  0  0  0  0  0  0  0
  1 19  1  0  0  0  0
  1 25  1  0  0  0  0
  2 36  1  0  0  0  0
  3 37  1  0  0  0  0
  4 84  1  0  0  0  0
  5 85  1  0  0  0  0
  6 39  1  0  0  0  0
  7 26  2  0  0  0  0
  8 40  1  0  0  0  0
  9 36  2  0  0  0  0
 10 37  2  0  0  0  0
 11 39  2  0  0  0  0
 12 40  2  0  0  0  0
 13101  1  0  0  0  0
 14 53  2  0  0  0  0
 15 53  1  0  0  0  0
 15103  1  0  0  0  0
 16 17  1  0  0  0  0
 16 18  1  0  0  0  0
 16 20  1  0  0  0  0
 16 63  1  1  0  0  0
 17  2  1  1  0  0  0
 17 19  1  0  0  0  0
 17 25  1  0  0  0  0
 18 22  1  0  0  0  0
 18 26  1  0  0  0  0
 18 29  1  6  0  0  0
 19 23  1  0  0  0  0
 19 64  1  1  0  0  0
 20  3  1  0  0  0  0
 20 21  1  0  0  0  0
 20 65  1  6  0  0  0
 21  4  1  6  0  0  0
 21 24  1  0  0  0  0
 21 27  1  0  0  0  0
 22  5  1  0  0  0  0
 22 23  1  0  0  0  0
 22 66  1  1  0  0  0
 23 67  1  0  0  0  0
 23 68  1  0  0  0  0
 24 28  1  0  0  0  0
 24 33  1  0  0  0  0
 24 34  1  0  0  0  0
 25 69  1  0  0  0  0
 25 70  1  0  0  0  0
 26 30  1  0  0  0  0
 27 31  1  0  0  0  0
 27 71  1  0  0  0  0
 27 72  1  0  0  0  0
 28 30  1  0  0  0  0
 28 32  2  0  0  0  0
 29 73  1  0  0  0  0
 29 74  1  0  0  0  0
 29 75  1  0  0  0  0
 30  6  1  0  0  0  0
 30 76  1  6  0  0  0
 31  8  1  0  0  0  0
 31 32  1  0  0  0  0
 31 77  1  6  0  0  0
 32 35  1  0  0  0  0
 33 78  1  0  0  0  0
 33 79  1  0  0  0  0
 33 80  1  0  0  0  0
 34 81  1  0  0  0  0
 34 82  1  0  0  0  0
 34 83  1  0  0  0  0
 35 86  1  0  0  0  0
 35 87  1  0  0  0  0
 35 88  1  0  0  0  0
 36 38  1  0  0  0  0
 37 41  1  0  0  0  0
 38 89  1  0  0  0  0
 38 90  1  0  0  0  0
 38 91  1  0  0  0  0
 39 43  1  0  0  0  0
 40 42  1  0  0  0  0
 41 44  2  0  0  0  0
 41 45  1  0  0  0  0
 42 13  1  0  0  0  0
 42 46  1  0  0  0  0
 42 92  1  1  0  0  0
 43 93  1  0  0  0  0
 43 94  1  0  0  0  0
 43 95  1  0  0  0  0
 44 47  1  0  0  0  0
 44 96  1  0  0  0  0
 45 48  2  0  0  0  0
 45 97  1  0  0  0  0
 46 15  1  0  0  0  0
 46 50  1  0  0  0  0
 46 98  1  6  0  0  0
 47 49  2  0  0  0  0
 47 99  1  0  0  0  0
 48 49  1  0  0  0  0
 48100  1  0  0  0  0
 49102  1  0  0  0  0
 50 51  2  0  0  0  0
 50 52  1  0  0  0  0
 51 54  1  0  0  0  0
 51104  1  0  0  0  0
 52 55  2  0  0  0  0
 52105  1  0  0  0  0
 53 56  1  0  0  0  0
 54 57  2  0  0  0  0
 54106  1  0  0  0  0
 55 57  1  0  0  0  0
 55107  1  0  0  0  0
 56 58  2  0  0  0  0
 56 59  1  0  0  0  0
 57108  1  0  0  0  0
 58 60  1  0  0  0  0
 58109  1  0  0  0  0
 59 61  2  0  0  0  0
 59110  1  0  0  0  0
 60 62  2  0  0  0  0
 60111  1  0  0  0  0
 61 62  1  0  0  0  0
 61112  1  0  0  0  0
 62113  1  0  0  0  0
M  END
$$$$
5351169
 OpenBabel02181314313D

 49 51  0  0  0  0  0  0  0  0999 V2000
   -4.6888   -2.9658   -4.0542 O   0  0  0  0  0  0  0  0  0  0  0  0
   -4.5788    2.0855   -2.8305 N   0  0  0  0  0  0  0  0  0  0  0  0
   -6.1531    0.0997   -4.1969 N   0  0  0  0  0  0  0  0  0  0  0  0
   -8.6404    1.1668   -5.0512 N   0  0  0  0  0  0  0  0  0  0  0  0
   -1.8321    3.7056   -1.0992 C   0  0  0  0  0  0  0  0  0  0  0  0
   -2.1576    3.6688    0.4151 C   0  0  0  0  0  0  0  0  0  0  0  0
   -2.7735    2.8422   -1.8283 C   0  0  0  0  0  0  0  0  0  0  0  0
   -1.2455    4.6289    1.2103 C   0  0  0  0  0  0  0  0  0  0  0  0
   -4.0438    3.1853   -2.2919 C   0  0  0  0  0  0  0  0  0  0  0  0
   -2.5877    1.4939   -2.1199 C   0  0  0  0  0  0  0  0  0  0  0  0
   -3.7381    1.0371   -2.7572 C   0  0  0  0  0  0  0  0  0  0  0  0
   -1.5400    4.6030    2.7302 C   0  0  0  0  0  0  0  0  0  0  0  0
   -3.9643   -0.2529   -3.2006 C   0  0  0  0  0  0  0  0  0  0  0  0
   -4.7371    4.4830   -2.2326 C   0  0  0  0  0  0  0  0  0  0  0  0
   -5.0985   -0.6590   -3.8572 C   0  0  0  0  0  0  0  0  0  0  0  0
   -0.6084    5.5607    3.5016 C   0  0  0  0  0  0  0  0  0  0  0  0
   -5.4090   -1.9532   -4.2738 C   0  0  0  0  0  0  0  0  0  0  0  0
   -7.1128   -0.6012   -4.8122 C   0  0  0  0  0  0  0  0  0  0  0  0
   -6.6528   -1.9100   -4.9003 C   0  0  0  0  0  0  0  0  0  0  0  0
   -8.3024   -0.0665   -5.2287 C   0  0  0  0  0  0  0  0  0  0  0  0
   -9.3077   -0.6917   -5.8504 C   0  0  0  0  0  0  0  0  0  0  0  0
  -10.2645    0.2084   -6.0335 C   0  0  0  0  0  0  0  0  0  0  0  0
   -9.8148    1.3481   -5.5221 C   0  0  0  0  0  0  0  0  0  0  0  0
   -5.1033   -4.1309   -3.5459 C   0  0  0  0  0  0  0  0  0  0  0  0
   -0.8088    3.3595   -1.2676 H   0  0  0  0  0  0  0  0  0  0  0  0
   -1.9055    4.7272   -1.4813 H   0  0  0  0  0  0  0  0  0  0  0  0
   -2.0233    2.6483    0.7884 H   0  0  0  0  0  0  0  0  0  0  0  0
   -3.2014    3.9548    0.5792 H   0  0  0  0  0  0  0  0  0  0  0  0
   -1.3925    5.6461    0.8353 H   0  0  0  0  0  0  0  0  0  0  0  0
   -0.2027    4.3459    1.0409 H   0  0  0  0  0  0  0  0  0  0  0  0
   -1.7599    0.9378   -1.8901 H   0  0  0  0  0  0  0  0  0  0  0  0
   -5.4635    2.0685   -3.2116 H   0  0  0  0  0  0  0  0  0  0  0  0
   -1.4020    3.5880    3.1134 H   0  0  0  0  0  0  0  0  0  0  0  0
   -2.5784    4.8973    2.9081 H   0  0  0  0  0  0  0  0  0  0  0  0
   -3.2591   -0.9317   -3.0211 H   0  0  0  0  0  0  0  0  0  0  0  0
   -4.4888    5.0193   -1.3169 H   0  0  0  0  0  0  0  0  0  0  0  0
   -5.8178    4.3301   -2.2580 H   0  0  0  0  0  0  0  0  0  0  0  0
   -4.4467    5.0863   -3.0931 H   0  0  0  0  0  0  0  0  0  0  0  0
   -0.8346    5.5189    4.5676 H   0  0  0  0  0  0  0  0  0  0  0  0
   -0.7483    6.5859    3.1523 H   0  0  0  0  0  0  0  0  0  0  0  0
    0.4346    5.2737    3.3521 H   0  0  0  0  0  0  0  0  0  0  0  0
   -6.2445    1.0446   -4.0270 H   0  0  0  0  0  0  0  0  0  0  0  0
   -7.1403   -2.6974   -5.3308 H   0  0  0  0  0  0  0  0  0  0  0  0
   -9.3405   -1.6449   -6.1259 H   0  0  0  0  0  0  0  0  0  0  0  0
  -11.1432    0.0590   -6.4689 H   0  0  0  0  0  0  0  0  0  0  0  0
  -10.3083    2.2087   -5.5052 H   0  0  0  0  0  0  0  0  0  0  0  0
   -4.2721   -4.8346   -3.5558 H   0  0  0  0  0  0  0  0  0  0  0  0
   -5.4174   -3.9832   -2.5089 H   0  0  0  0  0  0  0  0  0  0  0  0
   -5.9311   -4.5612   -4.1140 H   0  0  0  0  0  0  0  0  0  0  0  0
  1 17  1  0  0  0  0
  1 24  1  0  0  0  0
  2  9  1  0  0  0  0
  2 11  1  0  0  0  0
  2 32  1  0  0  0  0
  3 15  1  0  0  0  0
  3 18  1  0  0  0  0
  3 42  1  0  0  0  0
  4 20  1  0  0  0  0
  4 23  2  0  0  0  0
  5  6  1  0  0  0  0
  5  7  1  0  0  0  0
  5 25  1  0  0  0  0
  5 26  1  0  0  0  0
  6  8  1  0  0  0  0
  6 27  1  0  0  0  0
  6 28  1  0  0  0  0
  7  9  2  0  0  0  0
  7 10  1  0  0  0  0
  8 12  1  0  0  0  0
  8 29  1  0  0  0  0
  8 30  1  0  0  0  0
  9 14  1  0  0  0  0
 10 11  2  0  0  0  0
 10 31  1  0  0  0  0
 11 13  1  0  0  0  0
 12 16  1  0  0  0  0
 12 33  1  0  0  0  0
 12 34  1  0  0  0  0
 13 15  2  0  0  0  0
 13 35  1  0  0  0  0
 14 36  1  0  0  0  0
 14 37  1  0  0  0  0
 14 38  1  0  0  0  0
 15 17  1  0  0  0  0
 16 39  1  0  0  0  0
 16 40  1  0  0  0  0
 16 41  1  0  0  0  0
 17 19  2  0  0  0  0
 18 19  1  0  0  0  0
 18 20  2  0  0  0  0
 19 43  1  0  0  0  0
 20 21  1  0  0  0  0
 21 22  2  0  0  0  0
 21 44  1  0  0  0  0
 22 23  1  0  0  0  0
 22 45  1  0  0  0  0
 23 46  1  0  0  0  0
 24 47  1  0  0  0  0
 24 48  1  0  0  0  0
 24 49  1  0  0  0  0
M  END
$$$$
9929799
 OpenBabel02181314313D

 42 45  0  0  0  0  0  0  0  0999 V2000
   -0.0346    4.7968   -0.0234 O   0  0  0  0  0  0  0  0  0  0  0  0
    0.0386    0.4945   -1.8899 O   0  0  0  0  0  0  0  0  0  0  0  0
   -0.2169   -1.3053   -0.7361 O   0  0  0  0  0  0  0  0  0  0  0  0
   -4.2284    2.6927    0.4470 N   0  0  0  0  0  0  0  0  0  0  0  0
    3.8992    7.2756   -0.3239 N   0  0  0  0  0  0  0  0  0  0  0  0
    1.3418    2.3645    0.2545 C   0  0  0  0  0  0  0  0  0  0  0  0
   -0.0688    2.4502    0.5049 C   0  0  0  0  0  0  0  0  0  0  0  0
    2.0457    3.5853   -0.0541 C   0  0  0  0  0  0  0  0  0  0  0  0
    2.0430    1.0903    0.3225 C   0  0  0  0  0  0  0  0  0  0  0  0
   -0.7430    3.6685    0.2187 C   0  0  0  0  0  0  0  0  0  0  0  0
    1.3182    4.8085   -0.0927 C   0  0  0  0  0  0  0  0  0  0  0  0
   -0.8715    1.4053    1.0328 C   0  0  0  0  0  0  0  0  0  0  0  0
    3.4387    3.7102   -0.3266 C   0  0  0  0  0  0  0  0  0  0  0  0
    1.6476   -0.1215   -0.3490 C   0  0  0  0  0  0  0  0  0  0  0  0
   -2.1457    3.7582    0.1995 C   0  0  0  0  0  0  0  0  0  0  0  0
    1.9550    6.0595   -0.2036 C   0  0  0  0  0  0  0  0  0  0  0  0
    3.2160    1.0285    1.1262 C   0  0  0  0  0  0  0  0  0  0  0  0
   -2.9210    2.6416    0.5536 C   0  0  0  0  0  0  0  0  0  0  0  0
   -2.2782    1.4817    1.0258 C   0  0  0  0  0  0  0  0  0  0  0  0
    4.0671    4.9701   -0.4120 C   0  0  0  0  0  0  0  0  0  0  0  0
    3.3272    6.1315   -0.3132 C   0  0  0  0  0  0  0  0  0  0  0  0
    2.5041   -1.2556   -0.3019 C   0  0  0  0  0  0  0  0  0  0  0  0
    4.0580   -0.0950    1.1409 C   0  0  0  0  0  0  0  0  0  0  0  0
    3.7084   -1.2357    0.4121 C   0  0  0  0  0  0  0  0  0  0  0  0
    0.4457   -0.3134   -1.0321 C   0  0  0  0  0  0  0  0  0  0  0  0
   -1.1198    0.5121   -2.5782 C   0  0  0  0  0  0  0  0  0  0  0  0
   -0.4419    0.5616    1.4155 H   0  0  0  0  0  0  0  0  0  0  0  0
    4.0311    2.8915   -0.4568 H   0  0  0  0  0  0  0  0  0  0  0  0
   -2.5945    4.6354   -0.0796 H   0  0  0  0  0  0  0  0  0  0  0  0
    1.3906    6.9150   -0.1832 H   0  0  0  0  0  0  0  0  0  0  0  0
    3.4942    1.8269    1.7026 H   0  0  0  0  0  0  0  0  0  0  0  0
   -2.8280    0.6846    1.3556 H   0  0  0  0  0  0  0  0  0  0  0  0
    5.0822    5.0152   -0.5435 H   0  0  0  0  0  0  0  0  0  0  0  0
    2.2609   -2.1233   -0.7921 H   0  0  0  0  0  0  0  0  0  0  0  0
    4.9281   -0.0813    1.6779 H   0  0  0  0  0  0  0  0  0  0  0  0
    4.3209   -2.0550    0.4105 H   0  0  0  0  0  0  0  0  0  0  0  0
   -4.7503    1.9532    0.6806 H   0  0  0  0  0  0  0  0  0  0  0  0
   -4.6413    3.4665    0.1205 H   0  0  0  0  0  0  0  0  0  0  0  0
    4.8297    7.3482   -0.3898 H   0  0  0  0  0  0  0  0  0  0  0  0
   -1.5851    1.4900   -2.4590 H   0  0  0  0  0  0  0  0  0  0  0  0
   -0.9053    0.3511   -3.6347 H   0  0  0  0  0  0  0  0  0  0  0  0
   -1.8435   -0.2449   -2.2580 H   0  0  0  0  0  0  0  0  0  0  0  0
  1 10  1  0  0  0  0
  1 11  1  0  0  0  0
  2 25  1  0  0  0  0
  2 26  1  0  0  0  0
  3 25  2  0  0  0  0
  4 18  1  0  0  0  0
  4 37  1  0  0  0  0
  4 38  1  0  0  0  0
  5 21  2  0  0  0  0
  5 39  1  0  0  0  0
  6  7  1  0  0  0  0
  6  8  2  0  0  0  0
  6  9  1  0  0  0  0
  7 10  2  0  0  0  0
  7 12  1  0  0  0  0
  8 11  1  0  0  0  0
  8 13  1  0  0  0  0
  9 14  1  0  0  0  0
  9 17  2  0  0  0  0
 10 15  1  0  0  0  0
 11 16  2  0  0  0  0
 12 19  2  0  0  0  0
 12 27  1  0  0  0  0
 13 20  2  0  0  0  0
 13 28  1  0  0  0  0
 14 22  2  0  0  0  0
 14 25  1  0  0  0  0
 15 18  2  0  0  0  0
 15 29  1  0  0  0  0
 16 21  1  0  0  0  0
 16 30  1  0  0  0  0
 17 23  1  0  0  0  0
 17 31  1  0  0  0  0
 18 19  1  0  0  0  0
 19 32  1  0  0  0  0
 20 21  1  0  0  0  0
 20 33  1  0  0  0  0
 22 24  1  0  0  0  0
 22 34  1  0  0  0  0
 23 24  2  0  0  0  0
 23 35  1  0  0  0  0
 24 36  1  0  0  0  0
 26 40  1  0  0  0  0
 26 41  1  0  0  0  0
 26 42  1  0  0  0  0
M  END
$$$$

 OpenBabel02181314313D

 57 63  0  0  1  0  0  0  0  0999 V2000
    1.7535    6.8235   -2.9312 C   0  0  0  0  0  0  0  0  0  0  0  0
    0.9200    6.3640   -3.8810 O   0  0  0  0  0  0  0  0  0  0  0  0
    0.3533    5.3263   -3.4746 C   0  0  0  0  0  0  0  0  0  0  0  0
    0.8081    5.0881   -2.1958 C   0  0  0  0  0  0  0  0  0  0  0  0
    1.6181    5.9863   -1.8949 O   0  0  0  0  0  0  0  0  0  0  0  0
   -0.5838    4.4749   -4.0795 C   0  0  0  0  0  0  0  0  0  0  0  0
   -0.9964    3.3176   -3.3742 C   0  0  0  0  0  0  0  0  0  0  0  0
   -0.4640    3.0051   -2.0739 C   0  0  0  0  0  0  0  0  0  0  0  0
    0.3703    3.9808   -1.4608 C   0  0  0  0  0  0  0  0  0  0  0  0
   -0.7924    1.7472   -1.4623 C   0  0  0  0  0  0  0  0  0  0  0  0
   -1.9154    2.5017   -3.9546 N   0  0  0  0  0  0  0  0  0  0  0  0
   -2.3405    1.3820   -3.3284 C   0  0  0  0  0  0  0  0  0  0  0  0
   -1.8157    0.9867   -2.0968 C   0  0  0  0  0  0  0  0  0  0  0  0
   -0.1287    1.2581   -0.1946 C   0  0  0  0  0  0  0  0  0  0  0  0
    0.1779   -0.2589   -0.0174 C   0  0  0  0  0  0  0  0  0  0  0  0
    1.6668   -0.0039    0.2177 C   0  0  0  0  0  0  0  0  0  0  0  0
    1.4047    1.4824   -0.0220 C   0  0  0  0  0  0  0  0  0  0  0  0
   -3.2885    0.4470   -3.7263 C   0  0  0  0  0  0  0  0  0  0  0  0
   -3.4017   -0.4949   -2.7647 N   0  0  0  0  0  0  0  0  0  0  0  0
   -2.5249   -0.2407   -1.6737 C   0  0  0  0  0  0  0  0  0  0  0  0
   -4.0388    0.3667   -4.9110 C   0  0  0  0  0  0  0  0  0  0  0  0
   -4.8942   -0.7486   -5.0781 C   0  0  0  0  0  0  0  0  0  0  0  0
   -4.9822   -1.7439   -4.0643 C   0  0  0  0  0  0  0  0  0  0  0  0
   -4.2193   -1.5804   -2.8834 C   0  0  0  0  0  0  0  0  0  0  0  0
   -4.2606   -2.4318   -1.9638 O   0  0  0  0  0  0  0  0  0  0  0  0
   -5.7145   -0.9208   -6.3083 C   0  0  0  0  0  0  0  0  0  0  0  0
   -7.1225   -1.5680   -6.0230 C   0  0  2  0  0  0  0  0  0  0  0  0
   -7.0935   -2.5685   -4.9476 C   0  0  0  0  0  0  0  0  0  0  0  0
   -5.8552   -2.9332   -4.2815 C   0  0  0  0  0  0  0  0  0  0  0  0
   -8.1317   -3.1227   -4.6051 O   0  0  0  0  0  0  0  0  0  0  0  0
   -7.5114   -2.2850   -7.1980 O   0  0  0  0  0  0  0  0  0  0  0  0
   -8.2227   -0.4808   -5.7672 C   0  0  0  0  0  0  0  0  0  0  0  0
   -8.0204    0.3938   -4.5047 C   0  0  0  0  0  0  0  0  0  0  0  0
    1.4793    7.8373   -2.6301 H   0  0  0  0  0  0  0  0  0  0  0  0
    2.7871    6.8189   -3.2902 H   0  0  0  0  0  0  0  0  0  0  0  0
   -0.9465    4.6906   -5.0111 H   0  0  0  0  0  0  0  0  0  0  0  0
    0.6766    3.9094   -0.4932 H   0  0  0  0  0  0  0  0  0  0  0  0
   -0.6733    1.6459    0.6727 H   0  0  0  0  0  0  0  0  0  0  0  0
    0.0936   -0.8687   -0.9128 H   0  0  0  0  0  0  0  0  0  0  0  0
   -0.3259   -0.7036    0.8463 H   0  0  0  0  0  0  0  0  0  0  0  0
    2.3050   -0.4517   -0.5514 H   0  0  0  0  0  0  0  0  0  0  0  0
    1.9961   -0.2381    1.2319 H   0  0  0  0  0  0  0  0  0  0  0  0
    1.9198    1.8251   -0.9236 H   0  0  0  0  0  0  0  0  0  0  0  0
    1.6536    2.0913    0.8519 H   0  0  0  0  0  0  0  0  0  0  0  0
   -1.8805   -1.1093   -1.5945 H   0  0  0  0  0  0  0  0  0  0  0  0
   -3.0726   -0.0817   -0.7421 H   0  0  0  0  0  0  0  0  0  0  0  0
   -3.9532    1.0879   -5.6309 H   0  0  0  0  0  0  0  0  0  0  0  0
   -5.8358    0.0317   -6.8325 H   0  0  0  0  0  0  0  0  0  0  0  0
   -5.1380   -1.5701   -6.9728 H   0  0  0  0  0  0  0  0  0  0  0  0
   -6.0737   -3.4477   -3.3409 H   0  0  0  0  0  0  0  0  0  0  0  0
   -5.3183   -3.6361   -4.9226 H   0  0  0  0  0  0  0  0  0  0  0  0
   -6.7542   -2.8705   -7.4238 H   0  0  0  0  0  0  0  0  0  0  0  0
   -9.2005   -0.9655   -5.6871 H   0  0  0  0  0  0  0  0  0  0  0  0
   -8.2761    0.1825   -6.6348 H   0  0  0  0  0  0  0  0  0  0  0  0
   -8.8589    1.0840   -4.3988 H   0  0  0  0  0  0  0  0  0  0  0  0
   -7.1055    0.9817   -4.5833 H   0  0  0  0  0  0  0  0  0  0  0  0
   -7.9690   -0.2261   -3.6080 H   0  0  0  0  0  0  0  0  0  0  0  0
  1  2  1  0  0  0  0
  1  5  1  0  0  0  0
  1 34  1  0  0  0  0
  1 35  1  0  0  0  0
  2  3  1  0  0  0  0
  3  4  2  0  0  0  0
  3  6  1  0  0  0  0
  4  5  1  0  0  0  0
  6  7  2  0  0  0  0
  6 36  1  0  0  0  0
  7  8  1  0  0  0  0
  7 11  1  0  0  0  0
  8  9  2  0  0  0  0
  9  4  1  0  0  0  0
  9 37  1  0  0  0  0
 10  8  1  0  0  0  0
 10 13  2  0  0  0  0
 10 14  1  0  0  0  0
 11 12  2  0  0  0  0
 12 13  1  0  0  0  0
 12 18  1  0  0  0  0
 14 15  1  0  0  0  0
 14 38  1  0  0  0  0
 15 16  1  0  0  0  0
 15 39  1  0  0  0  0
 15 40  1  0  0  0  0
 16 17  1  0  0  0  0
 16 41  1  0  0  0  0
 16 42  1  0  0  0  0
 17 14  1  0  0  0  0
 17 43  1  0  0  0  0
 17 44  1  0  0  0  0
 18 19  1  0  0  0  0
 18 21  2  0  0  0  0
 19 20  1  0  0  0  0
 20 13  1  0  0  0  0
 20 45  1  0  0  0  0
 20 46  1  0  0  0  0
 21 22  1  0  0  0  0
 21 47  1  0  0  0  0
 22 23  2  0  0  0  0
 22 26  1  0  0  0  0
 23 24  1  0  0  0  0
 24 19  1  0  0  0  0
 24 25  2  0  0  0  0
 26 27  1  0  0  0  0
 26 48  1  0  0  0  0
 26 49  1  0  0  0  0
 27 28  1  0  0  0  0
 27 31  1  6  0  0  0
 27 32  1  0  0  0  0
 28 29  1  0  0  0  0
 28 30  2  0  0  0  0
 29 23  1  0  0  0  0
 29 50  1  0  0  0  0
 29 51  1  0  0  0  0
 31 52  1  0  0  0  0
 32 33  1  0  0  0  0
 32 53  1  0  0  0  0
 32 54  1  0  0  0  0
 33 55  1  0  0  0  0
 33 56  1  0  0  0  0
 33 57  1  0  0  0  0
M  END
$$$$
127584
 OpenBabel02181314313D

 48 52  0  0  1  0  0  0  0  0999 V2000
    5.6883   -6.9732   -0.6300 O   0  0  0  0  0  0  0  0  0  0  0  0
    7.7300   -4.1292   -0.7345 O   0  0  0  0  0  0  0  0  0  0  0  0
    2.0259   -5.3158    0.0279 O   0  0  0  0  0  0  0  0  0  0  0  0
    7.6571   -6.7228   -1.3398 O   0  0  0  0  0  0  0  0  0  0  0  0
    2.8986   -3.2747    0.0039 N   0  0  0  0  0  0  0  0  0  0  0  0
    4.2149    0.0368   -0.0035 N   0  0  0  0  0  0  0  0  0  0  0  0
    3.9656   -2.4373    0.0070 C   0  0  0  0  0  0  0  0  0  0  0  0
    6.8083   -4.9669   -0.0228 C   0  0  2  0  0  0  0  0  0  0  0  0
    5.4456   -4.3341   -0.0066 C   0  0  0  0  0  0  0  0  0  0  0  0
    1.6685   -2.5488   -0.0198 C   0  0  0  0  0  0  0  0  0  0  0  0
    2.1373   -1.1541   -0.0270 C   0  0  0  0  0  0  0  0  0  0  0  0
    4.2916   -5.1731   -0.0039 C   0  0  0  0  0  0  0  0  0  0  0  0
    3.5264   -1.1262   -0.0081 C   0  0  0  0  0  0  0  0  0  0  0  0
    5.2774   -2.9301    0.0178 C   0  0  0  0  0  0  0  0  0  0  0  0
    3.0248   -4.6059    0.0136 C   0  0  0  0  0  0  0  0  0  0  0  0
    1.3948    0.0487   -0.0322 C   0  0  0  0  0  0  0  0  0  0  0  0
    7.3093   -5.1306    1.4497 C   0  0  0  0  0  0  0  0  0  0  0  0
    4.5227   -6.6471   -0.0369 C   0  0  0  0  0  0  0  0  0  0  0  0
    6.7211   -6.2737   -0.6941 C   0  0  0  0  0  0  0  0  0  0  0  0
    2.1267    1.2767   -0.0136 C   0  0  0  0  0  0  0  0  0  0  0  0
   -0.0957   -0.0332    0.0031 C   0  0  0  0  0  0  0  0  0  0  0  0
    3.5594    1.2299   -0.0080 C   0  0  0  0  0  0  0  0  0  0  0  0
    8.7202   -5.7518    1.5790 C   0  0  0  0  0  0  0  0  0  0  0  0
    1.5094    2.5536    0.0123 C   0  0  0  0  0  0  0  0  0  0  0  0
   -0.5973    0.0025    1.4635 C   0  0  0  0  0  0  0  0  0  0  0  0
    4.3184    2.4168    0.0017 C   0  0  0  0  0  0  0  0  0  0  0  0
    2.2726    3.7325    0.0141 C   0  0  0  0  0  0  0  0  0  0  0  0
    3.6745    3.6661    0.0069 C   0  0  0  0  0  0  0  0  0  0  0  0
    1.1021   -2.7754   -0.9268 H   0  0  0  0  0  0  0  0  0  0  0  0
    1.0717   -2.7585    0.8712 H   0  0  0  0  0  0  0  0  0  0  0  0
    6.0737   -2.2885    0.0348 H   0  0  0  0  0  0  0  0  0  0  0  0
    6.6108   -5.7550    2.0166 H   0  0  0  0  0  0  0  0  0  0  0  0
    7.3307   -4.1502    1.9357 H   0  0  0  0  0  0  0  0  0  0  0  0
    3.7247   -7.1556   -0.5812 H   0  0  0  0  0  0  0  0  0  0  0  0
    4.5276   -7.0260    0.9882 H   0  0  0  0  0  0  0  0  0  0  0  0
   -0.4556   -0.9527   -0.4640 H   0  0  0  0  0  0  0  0  0  0  0  0
   -0.5494    0.7716   -0.5751 H   0  0  0  0  0  0  0  0  0  0  0  0
    9.0013   -5.8184    2.6307 H   0  0  0  0  0  0  0  0  0  0  0  0
    9.4544   -5.1349    1.0584 H   0  0  0  0  0  0  0  0  0  0  0  0
    8.7378   -6.7579    1.1574 H   0  0  0  0  0  0  0  0  0  0  0  0
    7.3281   -3.9804   -1.6165 H   0  0  0  0  0  0  0  0  0  0  0  0
    0.4948    2.6538    0.0344 H   0  0  0  0  0  0  0  0  0  0  0  0
   -1.6873   -0.0052    1.4807 H   0  0  0  0  0  0  0  0  0  0  0  0
   -0.2354   -0.8714    2.0104 H   0  0  0  0  0  0  0  0  0  0  0  0
   -0.2448    0.9024    1.9714 H   0  0  0  0  0  0  0  0  0  0  0  0
    5.3412    2.3804    0.0062 H   0  0  0  0  0  0  0  0  0  0  0  0
    1.8035    4.6413    0.0225 H   0  0  0  0  0  0  0  0  0  0  0  0
    4.2246    4.5274    0.0084 H   0  0  0  0  0  0  0  0  0  0  0  0
  1 18  1  0  0  0  0
  1 19  1  0  0  0  0
  2 41  1  0  0  0  0
  3 15  2  0  0  0  0
  4 19  2  0  0  0  0
  5  7  1  0  0  0  0
  5 10  1  0  0  0  0
  5 15  1  0  0  0  0
  6 13  2  0  0  0  0
  6 22  1  0  0  0  0
  7 13  1  0  0  0  0
  7 14  2  0  0  0  0
  8  2  1  6  0  0  0
  8  9  1  0  0  0  0
  8 17  1  0  0  0  0
  8 19  1  0  0  0  0
  9 12  2  0  0  0  0
  9 14  1  0  0  0  0
 10 11  1  0  0  0  0
 10 29  1  0  0  0  0
 10 30  1  0  0  0  0
 11 13  1  0  0  0  0
 11 16  2  0  0  0  0
 12 15  1  0  0  0  0
 12 18  1  0  0  0  0
 14 31  1  0  0  0  0
 16 20  1  0  0  0  0
 16 21  1  0  0  0  0
 17 23  1  0  0  0  0
 17 32  1  0  0  0  0
 17 33  1  0  0  0  0
 18 34  1  0  0  0  0
 18 35  1  0  0  0  0
 20 22  1  0  0  0  0
 20 24  2  0  0  0  0
 21 25  1  0  0  0  0
 21 36  1  0  0  0  0
 21 37  1  0  0  0  0
 22 26  2  0  0  0  0
 23 38  1  0  0  0  0
 23 39  1  0  0  0  0
 23 40  1  0  0  0  0
 24 27  1  0  0  0  0
 24 42  1  0  0  0  0
 25 43  1  0  0  0  0
 25 44  1  0  0  0  0
 25 45  1  0  0  0  0
 26 28  1  0  0  0  0
 26 46  1  0  0  0  0
 27 28  2  0  0  0  0
 27 47  1  0  0  0  0
 28 48  1  0  0  0  0
M  END
$$$$
54605108
 OpenBabel02181314313D

 79 84  0  0  0  0  0  0  0  0999 V2000
    8.8428    9.1240   -0.6046 S   0  0  0  0  0  0  0  0  0  0  0  0
    2.7886    4.8752   -2.6505 S   0  0  0  0  0  0  0  0  0  0  0  0
    5.3739    3.5689    1.4369 O   0  0  0  0  0  0  0  0  0  0  0  0
    8.7475   10.2562    0.5711 O   0  0  0  0  0  0  0  0  0  0  0  0
    1.7140    6.1087   -2.5991 O   0  0  0  0  0  0  0  0  0  0  0  0
    8.3617    9.7804   -1.9897 O   0  0  0  0  0  0  0  0  0  0  0  0
   10.3676    8.6478   -0.8294 O   0  0  0  0  0  0  0  0  0  0  0  0
    3.5710    4.8769   -4.0653 O   0  0  0  0  0  0  0  0  0  0  0  0
    2.0226    3.4646   -2.6299 O   0  0  0  0  0  0  0  0  0  0  0  0
    7.3626    5.1531    2.4406 N   0  0  0  0  0  0  0  0  0  0  0  0
    8.9694    7.1491    1.9112 N   0  0  0  0  0  0  0  0  0  0  0  0
    3.0695    3.7026    0.3721 N   0  0  0  0  0  0  0  0  0  0  0  0
    1.9040    3.5344    0.0405 N   0  0  0  0  0  0  0  0  0  0  0  0
    9.8386    8.0016    1.9192 N   0  0  0  0  0  0  0  0  0  0  0  0
   16.7758    9.4403    8.6612 N   0  0  0  0  0  0  0  0  0  0  0  0
   16.9330    8.7891    9.6850 N   0  0  0  0  0  0  0  0  0  0  0  0
   16.9964    7.1188   11.8387 N   0  0  0  0  0  0  0  0  0  0  0  0
   20.7609    9.4294   13.4931 N   0  0  0  0  0  0  0  0  0  0  0  0
    6.0973    5.5093    0.4264 C   0  0  0  0  0  0  0  0  0  0  0  0
    5.9246    6.3134   -0.7361 C   0  0  0  0  0  0  0  0  0  0  0  0
    7.1618    5.8372    1.3154 C   0  0  0  0  0  0  0  0  0  0  0  0
    7.8402    7.7182   -0.1487 C   0  0  0  0  0  0  0  0  0  0  0  0
    6.7886    7.3880   -1.0122 C   0  0  0  0  0  0  0  0  0  0  0  0
    3.9572    5.1014   -1.3542 C   0  0  0  0  0  0  0  0  0  0  0  0
    4.8866    6.0403   -1.6181 C   0  0  0  0  0  0  0  0  0  0  0  0
    8.0236    6.9312    1.0229 C   0  0  0  0  0  0  0  0  0  0  0  0
    5.1709    4.4544    0.6099 C   0  0  0  0  0  0  0  0  0  0  0  0
    4.0151    4.4023   -0.1492 C   0  0  0  0  0  0  0  0  0  0  0  0
   10.7393    8.1543    2.8461 C   0  0  0  0  0  0  0  0  0  0  0  0
   12.7717    8.5963    4.8051 C   0  0  0  0  0  0  0  0  0  0  0  0
    1.2981    2.3566    0.0931 C   0  0  0  0  0  0  0  0  0  0  0  0
   13.8003    8.8093    5.7993 C   0  0  0  0  0  0  0  0  0  0  0  0
   11.6601    9.1969    2.6775 C   0  0  0  0  0  0  0  0  0  0  0  0
   10.8145    7.3310    3.9824 C   0  0  0  0  0  0  0  0  0  0  0  0
   12.6547    9.4096    3.6404 C   0  0  0  0  0  0  0  0  0  0  0  0
   11.8093    7.5533    4.9340 C   0  0  0  0  0  0  0  0  0  0  0  0
   13.9022    7.9861    6.9565 C   0  0  0  0  0  0  0  0  0  0  0  0
   14.7725    9.8460    5.6888 C   0  0  0  0  0  0  0  0  0  0  0  0
    2.0013    1.1246    0.1073 C   0  0  0  0  0  0  0  0  0  0  0  0
   -0.1118    2.3380    0.0486 C   0  0  0  0  0  0  0  0  0  0  0  0
   14.8861    8.1775    7.9265 C   0  0  0  0  0  0  0  0  0  0  0  0
   15.7661   10.0470    6.6577 C   0  0  0  0  0  0  0  0  0  0  0  0
   15.8283    9.2136    7.7843 C   0  0  0  0  0  0  0  0  0  0  0  0
    1.3053   -0.0958    0.0615 C   0  0  0  0  0  0  0  0  0  0  0  0
   -0.8076    1.1157    0.0150 C   0  0  0  0  0  0  0  0  0  0  0  0
   -0.0998   -0.1000    0.0158 C   0  0  0  0  0  0  0  0  0  0  0  0
   17.8630    8.9640   10.5943 C   0  0  0  0  0  0  0  0  0  0  0  0
   17.8835    8.0891   11.7067 C   0  0  0  0  0  0  0  0  0  0  0  0
   18.8351    9.9846   10.4800 C   0  0  0  0  0  0  0  0  0  0  0  0
   18.8748    8.2521   12.6953 C   0  0  0  0  0  0  0  0  0  0  0  0
   19.8409    9.2727   12.5753 C   0  0  0  0  0  0  0  0  0  0  0  0
   19.8213   10.1349   11.4633 C   0  0  0  0  0  0  0  0  0  0  0  0
    6.6416    7.9439   -1.8579 H   0  0  0  0  0  0  0  0  0  0  0  0
    4.8440    6.5575   -2.4684 H   0  0  0  0  0  0  0  0  0  0  0  0
    8.0474    5.4207    3.0209 H   0  0  0  0  0  0  0  0  0  0  0  0
    6.8176    4.4289    2.6370 H   0  0  0  0  0  0  0  0  0  0  0  0
    1.4334    4.2628   -0.3094 H   0  0  0  0  0  0  0  0  0  0  0  0
    8.0071   10.5348    0.9639 H   0  0  0  0  0  0  0  0  0  0  0  0
    1.3867    6.4920   -1.8734 H   0  0  0  0  0  0  0  0  0  0  0  0
   11.6140    9.8073    1.8552 H   0  0  0  0  0  0  0  0  0  0  0  0
   10.1491    6.5659    4.1271 H   0  0  0  0  0  0  0  0  0  0  0  0
   13.2842   10.1841    3.4470 H   0  0  0  0  0  0  0  0  0  0  0  0
   11.7857    6.9106    5.7191 H   0  0  0  0  0  0  0  0  0  0  0  0
   13.2709    7.2143    7.1471 H   0  0  0  0  0  0  0  0  0  0  0  0
   14.7957   10.4914    4.9034 H   0  0  0  0  0  0  0  0  0  0  0  0
    3.0246    1.1064    0.1252 H   0  0  0  0  0  0  0  0  0  0  0  0
   -0.6405    3.2147    0.0350 H   0  0  0  0  0  0  0  0  0  0  0  0
   14.9063    7.5511    8.7361 H   0  0  0  0  0  0  0  0  0  0  0  0
   16.4431   10.8060    6.5336 H   0  0  0  0  0  0  0  0  0  0  0  0
    1.8221   -0.9781    0.0530 H   0  0  0  0  0  0  0  0  0  0  0  0
   -1.8289    1.1122   -0.0161 H   0  0  0  0  0  0  0  0  0  0  0  0
   -0.6058   -0.9869   -0.0201 H   0  0  0  0  0  0  0  0  0  0  0  0
   18.8333   10.6238    9.6803 H   0  0  0  0  0  0  0  0  0  0  0  0
   18.8934    7.6247   13.5045 H   0  0  0  0  0  0  0  0  0  0  0  0
   20.5178   10.8772   11.3610 H   0  0  0  0  0  0  0  0  0  0  0  0
   17.0694    6.5040   12.5395 H   0  0  0  0  0  0  0  0  0  0  0  0
   16.2901    7.0388   11.2291 H   0  0  0  0  0  0  0  0  0  0  0  0
   21.4372   10.0634   13.3701 H   0  0  0  0  0  0  0  0  0  0  0  0
   20.7417    8.9115   14.2702 H   0  0  0  0  0  0  0  0  0  0  0  0
  1  4  1  0  0  0  0
  1  6  2  0  0  0  0
  1  7  2  0  0  0  0
  1 22  1  0  0  0  0
  2  5  1  0  0  0  0
  2  8  2  0  0  0  0
  2  9  2  0  0  0  0
  2 24  1  0  0  0  0
  3 27  2  0  0  0  0
  4 58  1  0  0  0  0
  5 59  1  0  0  0  0
 10 21  1  0  0  0  0
 10 55  1  0  0  0  0
 10 56  1  0  0  0  0
 11 14  2  0  0  0  0
 11 26  1  0  0  0  0
 12 13  1  0  0  0  0
 12 28  2  0  0  0  0
 13 31  1  0  0  0  0
 13 57  1  0  0  0  0
 14 29  1  0  0  0  0
 15 16  2  0  0  0  0
 15 43  1  0  0  0  0
 16 47  1  0  0  0  0
 17 48  1  0  0  0  0
 17 76  1  0  0  0  0
 17 77  1  0  0  0  0
 18 51  1  0  0  0  0
 18 78  1  0  0  0  0
 18 79  1  0  0  0  0
 19 20  1  0  0  0  0
 19 21  2  0  0  0  0
 19 27  1  0  0  0  0
 20 23  2  0  0  0  0
 20 25  1  0  0  0  0
 21 26  1  0  0  0  0
 22 23  1  0  0  0  0
 22 26  2  0  0  0  0
 23 53  1  0  0  0  0
 24 25  2  0  0  0  0
 24 28  1  0  0  0  0
 25 54  1  0  0  0  0
 27 28  1  0  0  0  0
 29 33  2  0  0  0  0
 29 34  1  0  0  0  0
 30 32  1  0  0  0  0
 30 35  2  0  0  0  0
 30 36  1  0  0  0  0
 31 39  2  0  0  0  0
 31 40  1  0  0  0  0
 32 37  2  0  0  0  0
 32 38  1  0  0  0  0
 33 35  1  0  0  0  0
 33 60  1  0  0  0  0
 34 36  2  0  0  0  0
 34 61  1  0  0  0  0
 35 62  1  0  0  0  0
 36 63  1  0  0  0  0
 37 41  1  0  0  0  0
 37 64  1  0  0  0  0
 38 42  2  0  0  0  0
 38 65  1  0  0  0  0
 39 44  1  0  0  0  0
 39 66  1  0  0  0  0
 40 45  2  0  0  0  0
 40 67  1  0  0  0  0
 41 43  2  0  0  0  0
 41 68  1  0  0  0  0
 42 43  1  0  0  0  0
 42 69  1  0  0  0  0
 44 46  2  0  0  0  0
 44 70  1  0  0  0  0
 45 46  1  0  0  0  0
 45 71  1  0  0  0  0
 46 72  1  0  0  0  0
 47 48  2  0  0  0  0
 47 49  1  0  0  0  0
 48 50  1  0  0  0  0
 49 52  2  0  0  0  0
 49 73  1  0  0  0  0
 50 51  2  0  0  0  0
 50 74  1  0  0  0  0
 51 52  1  0  0  0  0
 52 75  1  0  0  0  0
M  END
$$$$
2165
 OpenBabel02181314313D

 47 49  0  0  0  0  0  0  0  0999 V2000
   -0.6081   -4.3005   -0.3738 Cl  0  0  0  0  0  0  0  0  0  0  0  0
    6.6408    5.2496    1.6942 O   0  0  0  0  0  0  0  0  0  0  0  0
    3.7886    6.8023    0.1533 N   0  0  0  0  0  0  0  0  0  0  0  0
    3.1725    1.3009    0.2061 N   0  0  0  0  0  0  0  0  0  0  0  0
   -0.9428    0.7019    0.2079 N   0  0  0  0  0  0  0  0  0  0  0  0
    3.8782    6.0356    1.4504 C   0  0  0  0  0  0  0  0  0  0  0  0
    4.4301    4.6513    1.3149 C   0  0  0  0  0  0  0  0  0  0  0  0
    2.9218    6.1935   -0.9251 C   0  0  0  0  0  0  0  0  0  0  0  0
    5.0964    7.3072   -0.3920 C   0  0  0  0  0  0  0  0  0  0  0  0
    3.5368    3.5842    1.0824 C   0  0  0  0  0  0  0  0  0  0  0  0
    3.9601    2.3074    0.6446 C   0  0  0  0  0  0  0  0  0  0  0  0
    5.8121    4.3595    1.3746 C   0  0  0  0  0  0  0  0  0  0  0  0
    5.8192    8.3429    0.4997 C   0  0  0  0  0  0  0  0  0  0  0  0
    1.4096    6.0804   -0.6124 C   0  0  0  0  0  0  0  0  0  0  0  0
    5.3541    2.0606    0.6853 C   0  0  0  0  0  0  0  0  0  0  0  0
    1.8307    1.1350    0.1015 C   0  0  0  0  0  0  0  0  0  0  0  0
    6.2667    3.0576    1.0847 C   0  0  0  0  0  0  0  0  0  0  0  0
    1.2964   -0.1896    0.0346 C   0  0  0  0  0  0  0  0  0  0  0  0
   -0.1206   -0.3681    0.0947 C   0  0  0  0  0  0  0  0  0  0  0  0
    0.8932    2.1972    0.0186 C   0  0  0  0  0  0  0  0  0  0  0  0
    2.0895   -1.3564   -0.1204 C   0  0  0  0  0  0  0  0  0  0  0  0
   -0.7071   -1.6432    0.0032 C   0  0  0  0  0  0  0  0  0  0  0  0
   -0.4820    1.9681    0.1698 C   0  0  0  0  0  0  0  0  0  0  0  0
    1.5002   -2.6283   -0.2498 C   0  0  0  0  0  0  0  0  0  0  0  0
    0.1022   -2.7749   -0.1918 C   0  0  0  0  0  0  0  0  0  0  0  0
    4.4566    6.5884    2.1891 H   0  0  0  0  0  0  0  0  0  0  0  0
    2.8821    5.9973    1.8944 H   0  0  0  0  0  0  0  0  0  0  0  0
    3.3061    5.2088   -1.2013 H   0  0  0  0  0  0  0  0  0  0  0  0
    2.9681    6.8045   -1.8316 H   0  0  0  0  0  0  0  0  0  0  0  0
    4.9274    7.8225   -1.3421 H   0  0  0  0  0  0  0  0  0  0  0  0
    5.7668    6.4710   -0.6021 H   0  0  0  0  0  0  0  0  0  0  0  0
    2.5606    3.7737    1.2415 H   0  0  0  0  0  0  0  0  0  0  0  0
    6.7044    8.7166   -0.0184 H   0  0  0  0  0  0  0  0  0  0  0  0
    1.2232    5.5811    0.3350 H   0  0  0  0  0  0  0  0  0  0  0  0
    0.9533    7.0706   -0.5794 H   0  0  0  0  0  0  0  0  0  0  0  0
    0.9197    5.5018   -1.4000 H   0  0  0  0  0  0  0  0  0  0  0  0
    6.1474    7.9047    1.4406 H   0  0  0  0  0  0  0  0  0  0  0  0
    5.1551    9.1829    0.7103 H   0  0  0  0  0  0  0  0  0  0  0  0
    3.6622    0.5475   -0.0447 H   0  0  0  0  0  0  0  0  0  0  0  0
    5.7229    1.1390    0.4336 H   0  0  0  0  0  0  0  0  0  0  0  0
    7.2645    2.8356    1.1476 H   0  0  0  0  0  0  0  0  0  0  0  0
    1.1746    3.1484   -0.1779 H   0  0  0  0  0  0  0  0  0  0  0  0
    3.1082   -1.3005   -0.1679 H   0  0  0  0  0  0  0  0  0  0  0  0
   -1.7252   -1.7433    0.0552 H   0  0  0  0  0  0  0  0  0  0  0  0
    7.4892    5.0473    1.8200 H   0  0  0  0  0  0  0  0  0  0  0  0
   -1.1384    2.7490    0.2276 H   0  0  0  0  0  0  0  0  0  0  0  0
    2.0959   -3.4468   -0.3944 H   0  0  0  0  0  0  0  0  0  0  0  0
  1 25  1  0  0  0  0
  2 12  1  0  0  0  0
  2 45  1  0  0  0  0
  3  6  1  0  0  0  0
  3  8  1  0  0  0  0
  3  9  1  0  0  0  0
  4 11  1  0  0  0  0
  4 16  1  0  0  0  0
  4 39  1  0  0  0  0
  5 19  2  0  0  0  0
  5 23  1  0  0  0  0
  6  7  1  0  0  0  0
  6 26  1  0  0  0  0
  6 27  1  0  0  0  0
  7 10  1  0  0  0  0
  7 12  2  0  0  0  0
  8 14  1  0  0  0  0
  8 28  1  0  0  0  0
  8 29  1  0  0  0  0
  9 13  1  0  0  0  0
  9 30  1  0  0  0  0
  9 31  1  0  0  0  0
 10 11  2  0  0  0  0
 10 32  1  0  0  0  0
 11 15  1  0  0  0  0
 12 17  1  0  0  0  0
 13 33  1  0  0  0  0
 13 37  1  0  0  0  0
 13 38  1  0  0  0  0
 14 34  1  0  0  0  0
 14 35  1  0  0  0  0
 14 36  1  0  0  0  0
 15 17  2  0  0  0  0
 15 40  1  0  0  0  0
 16 18  2  0  0  0  0
 16 20  1  0  0  0  0
 17 41  1  0  0  0  0
 18 19  1  0  0  0  0
 18 21  1  0  0  0  0
 19 22  1  0  0  0  0
 20 23  2  0  0  0  0
 20 42  1  0  0  0  0
 21 24  2  0  0  0  0
 21 43  1  0  0  0  0
 22 25  2  0  0  0  0
 22 44  1  0  0  0  0
 23 46  1  0  0  0  0
 24 25  1  0  0  0  0
 24 47  1  0  0  0  0
M  END
$$$$

 OpenBabel02181314313D

 48 52  0  0  1  0  0  0  0  0999 V2000
    1.5902   -0.0350   -0.0921 C   0  0  0  0  0  0  0  0  0  0  0  0
    0.0455   -0.0717   -0.0804 C   0  0  0  0  0  0  0  0  0  0  0  0
   -0.4874    0.6831    1.0931 C   0  0  0  0  0  0  0  0  0  0  0  0
   -0.7265   -0.0186    2.2993 C   0  0  0  0  0  0  0  0  0  0  0  0
   -0.5693   -1.4510    2.6101 C   0  0  0  0  0  0  0  0  0  0  0  0
   -0.9360   -1.4963    3.9904 N   0  0  0  0  0  0  0  0  0  0  0  0
   -1.2734   -0.2723    4.4568 C   0  0  0  0  0  0  0  0  0  0  0  0
   -1.6690   -0.0795    5.7873 C   0  0  0  0  0  0  0  0  0  0  0  0
   -1.7641   -1.2121    6.6345 C   0  0  0  0  0  0  0  0  0  0  0  0
   -1.3652   -2.4817    6.1352 C   0  0  0  0  0  0  0  0  0  0  0  0
   -1.3783   -3.6523    7.0532 C   0  0  0  0  0  0  0  0  0  0  0  0
   -1.9264   -3.4326    8.2586 O   0  0  0  0  0  0  0  0  0  0  0  0
   -2.3234   -2.3645    8.7524 C   0  0  0  0  0  0  0  0  0  0  0  0
   -2.7245   -2.4183    9.9067 O   0  0  0  0  0  0  0  0  0  0  0  0
   -2.3057   -1.0865    8.0308 C   0  0  1  0  0  0  0  0  0  0  0  0
   -1.4190   -0.2378    8.7632 O   0  0  0  0  0  0  0  0  0  0  0  0
   -3.7371   -0.4428    8.0265 C   0  0  0  0  0  0  0  0  0  0  0  0
   -4.7980   -1.2337    7.2190 C   0  0  0  0  0  0  0  0  0  0  0  0
   -0.9547   -2.6060    4.7844 C   0  0  0  0  0  0  0  0  0  0  0  0
   -0.6197   -3.7192    4.3160 O   0  0  0  0  0  0  0  0  0  0  0  0
   -1.1600    0.6556    3.4343 C   0  0  0  0  0  0  0  0  0  0  0  0
   -1.3922    1.9875    3.4233 N   0  0  0  0  0  0  0  0  0  0  0  0
   -1.1907    2.7188    2.2932 C   0  0  0  0  0  0  0  0  0  0  0  0
   -0.7201    2.0963    1.0924 C   0  0  0  0  0  0  0  0  0  0  0  0
   -0.4975    2.9284   -0.0353 C   0  0  0  0  0  0  0  0  0  0  0  0
   -0.7533    4.3101    0.0136 C   0  0  0  0  0  0  0  0  0  0  0  0
   -1.2290    4.8993    1.1961 C   0  0  0  0  0  0  0  0  0  0  0  0
   -1.4659    6.1825    1.2340 F   0  0  0  0  0  0  0  0  0  0  0  0
   -1.4440    4.1056    2.3364 C   0  0  0  0  0  0  0  0  0  0  0  0
    1.9667   -0.5575   -0.9722 H   0  0  0  0  0  0  0  0  0  0  0  0
    1.9885   -0.5263    0.7987 H   0  0  0  0  0  0  0  0  0  0  0  0
    1.9524    0.9946   -0.1149 H   0  0  0  0  0  0  0  0  0  0  0  0
   -0.2739   -1.1160   -0.0577 H   0  0  0  0  0  0  0  0  0  0  0  0
   -0.3477    0.3232   -1.0174 H   0  0  0  0  0  0  0  0  0  0  0  0
   -1.2466   -2.0600    2.0060 H   0  0  0  0  0  0  0  0  0  0  0  0
    0.4657   -1.7711    2.4707 H   0  0  0  0  0  0  0  0  0  0  0  0
   -1.8966    0.8599    6.1191 H   0  0  0  0  0  0  0  0  0  0  0  0
   -1.9138   -4.4805    6.5839 H   0  0  0  0  0  0  0  0  0  0  0  0
   -0.3466   -3.9657    7.2258 H   0  0  0  0  0  0  0  0  0  0  0  0
   -0.5180   -0.6115    8.6369 H   0  0  0  0  0  0  0  0  0  0  0  0
   -3.6879    0.5696    7.6182 H   0  0  0  0  0  0  0  0  0  0  0  0
   -4.0966   -0.3330    9.0534 H   0  0  0  0  0  0  0  0  0  0  0  0
   -5.7511   -0.7036    7.2425 H   0  0  0  0  0  0  0  0  0  0  0  0
   -4.9418   -2.2267    7.6477 H   0  0  0  0  0  0  0  0  0  0  0  0
   -4.4928   -1.3415    6.1765 H   0  0  0  0  0  0  0  0  0  0  0  0
   -0.1413    2.5520   -0.9135 H   0  0  0  0  0  0  0  0  0  0  0  0
   -0.5891    4.8845   -0.8171 H   0  0  0  0  0  0  0  0  0  0  0  0
   -1.7828    4.5416    3.1982 H   0  0  0  0  0  0  0  0  0  0  0  0
  1  2  1  0  0  0  0
  1 30  1  0  0  0  0
  1 31  1  0  0  0  0
  1 32  1  0  0  0  0
  2  3  1  0  0  0  0
  2 33  1  0  0  0  0
  2 34  1  0  0  0  0
  3  4  2  0  0  0  0
  3 24  1  0  0  0  0
  4  5  1  0  0  0  0
  4 21  1  0  0  0  0
  5  6  1  0  0  0  0
  5 35  1  0  0  0  0
  5 36  1  0  0  0  0
  6  7  1  0  0  0  0
  6 19  1  0  0  0  0
  7  8  2  0  0  0  0
  7 21  1  0  0  0  0
  8  9  1  0  0  0  0
  8 37  1  0  0  0  0
  9 10  2  0  0  0  0
  9 15  1  0  0  0  0
 10 11  1  0  0  0  0
 10 19  1  0  0  0  0
 11 12  1  0  0  0  0
 11 38  1  0  0  0  0
 11 39  1  0  0  0  0
 12 13  1  0  0  0  0
 13 14  2  0  0  0  0
 13 15  1  0  0  0  0
 15 16  1  1  0  0  0
 15 17  1  0  0  0  0
 16 40  1  0  0  0  0
 17 18  1  0  0  0  0
 17 41  1  0  0  0  0
 17 42  1  0  0  0  0
 18 43  1  0  0  0  0
 18 44  1  0  0  0  0
 18 45  1  0  0  0  0
 19 20  2  0  0  0  0
 21 22  2  0  0  0  0
 22 23  1  0  0  0  0
 23 24  2  0  0  0  0
 23 29  1  0  0  0  0
 24 25  1  0  0  0  0
 25 26  2  0  0  0  0
 25 46  1  0  0  0  0
 26 27  1  0  0  0  0
 26 47  1  0  0  0  0
 27 28  1  0  0  0  0
 27 29  2  0  0  0  0
 29 48  1  0  0  0  0
M  END
$$$$

 OpenBabel02181314313D

 52 56  0  0  1  0  0  0  0  0999 V2000
   -0.0487   -0.1036    0.0138 C   0  0  0  0  0  0  0  0  0  0  0  0
    1.4951   -0.1110   -0.0646 C   0  0  0  0  0  0  0  0  0  0  0  0
    2.0373    1.2812    0.0045 C   0  0  0  0  0  0  0  0  0  0  0  0
    2.2713    1.9819   -1.2016 C   0  0  0  0  0  0  0  0  0  0  0  0
    2.1019    1.5418   -2.5962 C   0  0  0  0  0  0  0  0  0  0  0  0
    2.4647    2.7178   -3.3212 N   0  0  0  0  0  0  0  0  0  0  0  0
    2.8098    3.7299   -2.4909 C   0  0  0  0  0  0  0  0  0  0  0  0
    3.2040    4.9801   -2.9848 C   0  0  0  0  0  0  0  0  0  0  0  0
    3.2971    5.1521   -4.3878 C   0  0  0  0  0  0  0  0  0  0  0  0
    2.8935    4.0875   -5.2410 C   0  0  0  0  0  0  0  0  0  0  0  0
    2.9146    4.2959   -6.7129 C   0  0  0  0  0  0  0  0  0  0  0  0
    3.4326    5.4651   -7.1212 O   0  0  0  0  0  0  0  0  0  0  0  0
    3.8468    6.4183   -6.4403 C   0  0  0  0  0  0  0  0  0  0  0  0
    4.2579    7.3887   -7.0608 O   0  0  0  0  0  0  0  0  0  0  0  0
    3.8425    6.4240   -4.9728 C   0  0  1  0  0  0  0  0  0  0  0  0
    2.9646    7.4865   -4.5945 O   0  0  0  0  0  0  0  0  0  0  0  0
    5.2764    6.7381   -4.4151 C   0  0  0  0  0  0  0  0  0  0  0  0
    6.3386    5.6424   -4.6862 C   0  0  0  0  0  0  0  0  0  0  0  0
    2.4781    2.8574   -4.6764 C   0  0  0  0  0  0  0  0  0  0  0  0
    2.1346    1.8979   -5.4102 O   0  0  0  0  0  0  0  0  0  0  0  0
    2.7078    3.3014   -1.1791 C   0  0  0  0  0  0  0  0  0  0  0  0
    2.9538    3.9506   -0.0185 N   0  0  0  0  0  0  0  0  0  0  0  0
    2.7554    3.3318    1.1773 C   0  0  0  0  0  0  0  0  0  0  0  0
    2.2753    1.9853    1.2271 C   0  0  0  0  0  0  0  0  0  0  0  0
    2.0309    1.4249    2.5031 C   0  0  0  0  0  0  0  0  0  0  0  0
    2.2151    2.1618    3.6936 C   0  0  0  0  0  0  0  0  0  0  0  0
    1.8896    1.6982    4.8381 O   0  0  0  0  0  0  0  0  0  0  0  0
    0.7515    1.0709    5.1755 C   0  0  0  0  0  0  0  0  0  0  0  0
    2.7573    3.4610    3.6162 C   0  0  0  0  0  0  0  0  0  0  0  0
    2.9931    4.1493    4.7024 F   0  0  0  0  0  0  0  0  0  0  0  0
    3.0145    4.0473    2.3633 C   0  0  0  0  0  0  0  0  0  0  0  0
   -0.3900    0.3830    0.9297 H   0  0  0  0  0  0  0  0  0  0  0  0
   -0.4688    0.4289   -0.8425 H   0  0  0  0  0  0  0  0  0  0  0  0
   -0.4252   -1.1273    0.0024 H   0  0  0  0  0  0  0  0  0  0  0  0
    1.9090   -0.7368    0.7267 H   0  0  0  0  0  0  0  0  0  0  0  0
    1.7872   -0.6050   -0.9935 H   0  0  0  0  0  0  0  0  0  0  0  0
    2.7777    0.7149   -2.8295 H   0  0  0  0  0  0  0  0  0  0  0  0
    1.0649    1.2616   -2.7959 H   0  0  0  0  0  0  0  0  0  0  0  0
    3.4339    5.7347   -2.3345 H   0  0  0  0  0  0  0  0  0  0  0  0
    3.4904    3.4957   -7.1828 H   0  0  0  0  0  0  0  0  0  0  0  0
    1.8888    4.2440   -7.0851 H   0  0  0  0  0  0  0  0  0  0  0  0
    2.0553    7.1830   -4.8138 H   0  0  0  0  0  0  0  0  0  0  0  0
    5.6392    7.6794   -4.8370 H   0  0  0  0  0  0  0  0  0  0  0  0
    5.2263    6.8959   -3.3348 H   0  0  0  0  0  0  0  0  0  0  0  0
    7.2909    5.9344   -4.2405 H   0  0  0  0  0  0  0  0  0  0  0  0
    6.4837    5.5080   -5.7591 H   0  0  0  0  0  0  0  0  0  0  0  0
    6.0357    4.6894   -4.2486 H   0  0  0  0  0  0  0  0  0  0  0  0
    1.7050    0.4648    2.5852 H   0  0  0  0  0  0  0  0  0  0  0  0
    0.8314    0.7236    6.2043 H   0  0  0  0  0  0  0  0  0  0  0  0
   -0.0835    1.7727    5.1101 H   0  0  0  0  0  0  0  0  0  0  0  0
    0.5363    0.2068    4.5441 H   0  0  0  0  0  0  0  0  0  0  0  0
    3.3760    5.0042    2.3179 H   0  0  0  0  0  0  0  0  0  0  0  0
  1  2  1  0  0  0  0
  1 32  1  0  0  0  0
  1 33  1  0  0  0  0
  1 34  1  0  0  0  0
  2  3  1  0  0  0  0
  2 35  1  0  0  0  0
  2 36  1  0  0  0  0
  3  4  2  0  0  0  0
  3 24  1  0  0  0  0
  4  5  1  0  0  0  0
  4 21  1  0  0  0  0
  5  6  1  0  0  0  0
  5 37  1  0  0  0  0
  5 38  1  0  0  0  0
  6  7  1  0  0  0  0
  6 19  1  0  0  0  0
  7  8  2  0  0  0  0
  7 21  1  0  0  0  0
  8  9  1  0  0  0  0
  8 39  1  0  0  0  0
  9 10  2  0  0  0  0
  9 15  1  0  0  0  0
 10 11  1  0  0  0  0
 10 19  1  0  0  0  0
 11 12  1  0  0  0  0
 11 40  1  0  0  0  0
 11 41  1  0  0  0  0
 12 13  1  0  0  0  0
 13 14  2  0  0  0  0
 13 15  1  0  0  0  0
 15 16  1  1  0  0  0
 15 17  1  0  0  0  0
 16 42  1  0  0  0  0
 17 18  1  0  0  0  0
 17 43  1  0  0  0  0
 17 44  1  0  0  0  0
 18 45  1  0  0  0  0
 18 46  1  0  0  0  0
 18 47  1  0  0  0  0
 19 20  2  0  0  0  0
 21 22  2  0  0  0  0
 22 23  1  0  0  0  0
 23 24  2  0  0  0  0
 23 31  1  0  0  0  0
 24 25  1  0  0  0  0
 25 26  2  0  0  0  0
 25 48  1  0  0  0  0
 26 27  1  0  0  0  0
 26 29  1  0  0  0  0
 27 28  1  0  0  0  0
 28 49  1  0  0  0  0
 28 50  1  0  0  0  0
 28 51  1  0  0  0  0
 29 30  1  0  0  0  0
 29 31  2  0  0  0  0
 31 52  1  0  0  0  0
M  END
$$$$

 OpenBabel02181314313D

 53 57  0  0  1  0  0  0  0  0999 V2000
    1.5945    0.1040    0.0135 C   0  0  0  0  0  0  0  0  0  0  0  0
    0.0503    0.1141   -0.0352 C   0  0  0  0  0  0  0  0  0  0  0  0
   -0.4849   -1.2792    0.0334 C   0  0  0  0  0  0  0  0  0  0  0  0
   -0.7299   -1.9694   -1.1771 C   0  0  0  0  0  0  0  0  0  0  0  0
   -0.5688   -1.5240   -2.5725 C   0  0  0  0  0  0  0  0  0  0  0  0
   -0.9437   -2.6950   -3.2998 N   0  0  0  0  0  0  0  0  0  0  0  0
   -1.2947   -3.7021   -2.4697 C   0  0  0  0  0  0  0  0  0  0  0  0
   -1.7057   -4.9462   -2.9607 C   0  0  0  0  0  0  0  0  0  0  0  0
   -1.7764   -5.1362   -4.3646 C   0  0  0  0  0  0  0  0  0  0  0  0
   -1.3717   -4.0710   -5.2169 C   0  0  0  0  0  0  0  0  0  0  0  0
   -1.3807   -4.2817   -6.6875 C   0  0  0  0  0  0  0  0  0  0  0  0
   -1.9392   -5.4283   -7.0979 O   0  0  0  0  0  0  0  0  0  0  0  0
   -2.3394   -6.3898   -6.4234 C   0  0  0  0  0  0  0  0  0  0  0  0
   -2.7716   -7.3347   -7.0701 O   0  0  0  0  0  0  0  0  0  0  0  0
   -2.2893   -6.4339   -4.9467 C   0  0  1  0  0  0  0  0  0  0  0  0
   -1.2896   -7.5741   -4.5525 C   0  0  0  0  0  0  0  0  0  0  0  0
   -3.7361   -6.7347   -4.3945 C   0  0  0  0  0  0  0  0  0  0  0  0
   -4.7947   -5.6361   -4.6813 C   0  0  0  0  0  0  0  0  0  0  0  0
   -0.9591   -2.8361   -4.6557 C   0  0  0  0  0  0  0  0  0  0  0  0
   -0.6161   -1.8788   -5.3894 O   0  0  0  0  0  0  0  0  0  0  0  0
   -1.1743   -3.2854   -1.1569 C   0  0  0  0  0  0  0  0  0  0  0  0
   -1.4040   -3.9437    0.0011 N   0  0  0  0  0  0  0  0  0  0  0  0
   -1.1930   -3.3336    1.1995 C   0  0  0  0  0  0  0  0  0  0  0  0
   -1.4402   -4.0589    2.3800 C   0  0  0  0  0  0  0  0  0  0  0  0
   -1.2265   -3.4650    3.6378 C   0  0  0  0  0  0  0  0  0  0  0  0
   -1.4655   -4.1755    4.7088 F   0  0  0  0  0  0  0  0  0  0  0  0
   -0.7567   -2.1335    3.7281 C   0  0  0  0  0  0  0  0  0  0  0  0
   -0.5156   -1.4686    5.0341 C   0  0  0  0  0  0  0  0  0  0  0  0
   -0.4910   -1.4240    2.5369 C   0  0  0  0  0  0  0  0  0  0  0  0
   -0.7175   -1.9855    1.2554 C   0  0  0  0  0  0  0  0  0  0  0  0
    1.9716    1.1270    0.0025 H   0  0  0  0  0  0  0  0  0  0  0  0
    1.9974   -0.4232   -0.8544 H   0  0  0  0  0  0  0  0  0  0  0  0
    1.9510   -0.3906    0.9192 H   0  0  0  0  0  0  0  0  0  0  0  0
   -0.3499    0.7317    0.7692 H   0  0  0  0  0  0  0  0  0  0  0  0
   -0.2617    0.6143   -0.9544 H   0  0  0  0  0  0  0  0  0  0  0  0
   -1.2405   -0.6921   -2.7990 H   0  0  0  0  0  0  0  0  0  0  0  0
    0.4685   -1.2506   -2.7793 H   0  0  0  0  0  0  0  0  0  0  0  0
   -1.9548   -5.6860   -2.3021 H   0  0  0  0  0  0  0  0  0  0  0  0
   -1.9116   -3.4592   -7.1719 H   0  0  0  0  0  0  0  0  0  0  0  0
   -0.3486   -4.2807   -7.0444 H   0  0  0  0  0  0  0  0  0  0  0  0
   -0.2893   -7.3620   -4.9425 H   0  0  0  0  0  0  0  0  0  0  0  0
   -1.2095   -7.6817   -3.4692 H   0  0  0  0  0  0  0  0  0  0  0  0
   -1.6117   -8.5388   -4.9509 H   0  0  0  0  0  0  0  0  0  0  0  0
   -4.1056   -7.6751   -4.8133 H   0  0  0  0  0  0  0  0  0  0  0  0
   -3.7020   -6.8848   -3.3126 H   0  0  0  0  0  0  0  0  0  0  0  0
   -5.7504   -5.9186   -4.2370 H   0  0  0  0  0  0  0  0  0  0  0  0
   -4.9370   -5.5107   -5.7557 H   0  0  0  0  0  0  0  0  0  0  0  0
   -4.4916   -4.6788   -4.2534 H   0  0  0  0  0  0  0  0  0  0  0  0
   -1.7756   -5.0254    2.3278 H   0  0  0  0  0  0  0  0  0  0  0  0
   -1.1835   -1.8492    5.8079 H   0  0  0  0  0  0  0  0  0  0  0  0
   -0.6822   -0.3908    4.9632 H   0  0  0  0  0  0  0  0  0  0  0  0
    0.5174   -1.6408    5.3395 H   0  0  0  0  0  0  0  0  0  0  0  0
   -0.1207   -0.4778    2.6215 H   0  0  0  0  0  0  0  0  0  0  0  0
  1  2  1  0  0  0  0
  1 31  1  0  0  0  0
  1 32  1  0  0  0  0
  1 33  1  0  0  0  0
  2  3  1  0  0  0  0
  2 34  1  0  0  0  0
  2 35  1  0  0  0  0
  3  4  2  0  0  0  0
  3 30  1  0  0  0  0
  4  5  1  0  0  0  0
  4 21  1  0  0  0  0
  5  6  1  0  0  0  0
  5 36  1  0  0  0  0
  5 37  1  0  0  0  0
  6  7  1  0  0  0  0
  6 19  1  0  0  0  0
  7  8  2  0  0  0  0
  7 21  1  0  0  0  0
  8  9  1  0  0  0  0
  8 38  1  0  0  0  0
  9 10  2  0  0  0  0
  9 15  1  0  0  0  0
 10 11  1  0  0  0  0
 10 19  1  0  0  0  0
 11 12  1  0  0  0  0
 11 39  1  0  0  0  0
 11 40  1  0  0  0  0
 12 13  1  0  0  0  0
 13 14  2  0  0  0  0
 13 15  1  0  0  0  0
 15 16  1  1  0  0  0
 15 17  1  0  0  0  0
 16 41  1  0  0  0  0
 16 42  1  0  0  0  0
 16 43  1  0  0  0  0
 17 18  1  0  0  0  0
 17 44  1  0  0  0  0
 17 45  1  0  0  0  0
 18 46  1  0  0  0  0
 18 47  1  0  0  0  0
 18 48  1  0  0  0  0
 19 20  2  0  0  0  0
 21 22  2  0  0  0  0
 22 23  1  0  0  0  0
 23 24  2  0  0  0  0
 23 30  1  0  0  0  0
 24 25  1  0  0  0  0
 24 49  1  0  0  0  0
 25 26  1  0  0  0  0
 25 27  2  0  0  0  0
 27 28  1  0  0  0  0
 27 29  1  0  0  0  0
 28 50  1  0  0  0  0
 28 51  1  0  0  0  0
 28 52  1  0  0  0  0
 29 30  2  0  0  0  0
 29 53  1  0  0  0  0
M  END
$$$$
2179
 OpenBabel02181314313D

 47 50  0  0  0  0  0  0  0  0999 V2000
   -0.3728   -0.4420   -0.1027 S   0  0  0  0  0  0  0  0  0  0  0  0
    3.5812    3.2444    0.8304 O   0  0  0  0  0  0  0  0  0  0  0  0
   -0.3014   -0.7957    1.4598 O   0  0  0  0  0  0  0  0  0  0  0  0
    0.9804   -0.9103   -0.8261 O   0  0  0  0  0  0  0  0  0  0  0  0
    2.9705    5.3539   -0.6699 N   0  0  0  0  0  0  0  0  0  0  0  0
    2.5994    8.9115   -2.7183 N   0  0  0  0  0  0  0  0  0  0  0  0
   -0.6020    1.2096   -0.3123 N   0  0  0  0  0  0  0  0  0  0  0  0
    2.7964    6.5910   -1.1846 C   0  0  0  0  0  0  0  0  0  0  0  0
    3.9666    7.3413   -1.5097 C   0  0  0  0  0  0  0  0  0  0  0  0
    1.5215    7.1863   -1.4460 C   0  0  0  0  0  0  0  0  0  0  0  0
    3.8228    8.5308   -2.2812 C   0  0  0  0  0  0  0  0  0  0  0  0
    1.4619    8.2789   -2.3538 C   0  0  0  0  0  0  0  0  0  0  0  0
    2.2144    4.2395   -0.7424 C   0  0  0  0  0  0  0  0  0  0  0  0
    5.2818    6.9771   -1.1103 C   0  0  0  0  0  0  0  0  0  0  0  0
    0.2990    6.7595   -0.8683 C   0  0  0  0  0  0  0  0  0  0  0  0
    2.4798    3.1876    0.1757 C   0  0  0  0  0  0  0  0  0  0  0  0
    0.3649    2.0972   -0.4689 C   0  0  0  0  0  0  0  0  0  0  0  0
    1.1512    4.0673   -1.6629 C   0  0  0  0  0  0  0  0  0  0  0  0
    4.9349    9.3295   -2.6107 C   0  0  0  0  0  0  0  0  0  0  0  0
    0.2273    8.7203   -2.8716 C   0  0  0  0  0  0  0  0  0  0  0  0
    1.5396    2.1334    0.3154 C   0  0  0  0  0  0  0  0  0  0  0  0
    0.1946    3.0591   -1.4788 C   0  0  0  0  0  0  0  0  0  0  0  0
    6.3912    7.7807   -1.4327 C   0  0  0  0  0  0  0  0  0  0  0  0
   -0.9367    7.1952   -1.3801 C   0  0  0  0  0  0  0  0  0  0  0  0
    6.2181    8.9588   -2.1771 C   0  0  0  0  0  0  0  0  0  0  0  0
   -0.9700    8.1437   -2.4154 C   0  0  0  0  0  0  0  0  0  0  0  0
   -1.7907   -1.3152   -0.8624 C   0  0  0  0  0  0  0  0  0  0  0  0
    4.0507    2.5669    1.8827 C   0  0  0  0  0  0  0  0  0  0  0  0
    3.7609    5.2395   -0.1883 H   0  0  0  0  0  0  0  0  0  0  0  0
    5.4546    6.1311   -0.5647 H   0  0  0  0  0  0  0  0  0  0  0  0
    0.2928    6.1027   -0.0850 H   0  0  0  0  0  0  0  0  0  0  0  0
    1.0291    4.7075   -2.4491 H   0  0  0  0  0  0  0  0  0  0  0  0
    4.8160   10.1864   -3.1575 H   0  0  0  0  0  0  0  0  0  0  0  0
    0.1957    9.4558   -3.5818 H   0  0  0  0  0  0  0  0  0  0  0  0
    1.6978    1.3953    1.0028 H   0  0  0  0  0  0  0  0  0  0  0  0
   -0.6290    3.0357   -2.0876 H   0  0  0  0  0  0  0  0  0  0  0  0
    7.3273    7.5098   -1.1217 H   0  0  0  0  0  0  0  0  0  0  0  0
   -1.8085    6.8135   -1.0062 H   0  0  0  0  0  0  0  0  0  0  0  0
    7.0244    9.5456   -2.4033 H   0  0  0  0  0  0  0  0  0  0  0  0
   -1.8645    8.4267   -2.8216 H   0  0  0  0  0  0  0  0  0  0  0  0
   -1.4846    1.5110   -0.3914 H   0  0  0  0  0  0  0  0  0  0  0  0
   -1.6522   -2.3919   -0.7697 H   0  0  0  0  0  0  0  0  0  0  0  0
   -2.7121   -1.0221   -0.3584 H   0  0  0  0  0  0  0  0  0  0  0  0
   -1.8579   -1.0477   -1.9175 H   0  0  0  0  0  0  0  0  0  0  0  0
    5.1193    2.7671    1.9673 H   0  0  0  0  0  0  0  0  0  0  0  0
    3.5581    2.9158    2.7913 H   0  0  0  0  0  0  0  0  0  0  0  0
    3.9176    1.4884    1.7799 H   0  0  0  0  0  0  0  0  0  0  0  0
  1  3  2  0  0  0  0
  1  4  2  0  0  0  0
  1  7  1  0  0  0  0
  1 27  1  0  0  0  0
  2 16  1  0  0  0  0
  2 28  1  0  0  0  0
  5  8  1  0  0  0  0
  5 13  1  0  0  0  0
  5 29  1  0  0  0  0
  6 11  2  0  0  0  0
  6 12  1  0  0  0  0
  7 17  1  0  0  0  0
  7 41  1  0  0  0  0
  8  9  2  0  0  0  0
  8 10  1  0  0  0  0
  9 11  1  0  0  0  0
  9 14  1  0  0  0  0
 10 12  1  0  0  0  0
 10 15  2  0  0  0  0
 11 19  1  0  0  0  0
 12 20  2  0  0  0  0
 13 16  2  0  0  0  0
 13 18  1  0  0  0  0
 14 23  2  0  0  0  0
 14 30  1  0  0  0  0
 15 24  1  0  0  0  0
 15 31  1  0  0  0  0
 16 21  1  0  0  0  0
 17 21  2  0  0  0  0
 17 22  1  0  0  0  0
 18 22  2  0  0  0  0
 18 32  1  0  0  0  0
 19 25  2  0  0  0  0
 19 33  1  0  0  0  0
 20 26  1  0  0  0  0
 20 34  1  0  0  0  0
 21 35  1  0  0  0  0
 22 36  1  0  0  0  0
 23 25  1  0  0  0  0
 23 37  1  0  0  0  0
 24 26  2  0  0  0  0
 24 38  1  0  0  0  0
 25 39  1  0  0  0  0
 26 40  1  0  0  0  0
 27 42  1  0  0  0  0
 27 43  1  0  0  0  0
 27 44  1  0  0  0  0
 28 45  1  0  0  0  0
 28 46  1  0  0  0  0
 28 47  1  0  0  0  0
M  END
$$$$
5384
 OpenBabel02181314313D

 20 19  0  0  0  0  0  0  0  0999 V2000
    2.8780   -1.7574    1.8781 O   0  0  0  0  0  0  0  0  0  0  0  0
    0.2773   -0.6295    2.3545 N   0  0  0  0  0  0  0  0  0  0  0  0
   -0.9475   -0.6210    2.7282 C   0  5  0  0  0  0  0  0  0  0  0  0
    0.7483   -0.7248    1.0441 C   0  0  0  0  0  0  0  0  0  0  0  0
    2.3136   -0.7419    0.9988 C   0  0  0  0  0  0  0  0  0  0  0  0
    2.8615    0.6207    1.5353 C   0  0  0  0  0  0  0  0  0  0  0  0
    2.8265   -0.9155   -0.4661 C   0  0  0  0  0  0  0  0  0  0  0  0
    2.5671   -3.1500    1.6491 C   0  0  0  0  0  0  0  0  0  0  0  0
   -1.7015   -0.6885    2.0864 H   0  0  0  0  0  0  0  0  0  0  0  0
    0.3560   -1.6385    0.5896 H   0  0  0  0  0  0  0  0  0  0  0  0
    0.3695    0.1192    0.4593 H   0  0  0  0  0  0  0  0  0  0  0  0
    2.4425   -1.8337   -0.9120 H   0  0  0  0  0  0  0  0  0  0  0  0
    3.9181   -0.9583   -0.4835 H   0  0  0  0  0  0  0  0  0  0  0  0
    2.5033   -0.0824   -1.0941 H   0  0  0  0  0  0  0  0  0  0  0  0
    2.4896    1.4539    0.9331 H   0  0  0  0  0  0  0  0  0  0  0  0
    2.5539    0.7866    2.5695 H   0  0  0  0  0  0  0  0  0  0  0  0
    3.9529    0.6392    1.5058 H   0  0  0  0  0  0  0  0  0  0  0  0
    3.0704   -3.7414    2.4133 H   0  0  0  0  0  0  0  0  0  0  0  0
    2.9266   -3.4900    0.6779 H   0  0  0  0  0  0  0  0  0  0  0  0
    1.4980   -3.3468    1.7310 H   0  0  0  0  0  0  0  0  0  0  0  0
  1  5  1  0  0  0  0
  1  8  1  0  0  0  0
  2  3  2  0  0  0  0
  2  4  1  0  0  0  0
  3  9  1  0  0  0  0
  4  5  1  0  0  0  0
  4 10  1  0  0  0  0
  4 11  1  0  0  0  0
  5  6  1  0  0  0  0
  5  7  1  0  0  0  0
  6 15  1  0  0  0  0
  6 16  1  0  0  0  0
  6 17  1  0  0  0  0
  7 12  1  0  0  0  0
  7 13  1  0  0  0  0
  7 14  1  0  0  0  0
  8 18  1  0  0  0  0
  8 19  1  0  0  0  0
  8 20  1  0  0  0  0
M  CHG  1   3  -1
M  END
$$$$
16757546
 OpenBabel02181314313D

 11 10  0  0  0  0  0  0  0  0999 V2000
   -1.3140    1.6469   -0.8281 O   0  0  0  0  0  0  0  0  0  0  0  0
    1.9989   -1.2553   -0.0596 O   0  0  0  0  0  0  0  0  0  0  0  0
    0.9571    2.2581    1.5610 O   0  5  0  0  0  0  0  0  0  0  0  0
   -0.3478    3.5710    0.6174 O   0  0  0  0  0  0  0  0  0  0  0  0
    0.0679    0.0269    0.0485 C   0  0  0  0  0  0  0  0  0  0  0  0
   -0.4078    1.4086   -0.0370 C   0  0  0  0  0  0  0  0  0  0  0  0
    1.4869   -0.1525   -0.1890 C   0  0  0  0  0  0  0  0  0  0  0  0
    0.0741    2.4284    0.7286 C   0  0  0  0  0  0  0  0  0  0  0  0
   -0.1752   -0.3577    1.0424 H   0  0  0  0  0  0  0  0  0  0  0  0
   -0.4612   -0.5985   -0.6783 H   0  0  0  0  0  0  0  0  0  0  0  0
    2.0683    0.6039   -0.4632 H   0  0  0  0  0  0  0  0  0  0  0  0
  1  6  2  0  0  0  0
  2  7  2  0  0  0  0
  3  8  1  0  0  0  0
  4  8  2  0  0  0  0
  5  6  1  0  0  0  0
  5  7  1  0  0  0  0
  5  9  1  0  0  0  0
  5 10  1  0  0  0  0
  6  8  1  0  0  0  0
  7 11  1  0  0  0  0
M  CHG  1   3  -1
M  END
$$$$
69336
 OpenBabel02181314313D

 12 11  0  0  0  0  0  0  0  0999 V2000
   -0.2689    0.0963   -0.0796 O   0  0  0  0  0  0  0  0  0  0  0  0
   -1.3380   -1.3988   -1.2399 O   0  0  0  0  0  0  0  0  0  0  0  0
    0.5614    0.2655   -3.1638 N   0  0  0  0  0  0  0  0  0  0  0  0
   -0.9685    0.1201    1.0674 C   0  0  0  0  0  0  0  0  0  0  0  0
   -0.1226    0.7407    2.1961 C   0  0  0  0  0  0  0  0  0  0  0  0
   -0.5357   -0.4796   -1.1487 C   0  0  0  0  0  0  0  0  0  0  0  0
    0.0470   -0.0941   -2.2027 C   0  0  0  0  0  0  0  0  0  0  0  0
   -1.8685    0.7251    0.9221 H   0  0  0  0  0  0  0  0  0  0  0  0
   -1.2689   -0.8866    1.3745 H   0  0  0  0  0  0  0  0  0  0  0  0
   -0.7452    0.9041    3.0779 H   0  0  0  0  0  0  0  0  0  0  0  0
    0.2975    1.6978    1.8810 H   0  0  0  0  0  0  0  0  0  0  0  0
    0.6931    0.0661    2.4646 H   0  0  0  0  0  0  0  0  0  0  0  0
  1  4  1  0  0  0  0
  1  6  1  0  0  0  0
  2  6  2  0  0  0  0
  3  7  3  0  0  0  0
  4  5  1  0  0  0  0
  4  8  1  0  0  0  0
  4  9  1  0  0  0  0
  5 10  1  0  0  0  0
  5 11  1  0  0  0  0
  5 12  1  0  0  0  0
  6  7  1  0  0  0  0
M  END
$$$$
5753
 OpenBabel02181314313D

 55 58  0  0  1  0  0  0  0  0999 V2000
   -2.2811    0.0906    4.5984 O   0  0  0  0  0  0  0  0  0  0  0  0
   -0.1693    0.6714   -0.9676 O   0  0  0  0  0  0  0  0  0  0  0  0
    1.1660   -0.7856   10.0731 O   0  0  0  0  0  0  0  0  0  0  0  0
    0.1838   -1.9964   -1.4930 O   0  0  0  0  0  0  0  0  0  0  0  0
    1.1131    1.3192    3.2673 C   0  0  2  0  0  0  0  0  0  0  0  0
    0.0301    0.5950    2.4016 C   0  0  2  0  0  0  0  0  0  0  0  0
    0.5937    1.8168    4.6557 C   0  0  1  0  0  0  0  0  0  0  0  0
    0.0009    0.6089    5.4817 C   0  0  1  0  0  0  0  0  0  0  0  0
   -0.5179    1.0966    6.9139 C   0  0  2  0  0  0  0  0  0  0  0  0
   -0.3984   -0.6761    3.2078 C   0  0  0  0  0  0  0  0  0  0  0  0
    0.8712    0.3197    1.1010 C   0  0  2  0  0  0  0  0  0  0  0  0
   -0.9300   -0.3536    4.6421 C   0  0  2  0  0  0  0  0  0  0  0  0
    1.7508    2.3378    2.2999 C   0  0  0  0  0  0  0  0  0  0  0  0
    1.7236    2.5383    5.4674 C   0  0  0  0  0  0  0  0  0  0  0  0
    1.7277    1.6196    0.9266 C   0  0  0  0  0  0  0  0  0  0  0  0
    0.7211    1.5876    7.6049 C   0  0  0  0  0  0  0  0  0  0  0  0
   -1.2411    1.4609    2.0535 C   0  0  0  0  0  0  0  0  0  0  0  0
    1.4730    2.7014    6.9959 C   0  0  0  0  0  0  0  0  0  0  0  0
   -1.2233   -0.0937    7.7038 C   0  0  0  0  0  0  0  0  0  0  0  0
   -1.5686    2.2733    6.8508 C   0  0  0  0  0  0  0  0  0  0  0  0
    0.1193   -0.1258   -0.0807 C   0  0  0  0  0  0  0  0  0  0  0  0
   -0.8881   -0.1371    9.2128 C   0  0  0  0  0  0  0  0  0  0  0  0
    1.1966    1.0007    8.7286 C   0  0  0  0  0  0  0  0  0  0  0  0
    0.5452    0.0003    9.3695 C   0  0  0  0  0  0  0  0  0  0  0  0
   -0.3224   -1.4986   -0.2601 C   0  0  0  0  0  0  0  0  0  0  0  0
    1.9157    0.6021    3.4990 H   0  0  0  0  0  0  0  0  0  0  0  0
   -0.1902    2.5493    4.4655 H   0  0  0  0  0  0  0  0  0  0  0  0
    0.8628   -0.0446    5.6820 H   0  0  0  0  0  0  0  0  0  0  0  0
   -1.1602   -1.2338    2.6576 H   0  0  0  0  0  0  0  0  0  0  0  0
    0.4619   -1.3469    3.3096 H   0  0  0  0  0  0  0  0  0  0  0  0
    1.5933   -0.4786    1.3166 H   0  0  0  0  0  0  0  0  0  0  0  0
   -0.9723   -1.3253    5.1392 H   0  0  0  0  0  0  0  0  0  0  0  0
    2.7721    2.5892    2.5993 H   0  0  0  0  0  0  0  0  0  0  0  0
    1.1595    3.2574    2.2684 H   0  0  0  0  0  0  0  0  0  0  0  0
    2.6607    1.9886    5.3449 H   0  0  0  0  0  0  0  0  0  0  0  0
    1.8796    3.5349    5.0416 H   0  0  0  0  0  0  0  0  0  0  0  0
    1.3084    2.3018    0.1827 H   0  0  0  0  0  0  0  0  0  0  0  0
    2.7436    1.3640    0.6106 H   0  0  0  0  0  0  0  0  0  0  0  0
   -1.9725    0.8546    1.5146 H   0  0  0  0  0  0  0  0  0  0  0  0
   -0.9910    2.3143    1.4235 H   0  0  0  0  0  0  0  0  0  0  0  0
   -1.7362    1.8528    2.9380 H   0  0  0  0  0  0  0  0  0  0  0  0
    2.4517    2.8430    7.4676 H   0  0  0  0  0  0  0  0  0  0  0  0
    0.9279    3.6289    7.1806 H   0  0  0  0  0  0  0  0  0  0  0  0
   -0.9103   -1.0629    7.3184 H   0  0  0  0  0  0  0  0  0  0  0  0
   -2.3133   -0.0587    7.5974 H   0  0  0  0  0  0  0  0  0  0  0  0
   -1.9050    2.5423    7.8547 H   0  0  0  0  0  0  0  0  0  0  0  0
   -2.4452    1.9906    6.2692 H   0  0  0  0  0  0  0  0  0  0  0  0
   -1.1778    3.1841    6.3995 H   0  0  0  0  0  0  0  0  0  0  0  0
   -1.2491   -1.0760    9.6459 H   0  0  0  0  0  0  0  0  0  0  0  0
   -1.3848    0.6866    9.7320 H   0  0  0  0  0  0  0  0  0  0  0  0
   -2.7724   -0.6462    4.1763 H   0  0  0  0  0  0  0  0  0  0  0  0
    2.0654    1.2969    9.1139 H   0  0  0  0  0  0  0  0  0  0  0  0
    0.0319   -2.1478    0.5428 H   0  0  0  0  0  0  0  0  0  0  0  0
   -1.4132   -1.5392   -0.2818 H   0  0  0  0  0  0  0  0  0  0  0  0
    0.0888   -2.9726   -1.4867 H   0  0  0  0  0  0  0  0  0  0  0  0
  1 51  1  0  0  0  0
  2 21  2  0  0  0  0
  3 24  2  0  0  0  0
  4 25  1  0  0  0  0
  4 55  1  0  0  0  0
  5  6  1  0  0  0  0
  5  7  1  0  0  0  0
  5 13  1  0  0  0  0
  5 26  1  1  0  0  0
  6 10  1  0  0  0  0
  6 11  1  0  0  0  0
  6 17  1  6  0  0  0
  7  8  1  0  0  0  0
  7 14  1  0  0  0  0
  7 27  1  6  0  0  0
  8  9  1  0  0  0  0
  8 12  1  0  0  0  0
  8 28  1  1  0  0  0
  9 16  1  0  0  0  0
  9 19  1  0  0  0  0
  9 20  1  6  0  0  0
 10 12  1  0  0  0  0
 10 29  1  0  0  0  0
 10 30  1  0  0  0  0
 11 15  1  0  0  0  0
 11 21  1  0  0  0  0
 11 31  1  1  0  0  0
 12  1  1  0  0  0  0
 12 32  1  1  0  0  0
 13 15  1  0  0  0  0
 13 33  1  0  0  0  0
 13 34  1  0  0  0  0
 14 18  1  0  0  0  0
 14 35  1  0  0  0  0
 14 36  1  0  0  0  0
 15 37  1  0  0  0  0
 15 38  1  0  0  0  0
 16 18  1  0  0  0  0
 16 23  2  0  0  0  0
 17 39  1  0  0  0  0
 17 40  1  0  0  0  0
 17 41  1  0  0  0  0
 18 42  1  0  0  0  0
 18 43  1  0  0  0  0
 19 22  1  0  0  0  0
 19 44  1  0  0  0  0
 19 45  1  0  0  0  0
 20 46  1  0  0  0  0
 20 47  1  0  0  0  0
 20 48  1  0  0  0  0
 21 25  1  0  0  0  0
 22 24  1  0  0  0  0
 22 49  1  0  0  0  0
 22 50  1  0  0  0  0
 23 24  1  0  0  0  0
 23 52  1  0  0  0  0
 25 53  1  0  0  0  0
 25 54  1  0  0  0  0
M  END
$$$$
5754
 OpenBabel02181314313D

 56 59  0  0  1  0  0  0  0  0999 V2000
   -1.8384    1.8797   -3.3484 O   0  0  0  0  0  0  0  0  0  0  0  0
    1.7262    0.2459    0.3538 O   0  0  0  0  0  0  0  0  0  0  0  0
    0.6025    1.4937   -5.5293 O   0  0  0  0  0  0  0  0  0  0  0  0
    0.1315    4.1453   -5.0070 O   0  0  0  0  0  0  0  0  0  0  0  0
   -2.7259   -1.0872    5.0161 O   0  0  0  0  0  0  0  0  0  0  0  0
   -0.0891    0.4098   -2.3211 C   0  0  1  0  0  0  0  0  0  0  0  0
   -1.2022   -0.6350   -1.9762 C   0  0  2  0  0  0  0  0  0  0  0  0
   -0.8860   -1.5424   -0.7416 C   0  0  1  0  0  0  0  0  0  0  0  0
   -0.6014   -0.6579    0.5335 C   0  0  1  0  0  0  0  0  0  0  0  0
   -0.7020    1.0485   -3.6333 C   0  0  1  0  0  0  0  0  0  0  0  0
    0.0363    1.3415   -1.0654 C   0  0  0  0  0  0  0  0  0  0  0  0
   -0.2957   -1.5680    1.8116 C   0  0  2  0  0  0  0  0  0  0  0  0
    0.3451    0.5769    0.2631 C   0  0  2  0  0  0  0  0  0  0  0  0
   -1.5170   -1.3162   -3.3234 C   0  0  0  0  0  0  0  0  0  0  0  0
   -1.2958   -0.2037   -4.3784 C   0  0  0  0  0  0  0  0  0  0  0  0
   -2.0559   -2.5446   -0.4563 C   0  0  0  0  0  0  0  0  0  0  0  0
    1.3244   -0.2154   -2.6442 C   0  0  0  0  0  0  0  0  0  0  0  0
   -1.5534   -2.3599    2.0239 C   0  0  0  0  0  0  0  0  0  0  0  0
   -2.0256   -3.2366    0.9364 C   0  0  0  0  0  0  0  0  0  0  0  0
    0.0666   -0.6637    3.0702 C   0  0  0  0  0  0  0  0  0  0  0  0
    0.9079   -2.5700    1.6161 C   0  0  0  0  0  0  0  0  0  0  0  0
    0.2064    1.8866   -4.4396 C   0  0  0  0  0  0  0  0  0  0  0  0
   -0.4909   -1.2070    4.4065 C   0  0  0  0  0  0  0  0  0  0  0  0
   -2.2880   -2.2522    3.1578 C   0  0  0  0  0  0  0  0  0  0  0  0
   -1.8957   -1.5088    4.2208 C   0  0  0  0  0  0  0  0  0  0  0  0
    0.6360    3.2218   -4.0513 C   0  0  0  0  0  0  0  0  0  0  0  0
   -2.1190   -0.0911   -1.7052 H   0  0  0  0  0  0  0  0  0  0  0  0
   -0.0019   -2.1312   -0.9848 H   0  0  0  0  0  0  0  0  0  0  0  0
   -1.5580   -0.1591    0.7477 H   0  0  0  0  0  0  0  0  0  0  0  0
    0.8117    2.0931   -1.2271 H   0  0  0  0  0  0  0  0  0  0  0  0
   -0.9007    1.8874   -0.9187 H   0  0  0  0  0  0  0  0  0  0  0  0
    0.1882    1.3171    1.0512 H   0  0  0  0  0  0  0  0  0  0  0  0
   -0.8360   -2.1551   -3.4952 H   0  0  0  0  0  0  0  0  0  0  0  0
   -2.5443   -1.6903   -3.3505 H   0  0  0  0  0  0  0  0  0  0  0  0
   -2.2373    0.0396   -4.8808 H   0  0  0  0  0  0  0  0  0  0  0  0
   -0.6171   -0.5946   -5.1409 H   0  0  0  0  0  0  0  0  0  0  0  0
   -3.0105   -2.0180   -0.5417 H   0  0  0  0  0  0  0  0  0  0  0  0
   -2.0489   -3.3257   -1.2231 H   0  0  0  0  0  0  0  0  0  0  0  0
    1.6896   -0.8621   -1.8512 H   0  0  0  0  0  0  0  0  0  0  0  0
    1.3096   -0.8140   -3.5546 H   0  0  0  0  0  0  0  0  0  0  0  0
    2.0632    0.5768   -2.7836 H   0  0  0  0  0  0  0  0  0  0  0  0
   -3.0330   -3.6236    1.1251 H   0  0  0  0  0  0  0  0  0  0  0  0
   -1.3813   -4.1165    0.8922 H   0  0  0  0  0  0  0  0  0  0  0  0
   -0.3561    0.3365    2.9688 H   0  0  0  0  0  0  0  0  0  0  0  0
    1.1492   -0.5338    3.1743 H   0  0  0  0  0  0  0  0  0  0  0  0
    1.0757   -3.1507    2.5258 H   0  0  0  0  0  0  0  0  0  0  0  0
    1.8322   -2.0428    1.3845 H   0  0  0  0  0  0  0  0  0  0  0  0
    0.7498   -3.2871    0.8121 H   0  0  0  0  0  0  0  0  0  0  0  0
   -1.5257    2.5964   -2.7590 H   0  0  0  0  0  0  0  0  0  0  0  0
   -0.3402   -0.4686    5.2006 H   0  0  0  0  0  0  0  0  0  0  0  0
    0.0371   -2.1210    4.6908 H   0  0  0  0  0  0  0  0  0  0  0  0
    2.1937    1.1072    0.3089 H   0  0  0  0  0  0  0  0  0  0  0  0
   -3.1592   -2.7275    3.2311 H   0  0  0  0  0  0  0  0  0  0  0  0
    0.2620    3.5128   -3.0709 H   0  0  0  0  0  0  0  0  0  0  0  0
    1.7263    3.2785   -4.0352 H   0  0  0  0  0  0  0  0  0  0  0  0
    0.2693    5.0554   -4.6655 H   0  0  0  0  0  0  0  0  0  0  0  0
  1 49  1  0  0  0  0
  2 52  1  0  0  0  0
  3 22  2  0  0  0  0
  4 26  1  0  0  0  0
  4 56  1  0  0  0  0
  5 25  2  0  0  0  0
  6  7  1  0  0  0  0
  6 10  1  0  0  0  0
  6 11  1  0  0  0  0
  6 17  1  6  0  0  0
  7  8  1  0  0  0  0
  7 14  1  0  0  0  0
  7 27  1  1  0  0  0
  8  9  1  0  0  0  0
  8 16  1  0  0  0  0
  8 28  1  6  0  0  0
  9 12  1  0  0  0  0
  9 13  1  0  0  0  0
  9 29  1  1  0  0  0
 10  1  1  1  0  0  0
 10 15  1  0  0  0  0
 10 22  1  0  0  0  0
 11 13  1  0  0  0  0
 11 30  1  0  0  0  0
 11 31  1  0  0  0  0
 12 18  1  0  0  0  0
 12 20  1  0  0  0  0
 12 21  1  6  0  0  0
 13  2  1  0  0  0  0
 13 32  1  1  0  0  0
 14 15  1  0  0  0  0
 14 33  1  0  0  0  0
 14 34  1  0  0  0  0
 15 35  1  0  0  0  0
 15 36  1  0  0  0  0
 16 19  1  0  0  0  0
 16 37  1  0  0  0  0
 16 38  1  0  0  0  0
 17 39  1  0  0  0  0
 17 40  1  0  0  0  0
 17 41  1  0  0  0  0
 18 19  1  0  0  0  0
 18 24  2  0  0  0  0
 19 42  1  0  0  0  0
 19 43  1  0  0  0  0
 20 23  1  0  0  0  0
 20 44  1  0  0  0  0
 20 45  1  0  0  0  0
 21 46  1  0  0  0  0
 21 47  1  0  0  0  0
 21 48  1  0  0  0  0
 22 26  1  0  0  0  0
 23 25  1  0  0  0  0
 23 50  1  0  0  0  0
 23 51  1  0  0  0  0
 24 25  1  0  0  0  0
 24 53  1  0  0  0  0
 26 54  1  0  0  0  0
 26 55  1  0  0  0  0
M  END
$$$$
30323
 OpenBabel02181314313D

 67 71  0  0  1  0  0  0  0  0999 V2000
    0.0113   -7.2250   -1.7364 O   0  0  0  0  0  0  0  0  0  0  0  0
   -0.4993   -9.4574   -2.2055 O   0  0  0  0  0  0  0  0  0  0  0  0
    3.8005   -7.8085   -2.9649 O   0  0  0  0  0  0  0  0  0  0  0  0
   -3.5055  -11.4284   -2.9374 O   0  0  0  0  0  0  0  0  0  0  0  0
    0.0466   -4.8978   -0.3267 O   0  0  0  0  0  0  0  0  0  0  0  0
    5.3866   -4.8620   -0.6072 O   0  0  0  0  0  0  0  0  0  0  0  0
    4.3406  -10.4271   -2.6011 O   0  0  0  0  0  0  0  0  0  0  0  0
    0.1858   -2.3430    0.4421 O   0  0  0  0  0  0  0  0  0  0  0  0
    5.3141   -2.2882    0.0661 O   0  0  0  0  0  0  0  0  0  0  0  0
    0.0623    0.1997    0.1651 O   0  0  0  0  0  0  0  0  0  0  0  0
   -3.9744   -9.2969   -1.2441 N   0  0  0  0  0  0  0  0  0  0  0  0
    1.2202   -7.3614   -0.9103 C   0  0  1  0  0  0  0  0  0  0  0  0
    3.5856   -8.3926   -1.6641 C   0  0  2  0  0  0  0  0  0  0  0  0
    2.0603   -8.5714   -1.4593 C   0  0  0  0  0  0  0  0  0  0  0  0
    4.1295   -7.3675   -0.6401 C   0  0  0  0  0  0  0  0  0  0  0  0
    1.9842   -6.0579   -0.6915 C   0  0  0  0  0  0  0  0  0  0  0  0
    3.4074   -6.0510   -0.6546 C   0  0  0  0  0  0  0  0  0  0  0  0
   -1.0174   -8.2464   -1.6235 C   0  0  2  0  0  0  0  0  0  0  0  0
   -2.2973   -7.8376   -2.4000 C   0  0  0  0  0  0  0  0  0  0  0  0
   -3.3065   -9.0201   -2.5202 C   0  0  1  0  0  0  0  0  0  0  0  0
   -2.6142  -10.3224   -3.0129 C   0  0  1  0  0  0  0  0  0  0  0  0
   -1.3071  -10.6350   -2.2329 C   0  0  2  0  0  0  0  0  0  0  0  0
    1.3074   -4.8316   -0.4114 C   0  0  0  0  0  0  0  0  0  0  0  0
    4.2424   -9.7240   -1.5986 C   0  0  0  0  0  0  0  0  0  0  0  0
    4.1179   -4.8238   -0.5307 C   0  0  0  0  0  0  0  0  0  0  0  0
    2.0032   -3.5930   -0.2251 C   0  0  0  0  0  0  0  0  0  0  0  0
    3.4330   -3.5878   -0.3141 C   0  0  0  0  0  0  0  0  0  0  0  0
   -1.4326  -11.2616   -0.8184 C   0  0  0  0  0  0  0  0  0  0  0  0
    4.6914  -10.3286   -0.3525 C   0  0  0  0  0  0  0  0  0  0  0  0
    1.3453   -2.3600    0.0489 C   0  0  0  0  0  0  0  0  0  0  0  0
    4.1096   -2.3480   -0.1529 C   0  0  0  0  0  0  0  0  0  0  0  0
    2.0061   -1.1159   -0.0399 C   0  0  0  0  0  0  0  0  0  0  0  0
    3.4259   -1.1253   -0.1570 C   0  0  0  0  0  0  0  0  0  0  0  0
    1.3306    0.1443    0.0291 C   0  0  0  0  0  0  0  0  0  0  0  0
    4.1260    0.1090   -0.2397 C   0  0  0  0  0  0  0  0  0  0  0  0
    2.0593    1.3514   -0.0612 C   0  0  0  0  0  0  0  0  0  0  0  0
    3.4513    1.3336   -0.1925 C   0  0  0  0  0  0  0  0  0  0  0  0
   -0.6315    0.7673    1.1606 C   0  0  0  0  0  0  0  0  0  0  0  0
    0.8933   -7.6201    0.1038 H   0  0  0  0  0  0  0  0  0  0  0  0
    1.8543   -9.4231   -0.8000 H   0  0  0  0  0  0  0  0  0  0  0  0
    1.7074   -8.8505   -2.4519 H   0  0  0  0  0  0  0  0  0  0  0  0
    4.0276   -7.7535    0.3760 H   0  0  0  0  0  0  0  0  0  0  0  0
    5.1974   -7.2906   -0.8387 H   0  0  0  0  0  0  0  0  0  0  0  0
   -1.2741   -8.3853   -0.5694 H   0  0  0  0  0  0  0  0  0  0  0  0
   -2.7763   -6.9877   -1.9062 H   0  0  0  0  0  0  0  0  0  0  0  0
   -2.0110   -7.5173   -3.4059 H   0  0  0  0  0  0  0  0  0  0  0  0
   -4.0867   -8.7392   -3.2335 H   0  0  0  0  0  0  0  0  0  0  0  0
   -2.3562  -10.1789   -4.0676 H   0  0  0  0  0  0  0  0  0  0  0  0
   -0.7422  -11.3567   -2.8300 H   0  0  0  0  0  0  0  0  0  0  0  0
    3.4133   -6.9082   -2.9606 H   0  0  0  0  0  0  0  0  0  0  0  0
   -0.4344  -11.4204   -0.4036 H   0  0  0  0  0  0  0  0  0  0  0  0
   -1.9826  -10.6167   -0.1352 H   0  0  0  0  0  0  0  0  0  0  0  0
   -1.9385  -12.2258   -0.8730 H   0  0  0  0  0  0  0  0  0  0  0  0
   -4.2751   -8.4192   -0.8148 H   0  0  0  0  0  0  0  0  0  0  0  0
   -4.8152   -9.8468   -1.4362 H   0  0  0  0  0  0  0  0  0  0  0  0
    4.8070  -11.4116   -0.4441 H   0  0  0  0  0  0  0  0  0  0  0  0
    3.9740  -10.1464    0.4498 H   0  0  0  0  0  0  0  0  0  0  0  0
    5.6551   -9.9029   -0.0706 H   0  0  0  0  0  0  0  0  0  0  0  0
   -3.1278  -12.1346   -3.5058 H   0  0  0  0  0  0  0  0  0  0  0  0
   -0.2749   -5.6603   -0.5760 H   0  0  0  0  0  0  0  0  0  0  0  0
    5.7941   -5.6148   -0.7775 H   0  0  0  0  0  0  0  0  0  0  0  0
    5.1452    0.1352   -0.3315 H   0  0  0  0  0  0  0  0  0  0  0  0
    1.5806    2.2546   -0.0370 H   0  0  0  0  0  0  0  0  0  0  0  0
    3.9736    2.2114   -0.2506 H   0  0  0  0  0  0  0  0  0  0  0  0
   -1.6941    0.6216    0.9676 H   0  0  0  0  0  0  0  0  0  0  0  0
   -0.3854    0.2845    2.1099 H   0  0  0  0  0  0  0  0  0  0  0  0
   -0.4387    1.8384    1.2417 H   0  0  0  0  0  0  0  0  0  0  0  0
  2 18  1  0  0  0  0
  2 22  1  0  0  0  0
  3 50  1  0  0  0  0
  4 59  1  0  0  0  0
  5 23  1  0  0  0  0
  5 60  1  0  0  0  0
  6 25  1  0  0  0  0
  6 61  1  0  0  0  0
  7 24  2  0  0  0  0
  8 30  2  0  0  0  0
  9 31  2  0  0  0  0
 10 34  1  0  0  0  0
 10 38  1  0  0  0  0
 11 54  1  0  0  0  0
 11 55  1  0  0  0  0
 12  1  1  0  0  0  0
 12 14  1  0  0  0  0
 12 16  1  0  0  0  0
 12 39  1  1  0  0  0
 13  3  1  6  0  0  0
 13 14  1  0  0  0  0
 13 15  1  0  0  0  0
 13 24  1  0  0  0  0
 14 40  1  0  0  0  0
 14 41  1  0  0  0  0
 15 17  1  0  0  0  0
 15 42  1  0  0  0  0
 15 43  1  0  0  0  0
 16 17  1  0  0  0  0
 16 23  2  0  0  0  0
 17 25  2  0  0  0  0
 18  1  1  0  0  0  0
 18 19  1  0  0  0  0
 18 44  1  1  0  0  0
 19 20  1  0  0  0  0
 19 45  1  0  0  0  0
 19 46  1  0  0  0  0
 20 11  1  0  0  0  0
 20 21  1  0  0  0  0
 20 47  1  6  0  0  0
 21  4  1  0  0  0  0
 21 22  1  0  0  0  0
 21 48  1  6  0  0  0
 22 28  1  0  0  0  0
 22 49  1  6  0  0  0
 23 26  1  0  0  0  0
 24 29  1  0  0  0  0
 25 27  1  0  0  0  0
 26 27  2  0  0  0  0
 26 30  1  0  0  0  0
 27 31  1  0  0  0  0
 28 51  1  0  0  0  0
 28 52  1  0  0  0  0
 28 53  1  0  0  0  0
 29 56  1  0  0  0  0
 29 57  1  0  0  0  0
 29 58  1  0  0  0  0
 30 32  1  0  0  0  0
 31 33  1  0  0  0  0
 32 33  2  0  0  0  0
 32 34  1  0  0  0  0
 33 35  1  0  0  0  0
 34 36  2  0  0  0  0
 35 37  2  0  0  0  0
 35 62  1  0  0  0  0
 36 37  1  0  0  0  0
 36 63  1  0  0  0  0
 37 64  1  0  0  0  0
 38 65  1  0  0  0  0
 38 66  1  0  0  0  0
 38 67  1  0  0  0  0
M  END
$$$$
4909
 OpenBabel02181314313D

 30 31  0  0  0  0  0  0  0  0999 V2000
    2.9455    3.3245    2.1796 O   0  0  0  0  0  0  0  0  0  0  0  0
    1.0901    4.6092   -1.9202 O   0  0  0  0  0  0  0  0  0  0  0  0
    1.8074    5.1558    1.9221 N   0  0  0  0  0  0  0  0  0  0  0  0
    1.0380    5.8766   -0.1531 N   0  0  0  0  0  0  0  0  0  0  0  0
    2.1370    3.6969   -0.0072 C   0  0  0  0  0  0  0  0  0  0  0  0
    3.5537    3.6201   -0.7114 C   0  0  0  0  0  0  0  0  0  0  0  0
    1.3679    2.3790   -0.0134 C   0  0  0  0  0  0  0  0  0  0  0  0
    1.3876    4.7538   -0.7308 C   0  0  0  0  0  0  0  0  0  0  0  0
    2.3094    4.0580    1.4146 C   0  0  0  0  0  0  0  0  0  0  0  0
    1.1693    6.1636    1.2029 C   0  0  0  0  0  0  0  0  0  0  0  0
    4.3803    4.9327   -0.7681 C   0  0  0  0  0  0  0  0  0  0  0  0
   -0.0563    2.3458    0.0274 C   0  0  0  0  0  0  0  0  0  0  0  0
    2.0247    1.1153    0.0076 C   0  0  0  0  0  0  0  0  0  0  0  0
   -0.7746    1.1367    0.0181 C   0  0  0  0  0  0  0  0  0  0  0  0
    1.3131   -0.0971    0.0055 C   0  0  0  0  0  0  0  0  0  0  0  0
   -0.0892   -0.0882    0.0005 C   0  0  0  0  0  0  0  0  0  0  0  0
    4.1980    2.9020   -0.2016 H   0  0  0  0  0  0  0  0  0  0  0  0
    3.4261    3.2581   -1.7373 H   0  0  0  0  0  0  0  0  0  0  0  0
    1.7424    7.0852    1.3171 H   0  0  0  0  0  0  0  0  0  0  0  0
    0.1735    6.3206    1.6200 H   0  0  0  0  0  0  0  0  0  0  0  0
    1.9321    5.2202    2.8359 H   0  0  0  0  0  0  0  0  0  0  0  0
    0.6704    6.4864   -0.7433 H   0  0  0  0  0  0  0  0  0  0  0  0
    5.3290    4.7457   -1.2748 H   0  0  0  0  0  0  0  0  0  0  0  0
    4.5929    5.2912    0.2403 H   0  0  0  0  0  0  0  0  0  0  0  0
    3.8512    5.7120   -1.3180 H   0  0  0  0  0  0  0  0  0  0  0  0
   -0.5962    3.2129    0.0659 H   0  0  0  0  0  0  0  0  0  0  0  0
    3.0402    1.0457    0.0367 H   0  0  0  0  0  0  0  0  0  0  0  0
   -1.7971    1.1467    0.0270 H   0  0  0  0  0  0  0  0  0  0  0  0
    1.8176   -0.9873    0.0113 H   0  0  0  0  0  0  0  0  0  0  0  0
   -0.6078   -0.9689   -0.0090 H   0  0  0  0  0  0  0  0  0  0  0  0
  1  9  2  0  0  0  0
  2  8  2  0  0  0  0
  3  9  1  0  0  0  0
  3 10  1  0  0  0  0
  3 21  1  0  0  0  0
  4  8  1  0  0  0  0
  4 10  1  0  0  0  0
  4 22  1  0  0  0  0
  5  6  1  0  0  0  0
  5  7  1  0  0  0  0
  5  8  1  0  0  0  0
  5  9  1  0  0  0  0
  6 11  1  0  0  0  0
  6 17  1  0  0  0  0
  6 18  1  0  0  0  0
  7 12  2  0  0  0  0
  7 13  1  0  0  0  0
 10 19  1  0  0  0  0
 10 20  1  0  0  0  0
 11 23  1  0  0  0  0
 11 24  1  0  0  0  0
 11 25  1  0  0  0  0
 12 14  1  0  0  0  0
 12 26  1  0  0  0  0
 13 15  2  0  0  0  0
 13 27  1  0  0  0  0
 14 16  2  0  0  0  0
 14 28  1  0  0  0  0
 15 16  1  0  0  0  0
 15 29  1  0  0  0  0
 16 30  1  0  0  0  0
M  END
$$$$
3053
 OpenBabel02181314313D

 50 49  0  0  0  0  0  0  0  0999 V2000
   -2.5875    0.2302    2.6323 O   0  0  0  0  0  0  0  0  0  0  0  0
   -1.5676   -1.2186    3.8077 O   0  0  0  0  0  0  0  0  0  0  0  0
    3.0930   -1.8034   -1.6981 O   0  0  0  0  0  0  0  0  0  0  0  0
    2.5522   -3.1970    4.2828 O   0  0  0  0  0  0  0  0  0  0  0  0
   -2.4086   -0.6266   -5.1742 O   0  0  0  0  0  0  0  0  0  0  0  0
    1.5025   -4.5313   -1.7751 O   0  0  0  0  0  0  0  0  0  0  0  0
    3.9468   -3.5079   -0.7286 O   0  0  0  0  0  0  0  0  0  0  0  0
    1.3071   -1.5050    4.7009 O   0  0  0  0  0  0  0  0  0  0  0  0
   -3.3590   -0.6000   -3.2723 O   0  0  0  0  0  0  0  0  0  0  0  0
    2.0527   -3.6157   -3.6268 O   0  0  0  0  0  0  0  0  0  0  0  0
   -1.0724   -1.3156    0.4670 N   0  0  0  0  0  0  0  0  0  0  0  0
   -0.7569   -2.5560   -3.2830 N   0  0  0  0  0  0  0  0  0  0  0  0
    2.6363   -2.1308    1.6159 N   0  0  0  0  0  0  0  0  0  0  0  0
    0.3602   -1.0814    0.8696 C   0  0  0  0  0  0  0  0  0  0  0  0
   -1.2893   -2.1364   -0.7757 C   0  0  0  0  0  0  0  0  0  0  0  0
    1.2008   -2.3541    1.1976 C   0  0  0  0  0  0  0  0  0  0  0  0
   -0.5198   -1.7047   -2.0584 C   0  0  0  0  0  0  0  0  0  0  0  0
   -1.9851   -1.7639    1.5785 C   0  0  0  0  0  0  0  0  0  0  0  0
    3.5532   -1.5870    0.5534 C   0  0  0  0  0  0  0  0  0  0  0  0
    2.8049   -1.3887    2.9059 C   0  0  0  0  0  0  0  0  0  0  0  0
   -2.1566   -2.5200   -3.8286 C   0  0  0  0  0  0  0  0  0  0  0  0
   -0.2233   -3.9657   -3.2207 C   0  0  0  0  0  0  0  0  0  0  0  0
   -2.0442   -0.8768    2.7235 C   0  0  0  0  0  0  0  0  0  0  0  0
    1.1802   -4.0657   -2.8755 C   0  0  0  0  0  0  0  0  0  0  0  0
   -2.6649   -1.1903   -4.1043 C   0  0  0  0  0  0  0  0  0  0  0  0
    2.1761   -2.0545    4.0188 C   0  0  0  0  0  0  0  0  0  0  0  0
    3.5570   -2.3353   -0.6850 C   0  0  0  0  0  0  0  0  0  0  0  0
    0.8559   -0.5176    0.0802 H   0  0  0  0  0  0  0  0  0  0  0  0
    0.3726   -0.4195    1.7348 H   0  0  0  0  0  0  0  0  0  0  0  0
   -2.3514   -2.0824   -1.0221 H   0  0  0  0  0  0  0  0  0  0  0  0
   -1.0590   -3.1805   -0.5582 H   0  0  0  0  0  0  0  0  0  0  0  0
    0.5458   -1.7048   -1.8552 H   0  0  0  0  0  0  0  0  0  0  0  0
   -0.7666   -0.6637   -2.2779 H   0  0  0  0  0  0  0  0  0  0  0  0
    0.6908   -2.9145    1.9819 H   0  0  0  0  0  0  0  0  0  0  0  0
    1.1896   -3.0126    0.3323 H   0  0  0  0  0  0  0  0  0  0  0  0
   -3.0114   -1.8421    1.2073 H   0  0  0  0  0  0  0  0  0  0  0  0
   -1.6973   -2.7680    1.9029 H   0  0  0  0  0  0  0  0  0  0  0  0
    3.2869   -0.5435    0.3543 H   0  0  0  0  0  0  0  0  0  0  0  0
    4.5840   -1.5874    0.9159 H   0  0  0  0  0  0  0  0  0  0  0  0
    3.8679   -1.3229    3.1553 H   0  0  0  0  0  0  0  0  0  0  0  0
    2.4382   -0.3638    2.8108 H   0  0  0  0  0  0  0  0  0  0  0  0
   -2.1934   -3.0778   -4.7688 H   0  0  0  0  0  0  0  0  0  0  0  0
   -2.8355   -3.0346   -3.1424 H   0  0  0  0  0  0  0  0  0  0  0  0
   -0.8198   -4.5451   -2.5089 H   0  0  0  0  0  0  0  0  0  0  0  0
   -0.3375   -4.4501   -4.1935 H   0  0  0  0  0  0  0  0  0  0  0  0
   -2.5840    0.6534    3.3926 H   0  0  0  0  0  0  0  0  0  0  0  0
    2.9022   -2.3740   -2.3074 H   0  0  0  0  0  0  0  0  0  0  0  0
    2.2623   -3.4653    5.0582 H   0  0  0  0  0  0  0  0  0  0  0  0
   -2.7811    0.1578   -5.2220 H   0  0  0  0  0  0  0  0  0  0  0  0
    2.2866   -4.2785   -1.5422 H   0  0  0  0  0  0  0  0  0  0  0  0
  1 23  1  0  0  0  0
  1 46  1  0  0  0  0
  2 23  2  0  0  0  0
  3 27  1  0  0  0  0
  3 47  1  0  0  0  0
  4 26  1  0  0  0  0
  4 48  1  0  0  0  0
  5 25  1  0  0  0  0
  5 49  1  0  0  0  0
  6 24  1  0  0  0  0
  6 50  1  0  0  0  0
  7 27  2  0  0  0  0
  8 26  2  0  0  0  0
  9 25  2  0  0  0  0
 10 24  2  0  0  0  0
 11 14  1  0  0  0  0
 11 15  1  0  0  0  0
 11 18  1  0  0  0  0
 12 17  1  0  0  0  0
 12 21  1  0  0  0  0
 12 22  1  0  0  0  0
 13 16  1  0  0  0  0
 13 19  1  0  0  0  0
 13 20  1  0  0  0  0
 14 16  1  0  0  0  0
 14 28  1  0  0  0  0
 14 29  1  0  0  0  0
 15 17  1  0  0  0  0
 15 30  1  0  0  0  0
 15 31  1  0  0  0  0
 16 34  1  0  0  0  0
 16 35  1  0  0  0  0
 17 32  1  0  0  0  0
 17 33  1  0  0  0  0
 18 23  1  0  0  0  0
 18 36  1  0  0  0  0
 18 37  1  0  0  0  0
 19 27  1  0  0  0  0
 19 38  1  0  0  0  0
 19 39  1  0  0  0  0
 20 26  1  0  0  0  0
 20 40  1  0  0  0  0
 20 41  1  0  0  0  0
 21 25  1  0  0  0  0
 21 42  1  0  0  0  0
 21 43  1  0  0  0  0
 22 24  1  0  0  0  0
 22 44  1  0  0  0  0
 22 45  1  0  0  0  0
M  END
$$$$
445643
 OpenBabel02181314313D

126129  0  0  1  0  0  0  0  0999 V2000
   -0.6056   -2.3076    6.8614 O   0  0  0  0  0  0  0  0  0  0  0  0
   -1.3262   -2.7381    9.8230 O   0  0  0  0  0  0  0  0  0  0  0  0
   -0.7901   -5.4324    6.3846 O   0  0  0  0  0  0  0  0  0  0  0  0
   -1.9855   -0.8185    5.7802 O   0  0  0  0  0  0  0  0  0  0  0  0
   -0.5550   -2.1950    1.0827 O   0  0  0  0  0  0  0  0  0  0  0  0
    5.6035    0.8309   -2.3247 O   0  0  0  0  0  0  0  0  0  0  0  0
   -0.8463   -2.5306    4.2394 O   0  0  0  0  0  0  0  0  0  0  0  0
    5.3952   -0.2201   -4.8936 O   0  0  0  0  0  0  0  0  0  0  0  0
   -3.8250   -3.7383    4.6294 O   0  0  0  0  0  0  0  0  0  0  0  0
   -0.5935    1.8611    3.4718 O   0  0  0  0  0  0  0  0  0  0  0  0
   -2.6985   -2.4664    1.3945 O   0  0  0  0  0  0  0  0  0  0  0  0
    2.8420    1.3991    1.7552 O   0  0  0  0  0  0  0  0  0  0  0  0
   -2.3956   -4.5544    3.1390 N   0  0  0  0  0  0  0  0  0  0  0  0
   -0.2960   -3.4303    7.7363 C   0  0  1  0  0  0  0  0  0  0  0  0
   -3.0691   -2.4202    7.2106 C   0  0  2  0  0  0  0  0  0  0  0  0
   -1.4382   -3.7207    8.7632 C   0  0  2  0  0  0  0  0  0  0  0  0
   -2.8249   -3.7063    8.0526 C   0  0  0  0  0  0  0  0  0  0  0  0
   -1.8940   -2.1972    6.1785 C   0  0  2  0  0  0  0  0  0  0  0  0
    0.2770   -4.7255    7.0614 C   0  0  2  0  0  0  0  0  0  0  0  0
    1.4017   -4.4905    6.0113 C   0  0  0  0  0  0  0  0  0  0  0  0
    2.7008   -3.7217    6.4314 C   0  0  2  0  0  0  0  0  0  0  0  0
   -3.3199   -1.1861    8.1398 C   0  0  0  0  0  0  0  0  0  0  0  0
    2.2172   -1.0811   -2.1710 C   0  0  1  0  0  0  0  0  0  0  0  0
   -1.8230   -2.8865    4.8645 C   0  0  0  0  0  0  0  0  0  0  0  0
    3.5130   -0.3772   -1.6702 C   0  0  0  0  0  0  0  0  0  0  0  0
    2.6679   -2.2692   -3.0827 C   0  0  0  0  0  0  0  0  0  0  0  0
    4.3717    0.2349   -2.8019 C   0  0  2  0  0  0  0  0  0  0  0  0
    4.7693   -0.8860   -3.8009 C   0  0  1  0  0  0  0  0  0  0  0  0
    3.5671   -1.7659   -4.2614 C   0  0  0  0  0  0  0  0  0  0  0  0
   -1.4269   -4.2323    2.0866 C   0  0  1  0  0  0  0  0  0  0  0  0
    3.6595   -3.3998    5.2294 C   0  0  0  0  0  0  0  0  0  0  0  0
   -2.6762   -3.7471    4.2077 C   0  0  0  0  0  0  0  0  0  0  0  0
   -0.5590   -0.8986    0.6130 C   0  0  1  0  0  0  0  0  0  0  0  0
   -1.3534   -5.1888    0.8394 C   0  0  0  0  0  0  0  0  0  0  0  0
   -2.9822   -5.8681    3.1846 C   0  0  0  0  0  0  0  0  0  0  0  0
    1.2704   -1.3852   -1.0605 C   0  0  0  0  0  0  0  0  0  0  0  0
   -0.9522    0.0941    1.8209 C   0  0  1  0  0  0  0  0  0  0  0  0
   -1.6936   -6.6544    1.1628 C   0  0  0  0  0  0  0  0  0  0  0  0
   -3.0587   -6.6758    1.8675 C   0  0  0  0  0  0  0  0  0  0  0  0
    0.4568   -0.4931   -0.4154 C   0  0  0  0  0  0  0  0  0  0  0  0
    3.4992   -4.5461    7.4909 C   0  0  0  0  0  0  0  0  0  0  0  0
    0.0932    1.0925    2.4739 C   0  0  2  0  0  0  0  0  0  0  0  0
   -1.5508   -2.8846    1.5078 C   0  0  0  0  0  0  0  0  0  0  0  0
    3.2120   -2.5050    4.1335 C   0  0  0  0  0  0  0  0  0  0  0  0
   -1.9622   -3.0435   11.0765 C   0  0  0  0  0  0  0  0  0  0  0  0
   -0.9681   -6.8159    6.7390 C   0  0  0  0  0  0  0  0  0  0  0  0
    1.3436    0.5055    3.2398 C   0  0  0  0  0  0  0  0  0  0  0  0
   -2.3166    0.8146    1.5170 C   0  0  0  0  0  0  0  0  0  0  0  0
    3.7930   -0.3924    2.8261 C   0  0  2  0  0  0  0  0  0  0  0  0
    0.4596    0.9218   -0.8318 C   0  0  0  0  0  0  0  0  0  0  0  0
    3.7783   -1.2799    4.0033 C   0  0  0  0  0  0  0  0  0  0  0  0
    2.6372    0.4970    2.5601 C   0  0  0  0  0  0  0  0  0  0  0  0
    2.2545   -3.0331    3.1599 C   0  0  0  0  0  0  0  0  0  0  0  0
    4.3005   -1.0797    1.5030 C   0  0  0  0  0  0  0  0  0  0  0  0
    5.4866    1.9891   -1.4734 C   0  0  0  0  0  0  0  0  0  0  0  0
    4.8842   -2.4212    1.4968 C   0  0  0  0  0  0  0  0  0  0  0  0
    5.9704   -2.7924    2.1776 C   0  0  0  0  0  0  0  0  0  0  0  0
    0.5442   -3.0556    8.3281 H   0  0  0  0  0  0  0  0  0  0  0  0
   -4.0128   -2.5474    6.6809 H   0  0  0  0  0  0  0  0  0  0  0  0
   -1.2775   -4.7148    9.1947 H   0  0  0  0  0  0  0  0  0  0  0  0
   -2.9060   -4.5699    7.3920 H   0  0  0  0  0  0  0  0  0  0  0  0
   -3.6190   -3.8284    8.7916 H   0  0  0  0  0  0  0  0  0  0  0  0
    0.7070   -5.3383    7.8626 H   0  0  0  0  0  0  0  0  0  0  0  0
    1.6938   -5.4588    5.5944 H   0  0  0  0  0  0  0  0  0  0  0  0
    0.9192   -3.9478    5.2208 H   0  0  0  0  0  0  0  0  0  0  0  0
    2.4225   -2.7676    6.8859 H   0  0  0  0  0  0  0  0  0  0  0  0
   -3.7760   -0.3719    7.5729 H   0  0  0  0  0  0  0  0  0  0  0  0
   -2.3871   -0.8127    8.5649 H   0  0  0  0  0  0  0  0  0  0  0  0
   -4.0017   -1.4356    8.9551 H   0  0  0  0  0  0  0  0  0  0  0  0
    1.7080   -0.4203   -2.8728 H   0  0  0  0  0  0  0  0  0  0  0  0
    4.1471   -1.1147   -1.1803 H   0  0  0  0  0  0  0  0  0  0  0  0
    3.2588    0.4046   -0.9600 H   0  0  0  0  0  0  0  0  0  0  0  0
    3.2191   -3.0098   -2.4954 H   0  0  0  0  0  0  0  0  0  0  0  0
    1.7902   -2.7672   -3.5036 H   0  0  0  0  0  0  0  0  0  0  0  0
    3.7814    0.9919   -3.3297 H   0  0  0  0  0  0  0  0  0  0  0  0
    5.5164   -1.5396   -3.3386 H   0  0  0  0  0  0  0  0  0  0  0  0
    2.9539   -1.1848   -4.9550 H   0  0  0  0  0  0  0  0  0  0  0  0
    3.9553   -2.6286   -4.8101 H   0  0  0  0  0  0  0  0  0  0  0  0
   -0.4444   -4.3186    2.5576 H   0  0  0  0  0  0  0  0  0  0  0  0
    3.9624   -4.3452    4.7708 H   0  0  0  0  0  0  0  0  0  0  0  0
    4.5863   -3.0039    5.6607 H   0  0  0  0  0  0  0  0  0  0  0  0
   -1.4069   -0.9099   -0.0827 H   0  0  0  0  0  0  0  0  0  0  0  0
   -0.3489   -5.1556    0.4049 H   0  0  0  0  0  0  0  0  0  0  0  0
   -2.0512   -4.8722    0.0537 H   0  0  0  0  0  0  0  0  0  0  0  0
   -1.1010   -0.5838    5.4305 H   0  0  0  0  0  0  0  0  0  0  0  0
   -2.4053   -6.4606    3.8990 H   0  0  0  0  0  0  0  0  0  0  0  0
   -4.0152   -5.8530    3.5484 H   0  0  0  0  0  0  0  0  0  0  0  0
    1.2248   -2.3356   -0.7771 H   0  0  0  0  0  0  0  0  0  0  0  0
   -1.2146   -0.5356    2.6716 H   0  0  0  0  0  0  0  0  0  0  0  0
   -0.9247   -7.0951    1.8035 H   0  0  0  0  0  0  0  0  0  0  0  0
   -1.7474   -7.2372    0.2386 H   0  0  0  0  0  0  0  0  0  0  0  0
   -3.3442   -7.7099    2.0810 H   0  0  0  0  0  0  0  0  0  0  0  0
   -3.8262   -6.2469    1.2142 H   0  0  0  0  0  0  0  0  0  0  0  0
    2.9035   -4.7327    8.3835 H   0  0  0  0  0  0  0  0  0  0  0  0
    3.8089   -5.5079    7.0726 H   0  0  0  0  0  0  0  0  0  0  0  0
    4.3959   -4.0086    7.8071 H   0  0  0  0  0  0  0  0  0  0  0  0
    0.4030    1.8350    1.7426 H   0  0  0  0  0  0  0  0  0  0  0  0
   -1.7091   -2.2535   11.7837 H   0  0  0  0  0  0  0  0  0  0  0  0
   -1.6049   -3.9916   11.4830 H   0  0  0  0  0  0  0  0  0  0  0  0
   -3.0470   -3.0730   10.9750 H   0  0  0  0  0  0  0  0  0  0  0  0
    1.0882   -0.4764    3.6164 H   0  0  0  0  0  0  0  0  0  0  0  0
    1.5376    1.1191    4.1260 H   0  0  0  0  0  0  0  0  0  0  0  0
   -1.8071   -7.2148    6.1712 H   0  0  0  0  0  0  0  0  0  0  0  0
   -1.1990   -6.9184    7.8012 H   0  0  0  0  0  0  0  0  0  0  0  0
   -0.0765   -7.3983    6.4998 H   0  0  0  0  0  0  0  0  0  0  0  0
   -2.7778    1.1915    2.4310 H   0  0  0  0  0  0  0  0  0  0  0  0
   -3.0442    0.1332    1.0731 H   0  0  0  0  0  0  0  0  0  0  0  0
   -2.1838    1.6553    0.8384 H   0  0  0  0  0  0  0  0  0  0  0  0
    4.5952    0.3206    3.0656 H   0  0  0  0  0  0  0  0  0  0  0  0
    0.5210    1.0627   -1.9071 H   0  0  0  0  0  0  0  0  0  0  0  0
    1.2901    1.4514   -0.3717 H   0  0  0  0  0  0  0  0  0  0  0  0
[truncated: 140,480 more chars]
